# Supplementary material for: Functional proteomic atlas of HIV infection in primary human CD4+ T cells
Source: eLife. 2019 Mar 12;8:e41431. doi: 10.7554/eLife.41431 (PMC6414203; doi:10.7554/eLife.41431)
Supplement: Figure 2—source data 1. — Interactive spreadsheet enabling generation of temporal profiles of protein abundance for any quantitated genes of interest (‘Gene search and plots’ worksheet). Time course data (cells from Figure 2A) are presented as in Figure 2C, with relative protein abundances (fraction of maximum) for each condition depicted by bars, and log2(ratio)s of protein abundances in paired experimental/control cells from each condition/time point depicted by lines (grey, resting/activated; red, LNGFR+, infected; blue, LNGFR-, uninfected). Single time point data (cells from Figure 3A) are presented as in Figure 3D, with relative protein abundances (fraction of maximum, mean plus 95% CIs) for each condition depicted by bars (grey, mock; red, WT HIV; green, ΔVif HIV). The number of unique peptides is shown for each protein/experiment, with most confidence reserved for proteins with values > 1. For the single time point experiment, p values (unadjusted) and q values (Benjamini-Hochberg FDR-adjusted) are shown (highlighted in gold if <0.05). Complete (unfiltered) proteomic datasets (‘Time course dataset’ and ‘Single time point dataset’ worksheets) are also included. [file elife-41431-fig2-data1.xlsx]

## Sheet: Gene search and plots
	Enter gene name of interest here
	Gene name	ARID5A			Unique peptides	Time course		Single time point			Time course	Protein abundance (fraction of maximum)												Single time point											Time course
						11		14				Resting		Activated		24 hrs			48 hrs					Count	1	Missing	0								Count	1	Missing	0
												1	2	1	2	Mock	Pos	Neg	Mock	Pos	Neg			Unscaled	2326.9	2051	2239	856	843.5	1019.2	816.5	920.2	983.5		Unscaled	646.4	554.3	1920.1	1926.1	1857.8	516.6	1401.2	2163.7	519.7	2241.4
												0.288391	0.247301	0.856652	0.859329	0.828857	0.230481	0.625145	0.965334	0.231864	1				17	18	19	20	21	22	23	24	25
																									8	9	10	11	12	13	14	15	16			8	9	10	11	12	13	14	15	16	17
											Single time point	Protein abundance (fraction of maximum)
												Mock			WT			ΔVif							Mock	WT	ΔVif								Resting	Activated (time post-infection)											Log2(ratios)
												Donor A	Donor B	Donor C	Donor A	Donor B	Donor C	Donor A	Donor B	Donor C				Average	0.947885	0.38946	0.389674									-	24h	48h	Resting	Activated	24h_Pos	48h_Pos	Resting	Activated	24h_Neg	48h_Neg	Resting	Activated	24h_Pos
												1	0.88143	0.962224	0.367871	0.362499	0.438008	0.350896	0.395462	0.422665				SD	0.0605716	0.0421296	0.036233								0.288391	0.856652	0.828857	0.965334	0.247301	0.859329	0.230481	0.231864			0.625145	1	-0.22176	0.00450116	-1.84648
																								95% CI	0.0685419	0.0476733	0.0410007
											Single time point			WT/Mock		ΔVif/Mock		ΔVif/Mock
												Log2(ratio)		-1.28667		-1.28468		-0.00198708
												p value		1.22085e-06		1.23632e-06		0.985726
												q value		0.00039768		0.000388337		0.999926
	Enter gene name of interest in gold box (top left) to retreive protein abundances from time course (Fig. 2a) and single time point (Fig. 3a) proteomic experiments.
	Only gene names (not protein names) may be entered, and these must match exactly e.g. "BST2", not "tetherin"; "ZGPAT" not "ZIP"; "APOBEC3G", not "APOBEC3" (check for aliases at https://www.genecards.org/).
	Where a gene is represented by >1 protein (fragments, isoforms or variants with different accession numbers) the search returns "Multiple" under the number of unique peptides.
	In such cases, data for the protein with most unique peptides is shown - but must be checked manually using the "Time course dataset" or "Single time point dataset" worksheets.
	For time course data, note that the scale for log2(ratio)s of protein abundances in paired experimental/control cells (lines) varies automatically between proteins.
	See table legend in Supplementary Information for further details.
[truncated: 5 more columns]

## Sheet: Time course dataset
Accession	Gene ID	Description	Taxonomy	Protein FDR Confidence: Combined	Missing values	Log10(S/N)	# Unique Peptides	Resting_1	Resting_2	Activated_1	Activated_2	24h_Mock	24h_Pos	24h_Neg	48h_Mock	48h_Pos	48h_Neg
NL433	Gag	Gag polyprotein	HIV-AFMACS	High	0	3.98822	6	23.4	20	19.6	32	67.3	3244.8	497.7	143.1	4703.4	981.2
NL435	Gagpol	Gagpol polyprotein	HIV-AFMACS	High	0	4.72347	31	947	955.9	959.5	957.7	1125.6	16177	3198.3	1495.8	22459.1	4625.8
NL431	Nef-P2A	Protein Nef-P2A	HIV-AFMACS	High	0	4.46035	13	209.6	222	283.8	249.8	435.2	13088.9	1079.6	654.8	11057.4	1582.3
NL434	Rev	Protein Rev	HIV-AFMACS	High	0	3.30634	6	33.2	55.9	57.7	115.3	95.3	899.5	107.2	85.5	473.5	101.5
NL432	SBP-dLNGFR	mSP-SBP-dLNGFR	HIV-AFMACS	High	0	3.82426	7	149.9	132.9	155	130.2	189	3427.9	373.3	197	1578	338.9
NL436	Tat	Protein Tat	HIV-AFMACS	High	0	3.13303	2	49.7	43.9	55.3	50.2	56.7	655.1	80.9	57.6	228.3	80.7
NL439	Vif	Virion infectivity factor	HIV-AFMACS	High	6	2.28556	1	NaN	NaN	NaN	NaN	NaN	112.6	NaN	0.8	77.6	2
P01737	1 SV=1	T-cell receptor alpha chain V region PY14	Homo sapiens	High	0	3.10517	2	252.6	222.8	117.3	106.6	107.4	88.8	93.3	98.8	85.5	100.9
B2RBV5	1 SV=1	Putative MORF4 family-associated protein 1-like protein UPP	Homo sapiens	High	0	2.93792	2	118.6	143.6	66	70	79.3	76.8	73.3	64.9	105.7	68.6
P04436	2 SV=1	T-cell receptor alpha chain V region HPB-MLT (Fragment)	Homo sapiens	High	0	2.65935	2	83.3	95.7	51.7	39.5	33.5	38.1	30.2	25.9	28	30.5
Q6ZSR9	2 SV=2	Uncharacterized protein FLJ45252	Homo sapiens	High	0	4.03002	12	1751.2	2284.9	739.6	888.3	696.6	897.7	698.6	937	1062	759.7
Q96IC2	44M2.3	Putative RNA exonuclease NEF-sp	Homo sapiens	High	0	2.56419	5	20.3	16	33.7	37.2	27.7	40.3	34.7	30.3	65.1	61.3
I3L1I5	5 SV=1	Putative uncharacterized protein LOC100996504	Homo sapiens	High	0	3.45661	5	744.3	865.8	190.1	218.9	140	130.2	167.5	127.5	142.8	134.5
P01023	A2M	Alpha-2-macroglobulin	Homo sapiens	High	0	3.50323	4	310.7	279.1	408.9	405.1	215.5	330.4	266.9	212.2	305.1	452
Q9NRG9	AAAS	Aladin	Homo sapiens	High	0	4.26383	14	1132.2	974.6	2054.4	1993.1	2085.5	2440.4	1919.1	1645.8	1910.4	2202.7
Q86V21	AACS	Acetoacetyl-CoA synthetase	Homo sapiens	High	0	3.93413	11	545.4	647.6	521.5	549	726.8	872.7	826.4	1272.3	1562	1069
Q6PD74	AAGAB	Alpha- and gamma-adaptin-binding protein p34	Homo sapiens	High	0	3.80655	7	344.6	300.5	687.6	688.5	853	641.6	782.7	864.2	504	738.7
Q2M2I8	AAK1	AP2-associated protein kinase 1	Homo sapiens	High	0	4.56149	26	6359.9	6636.2	2792.9	2744.7	2570	2633.9	2964.8	3129.8	3555.9	3044.9
A0A096LP25	AAK1	AP2-associated protein kinase 1 (Fragment)	Homo sapiens	Medium	0	4.01054	5	1904.7	2030.3	697.5	706.1	663.4	693.5	837.5	844	1026.7	842
Q9H7C9	AAMDC	Mth938 domain-containing protein	Homo sapiens	High	0	3.27045	4	354.3	271.3	100.3	98.8	137.2	131.6	158.9	164.4	243.5	203.7
Q13685	AAMP	Angio-associated migratory cell protein	Homo sapiens	High	0	4.27732	11	1180.5	1108.1	2496.4	2418.3	2589.3	1973.2	2140.3	2055.1	1353.5	1622.5
Q9Y312	AAR2	Protein AAR2 homolog	Homo sapiens	High	0	4.26709	16	1188.9	1090.1	2233.8	2141.4	2333	2029.9	1959.2	1749	1723.9	2047.4
P49588	AARS	Alanine--tRNA ligase, cytoplasmic	Homo sapiens	High	0	5.1203	52	8549	8324.2	12978.7	12714	14101.7	11828	16316.5	16889.6	14643.9	15571.4
Q5JTZ9	AARS2	Alanine--tRNA ligase, mitochondrial	Homo sapiens	High	0	4.43495	30	2590.8	2539	2709	2750.3	2484.2	3064.7	2727.4	2537.5	2947.3	2873.9
Q9BTE6	AARSD1	Alanyl-tRNA editing protein Aarsd1	Homo sapiens	High	0	4.25655	15	1050.5	979.7	2349.3	2341.6	2133.7	1651.2	2134.7	1970.1	1720.9	1721.4
Q4L235	AASDH	Acyl-CoA synthetase family member 4	Homo sapiens	High	0	3.24403	4	151.6	145.7	144.7	169.2	186.3	171.6	219.5	181.9	197.6	185.9
Q9NRN7	AASDHPPT	L-aminoadipate-semialdehyde dehydrogenase-phosphopantetheinyl transferase	Homo sapiens	High	0	4.38562	14	1795.5	1574.7	2608.3	2323.8	3119.5	2314.2	2999.5	2682.2	2167.4	2715.8
Q9UDR5	AASS	Alpha-aminoadipic semialdehyde synthase, mitochondrial	Homo sapiens	High	0	4.0366	12	1734.5	1686	831.6	907.9	701.9	1018.2	850.3	830	1336.3	982.5
Q9NY61	AATF	Protein AATF	Homo sapiens	High	0	4.42991	20	1441.5	1245.4	3198.7	3190.2	2751.4	3720.6	3083.1	2328.3	3179.6	2770.9
P80404	ABAT	4-aminobutyrate aminotransferase, mitochondrial	Homo sapiens	High	0	4.09465	14	1475.5	1337.4	1202.7	1135.2	1204.9	1285.1	1199.1	1012.4	1334.3	1248.4
P08183	ABCB1	Multidrug resistance protein 1	Homo sapiens	High	0	3.6883	6	644.5	525.2	466.5	399.8	452.9	470.3	484.5	403.2	539.2	492.6
Q9NRK6	ABCB10	ATP-binding cassette sub-family B member 10, mitochondrial	Homo sapiens	High	0	4.24754	14	826.4	733.9	1531.9	1508.4	1861.2	2472.8	2029.6	2218.8	2386.7	2112.5
P21439	ABCB4	Phosphatidylcholine translocator ABCB4	Homo sapiens	High	0	2.71567	1	31.1	58.6	31.4	50.5	33.5	62.7	46.8	83.2	68	53.8
Q9NP58	ABCB6	ATP-binding cassette sub-family B member 6, mitochondrial	Homo sapiens	High	0	3.58204	10	218.2	223.2	401.7	381.2	419.3	541.1	458.8	459.3	398.6	318.4
O75027	ABCB7	ATP-binding cassette sub-family B member 7, mitochondrial	Homo sapiens	High	0	4.48234	21	2508.4	2113	2940.1	2744.3	2743.5	3388.3	3294.7	2996.2	3740.7	3893.8
Q9NUT2	ABCB8	ATP-binding cassette sub-family B member 8, mitochondrial	Homo sapiens	High	0	4.01823	13	825.2	785.9	1023.6	995.4	936.7	1345.7	1137.4	951	1341.3	1086.5
P33527	ABCC1	Multidrug resistance-associated protein 1	Homo sapiens	High	0	4.6114	39	3264.9	3024.8	3985.6	4071.1	4446.9	4621.6	4098.8	4738.1	4145	4472.5
O15439	ABCC4	Multidrug resistance-associated protein 4	Homo sapiens	High	0	4.15714	17	944.7	1021.3	1573.1	1633.6	1533.9	1720	1535.8	1646.1	1357.6	1393.3
O15440	ABCC5	Multidrug resistance-associated protein 5	Homo sapiens	High	0	3.40652	4	164	149.7	261.3	255.8	272.5	294.7	287.1	328.7	279.2	256.9
P33897	ABCD1	ATP-binding cassette sub-family D member 1	Homo sapiens	High	0	2.85497	2	92.1	90	70.9	58.2	56.8	71.5	64.6	47.6	92.6	71.8
Q9UBJ2	ABCD2	ATP-binding cassette sub-family D member 2	Homo sapiens	High	0	3.51647	5	648.4	705	224.3	217	201.8	246.7	215.1	227.3	334.2	264.7
P28288	ABCD3	ATP-binding cassette sub-family D member 3	Homo sapiens	High	0	4.67088	27	1809.8	1562.7	6380.8	6223.5	5363.3	6240.2	5112.3	4396.5	4756.8	5022.7
O14678	ABCD4	ATP-binding cassette sub-family D member 4	Homo sapiens	High	0	3.25549	3	109.7	112.8	173.1	205.7	175.1	253.5	179.1	184.3	218.6	189
P61221	ABCE1	ATP-binding cassette sub-family E member 1	Homo sapiens	High	0	4.82462	28	5186.7	5006.9	8071.3	7619.6	8318.2	6473.9	7747.3	6600.3	5312.5	6439.3
H0Y990	ABCE1	ATP-binding cassette sub-family E member 1 (Fragment)	Homo sapiens	Medium	0	2.8996	3	66.8	71.4	94.1	110.6	99.3	71	79.4	78.5	75.9	46.6
Q8NE71	ABCF1	ATP-binding cassette sub-family F member 1	Homo sapiens	High	0	4.81656	31	5402.3	5630.3	6896.5	7325.5	7211.1	6389.4	7012.7	7694.9	6078.6	5906.4
Q9UG63	ABCF2	ATP-binding cassette sub-family F member 2	Homo sapiens	High	0	4.92498	34	3237.3	2887.2	10928.5	11168.5	10555.4	9072.2	10662.9	10487.7	6967.5	8169.3
Q9NUQ8	ABCF3	ATP-binding cassette sub-family F member 3	Homo sapiens	High	0	4.45283	26	2418.9	2251.4	3073.3	2811.4	3231.5	2660.2	3508	3101.9	2609.1	2702.1
Q9NUJ1	ABHD10	Mycophenolic acid acyl-glucuronide esterase, mitochondrial	Homo sapiens	High	0	4.426	15	4091.8	3901.5	2368.9	2332.1	2241.2	2796.3	2039.5	1926.2	2604.2	2366.9
Q8NFV4	ABHD11	Protein ABHD11	Homo sapiens	High	0	3.92555	6	699.2	646.9	930	978.6	807.6	1011.8	888.6	762.8	875.4	823.7
Q8N2K0	ABHD12	Monoacylglycerol lipase ABHD12	Homo sapiens	High	0	4.0456	12	1281.2	1305.4	965.9	947	1009.3	1193.1	1020.4	1072.5	1195.4	1117
Q7L211	ABHD13	Protein ABHD13	Homo sapiens	High	0	3.08892	4	209.2	238	103.1	107.6	87	114.6	74.8	86.1	102.1	104.7
Q96IU4	ABHD14B	Protein ABHD14B	Homo sapiens	High	0	4.19368	7	3843.2	3555.1	1230.3	1111.3	1070	818.5	1010.7	948.7	986.2	1045.9
Q6UXT9	ABHD15	Protein ABHD15	Homo sapiens	High	0	3.55479	4	236.8	217.2	288.4	259.4	358.4	447.5	396.3	381.9	515	486.6
O95870	ABHD16A	Protein ABHD16A	Homo sapiens	High	0	3.86574	13	858.1	831.9	655.7	644.5	679.5	812.2	720.1	704.5	733.4	700.8
Q96GS6	ABHD17A	Protein ABHD17A	Homo sapiens	High	0	3.39681	9	332.8	287.8	231.2	199.1	210.6	167	321.9	210.6	189.5	343
Q5VST6	ABHD17B	Protein ABHD17B	Homo sapiens	High	0	3.1765	5	123.1	141.1	169.2	202	149.2	174.4	127.4	162.6	116.6	135.8
Q0P651	ABHD18	Protein ABHD18	Homo sapiens	High	0	3.35207	5	164.8	170.8	211.6	208.3	230.2	300.4	219.4	210.9	280	253
P08910	ABHD2	Monoacylglycerol lipase ABHD2	Homo sapiens	Medium	0	2.70969	1	85.7	95	42.8	36.5	59	52.1	42.6	33.5	33.4	31.9
Q8WU67	ABHD3	Phospholipase ABHD3	Homo sapiens	High	0	3.21293	3	173.6	186.4	165.2	170.7	149.7	199.3	121.6	110	213.7	142.6
Q9BV23	ABHD6	Monoacylglycerol lipase ABHD6	Homo sapiens	High	0	3.36797	4	171.5	182.8	220.9	250.9	197.7	272	240.5	238.9	337.5	220.6
Q8IZP0	ABI1	Abl interactor 1	Homo sapiens	High	0	4.23819	9	2611.3	2646.4	1389.4	1410.1	1513.3	1254.4	1559.4	1763.3	1554.6	1603.7
Q9NYB9	ABI2	Abl interactor 2	Homo sapiens	High	0	3.10924	2	120.4	126.6	83.9	95.8	109	96.1	140.6	197.3	158.4	157.9
Q9P2A4	ABI3	ABI gene family member 3	Homo sapiens	High	0	3.68298	10	558.9	528.1	425.6	376.4	526.3	471	434.5	424.4	532.5	541.6
P00519	ABL1	Tyrosine-protein kinase ABL1	Homo sapiens	High	0	3.96494	12	1098.1	1125.5	886.1	906.6	879.5	761.3	865.2	955.1	855.1	891.9
O14639	ABLIM1	Actin-binding LIM protein 1	Homo sapiens	High	0	4.6546	19	9768.1	9963.2	3690	3705.1	2628	3414.4	2945.1	2758	3572.5	2699.8
O14639-6	ABLIM1	Isoform 6 of Actin-binding LIM protein 1	Homo sapiens	High	0	3.64561	3	946.4	765.9	403.7	392.4	365.8	342.3	329.7	302.5	239.2	334
Q12979	ABR	Active breakpoint cluster region-related protein	Homo sapiens	High	0	4.33739	18	3258.7	3639.9	1766.2	1824.1	1715.9	1523	1911.1	2189	2113.9	1804.5
Q9P1F3	ABRACL	Costars family protein ABRACL	Homo sapiens	High	0	3.90036	5	1190.5	1215.6	690.9	779.2	1092.1	738.4	558.9	657.8	554.9	471.5
Q9ULW3	ABT1	Activator of basal transcription 1	Homo sapiens	High	0	4.01431	12	735.6	707.2	1264.6	1250.6	1155.4	1266	1069.6	910.6	1027.6	947.9
Q969K4	ABTB1	Ankyrin repeat and BTB/POZ domain-containing protein 1	Homo sapiens	High	0	2.79344	2	74.4	78.2	54.5	49.8	64.6	42.2	96.8	74.9	44.3	41.8
P09110	ACAA1	3-ketoacyl-CoA thiolase, peroxisomal	Homo sapiens	High	0	4.08019	14	1075.2	1056.1	971.7	1035.7	1127.8	1495.7	1147	1196.6	1484	1438
P42765	ACAA2	3-ketoacyl-CoA thiolase, mitochondrial	Homo sapiens	High	0	4.5506	21	5505.9	5276.5	2720.8	2690.1	2536	3359	2833.5	3021.9	4122.1	3464.4
Q13085	ACACA	Acetyl-CoA carboxylase 1	Homo sapiens	High	0	4.97443	79	4919.3	4433.4	10557.3	10259.6	11794.2	9758.8	11472.8	11742.8	9147.4	10196.9
Q6JQN1	ACAD10	Acyl-CoA dehydrogenase family member 10	Homo sapiens	High	0	3.91202	14	842.2	751.6	717.5	653.8	680.1	848.7	811.9	753.1	1004.5	1102.8
Q9UKU7	ACAD8	Isobutyryl-CoA dehydrogenase, mitochondrial	Homo sapiens	High	0	4.14458	16	2546.3	2888.8	1133.3	1270.3	925.6	1131.6	1047.1	1034.1	1084.7	888.3
Q9H845	ACAD9	Acyl-CoA dehydrogenase family member 9, mitochondrial	Homo sapiens	High	0	4.68133	29	4175.8	3649.8	4795.9	4778	4526.9	5621.5	5015.1	4651.3	5638.2	5157.7
P11310	ACADM	Medium-chain specific acyl-CoA dehydrogenase, mitochondrial	Homo sapiens	High	0	4.55992	21	3888.9	3539.3	3081.7	3180.6	3079.6	4043.8	3402.9	3613	4635.4	3836
P16219	ACADS	Short-chain specific acyl-CoA dehydrogenase, mitochondrial	Homo sapiens	High	0	4.58708	16	8186.5	7668.2	3021.4	2990.9	2151.4	2871.2	2626.2	2553.5	3507.5	3066.6
P45954	ACADSB	Short/branched chain specific acyl-CoA dehydrogenase, mitochondrial	Homo sapiens	High	0	4.34181	17	2930.8	3137.1	1994.2	2238.1	1714.4	2190.4	1668.6	1666.6	2592.5	1836.4
P49748	ACADVL	Very long-chain specific acyl-CoA dehydrogenase, mitochondrial	Homo sapiens	High	0	4.81194	35	9666.9	8963.7	5080	4817.7	4950.2	5937	5352	5652	7223.3	7212.4
Q15027	ACAP1	Arf-GAP with coiled-coil, ANK repeat and PH domain-containing protein 1	Homo sapiens	High	0	4.68897	31	8847.3	9788.3	3428.2	3501.9	3647.1	3312.7	3548.4	4581.2	4057.2	4149.1
Q15057	ACAP2	Arf-GAP with coiled-coil, ANK repeat and PH domain-containing protein 2	Homo sapiens	High	0	4.51117	26	6044.1	6062.3	2688.4	2460.1	2466.9	1943.2	2750.1	2934.6	2443.7	2652.9
Q96P50	ACAP3	Arf-GAP with coiled-coil, ANK repeat and PH domain-containing protein 3	Homo sapiens	High	0	3.12714	3	151.6	152.3	148.2	133.9	134.5	102.8	124.5	150.4	117.7	124.2
P24752	ACAT1	Acetyl-CoA acetyltransferase, mitochondrial	Homo sapiens	High	0	4.68701	20	5720.2	5440.6	4531.2	4361.7	4209.1	5096.5	4303.7	4247.4	5546.5	5185
Q9BWD1	ACAT2	Acetyl-CoA acetyltransferase, cytosolic	Homo sapiens	High	0	4.32169	18	2382	2141	1974.7	1798.8	2157	1936	2110.2	1902.3	2221.6	2350.7
Q9H3P7	ACBD3	Golgi resident protein GCP60	Homo sapiens	High	0	4.27468	15	1924.3	1874.5	1806	1819.2	1924.1	1735.5	2002.3	2160.5	1726.9	1849.2
Q8NC06	ACBD4	Acyl-CoA-binding domain-containing protein 4	Homo sapiens	High	0	3.07958	3	108	82.1	100.2	77.8	103	135.9	110.3	94.8	202.6	186.4
Q5T8D3	ACBD5	Acyl-CoA-binding domain-containing protein 5	Homo sapiens	High	0	3.8574	11	321.2	401.1	673.7	697.3	714.7	917	807.4	730.6	972.1	966.1
Q5T8D3-3	ACBD5	Isoform 3 of Acyl-CoA-binding domain-containing protein 5	Homo sapiens	Medium	0	3.56548	4	138.1	110.8	361.7	339.3	355.3	460.6	475.2	498.5	443.8	493.6
Q9BR61	ACBD6	Acyl-CoA-binding domain-containing protein 6	Homo sapiens	High	0	4.11889	10	1018.6	993.7	1480.5	1526	1550.6	1184.4	1312.5	1437.6	1355.3	1289.8
Q8N6N7	ACBD7	Acyl-CoA-binding domain-containing protein 7	Homo sapiens	High	0	2.49776	2	19.3	14.3	10.1	12	27.3	27.3	26	70.5	58.2	49.6
Q96AP0	ACD	Adrenocortical dysplasia protein homolog	Homo sapiens	High	0	3.73758	6	500.2	480	706	787.2	550.4	484.2	549.7	510.8	427.2	469.2
Q9UKV3	ACIN1	Apoptotic chromatin condensation inducer in the nucleus	Homo sapiens	High	0	4.98938	55	10671	10321.6	9706.7	9858.6	9303	11660.9	8780	8420.1	10186.1	8675.2
P53396	ACLY	ATP-citrate synthase	Homo sapiens	High	0	5.10711	56	6300.7	6058.1	14279.3	14829.3	15433.3	13890.5	14633.7	15158	13722.5	13665.4
P21399	ACO1	Cytoplasmic aconitate hydratase	Homo sapiens	High	0	4.59003	29	5184.9	4887	3101.4	3125.3	3411.1	3190.3	3642	3973.3	4082.4	4309.8
Q99798	ACO2	Aconitate hydratase, mitochondrial	Homo sapiens	High	0	4.97781	42	17496.6	18554.1	9444.6	10106.5	6318.3	8710.7	6196.8	5321.6	6768.7	6100.2
Q86TX2	ACOT1	Acyl-coenzyme A thioesterase 1	Homo sapiens	High	0	3.20284	1	329.2	323.8	105.3	131.4	105.1	135.4	124.7	120.3	113.7	106.4
Q9NPJ3	ACOT13	Acyl-coenzyme A thioesterase 13	Homo sapiens	High	0	4.04658	5	1458.7	1430.5	966	951.9	815.4	1117.8	909.2	898.5	1449.6	1134.5
P49753	ACOT2	Acyl-coenzyme A thioesterase 2, mitochondrial	Homo sapiens	High	0	4.42105	1	4874.6	4892.8	2102.7	2093	1870.1	2168.8	1985	2058.6	2252.2	2068.8
O00154	ACOT7	Cytosolic acyl coenzyme A thioester hydrolase	Homo sapiens	High	0	4.46291	15	787.7	769.9	2764.9	2753.7	3855	3225.1	3449.5	3995.9	3678.1	3754.4
O14734	ACOT8	Acyl-coenzyme A thioesterase 8	Homo sapiens	High	0	3.81473	5	557.2	486.3	633.5	579.6	619.8	662.2	670.1	582.5	919.1	816.9
Q9Y305	ACOT9	Acyl-coenzyme A thioesterase 9, mitochondrial	Homo sapiens	High	0	4.40236	18	2225.2	2063.5	2101.8	2075.4	2183.4	3032	2523.2	2134	3838.8	3078.2
Q15067	ACOX1	Peroxisomal acyl-coenzyme A oxidase 1	Homo sapiens	High	0	4.50025	22	1283.7	1189	3112.1	3288.4	3153.4	4424.7	3555.4	3337.5	4210.7	4086.1
O15254	ACOX3	Peroxisomal acyl-coenzyme A oxidase 3	Homo sapiens	High	0	4.3097	18	1489.3	1268.8	2107.4	2059.5	2116.9	2369.4	1961.7	1869	2448.9	2712.5
P24666	ACP1	Low molecular weight phosphotyrosine protein phosphatase	Homo sapiens	High	0	4.4912	14	3406.5	2866.6	3371.6	3217.9	3330.8	2371.6	3227.8	3290.3	2454	3451.1
P24666-2	ACP1	Isoform 2 of Low molecular weight phosphotyrosine protein phosphatase	Homo sapiens	High	0	2.27393	1	38.1	35.3	16.8	13.9	14.4	12.7	11.9	16.8	16.8	11.2
P11117	ACP2	Lysosomal acid phosphatase	Homo sapiens	High	0	3.30878	2	248	244.8	227	214.1	175.4	234.6	159.8	150.2	191.5	190.6
P13686	ACP5	Tartrate-resistant acid phosphatase type 5	Homo sapiens	High	0	2.81941	1	92.9	82.2	33.8	48.6	47.3	41.1	43.4	88.6	90.4	91.5
Q9NPH0	ACP6	Lysophosphatidic acid phosphatase type 6	Homo sapiens	High	0	3.7364	4	1032.2	967.8	438.3	406.2	335.2	431.7	423.8	382.9	561.4	470.5
Q96CM8	ACSF2	Acyl-CoA synthetase family member 2, mitochondrial	Homo sapiens	High	0	4.13267	12	1809.4	2035.5	906.2	1018.5	887.9	1150.8	971.4	1351.8	1939.3	1501.9
Q4G176	ACSF3	Acyl-CoA synthetase family member 3, mitochondrial	Homo sapiens	High	0	4.40439	19	4354.9	4584.9	1996.9	2099.2	1764.6	2256.3	1858.2	1813	2617.5	2028.8
P33121	ACSL1	Long-chain-fatty-acid--CoA ligase 1	Homo sapiens	High	0	4.22905	20	846.4	760.1	1727.4	1660.2	1854.1	2046.8	2051.8	1789.4	2134.5	2074.6
O95573	ACSL3	Long-chain-fatty-acid--CoA ligase 3	Homo sapiens	High	0	4.36486	22	1366.9	1247.1	2100	2148.9	2495.5	3195.9	2653.3	2439.1	2803.6	2716
O60488	ACSL4	Long-chain-fatty-acid--CoA ligase 4	Homo sapiens	High	0	4.74353	29	1453.7	1154.8	6520.4	5990.7	6962.2	6136.3	6738	6244.1	6898.5	7303.7
Q9ULC5	ACSL5	Long-chain-fatty-acid--CoA ligase 5	Homo sapiens	High	0	4.4489	21	2841	2861.8	2570.2	2661.2	2517.2	3143.6	2819.5	2594	3217.1	2887.1
Q9UKU0	ACSL6	Long-chain-fatty-acid--CoA ligase 6	Homo sapiens	High	0	3.16355	4	224.1	182.6	151.4	155.9	122.7	171.7	126.2	78.1	106.6	138
Q53FZ2	ACSM3	Acyl-coenzyme A synthetase ACSM3, mitochondrial	Homo sapiens	High	0	4.06096	16	1005.4	965.1	960.6	897.7	947.1	1297	1126.6	954.7	1942.8	1409.9
Q9NUB1	ACSS1	Acetyl-coenzyme A synthetase 2-like, mitochondrial	Homo sapiens	High	0	4.05641	15	2010.8	2077.2	939.1	999.7	742.8	956.9	877.1	923.6	993.1	866.8
Q9NR19	ACSS2	Acetyl-coenzyme A synthetase, cytoplasmic	Homo sapiens	High	0	3.89178	10	832.1	847	565	567	663.2	616.2	741.7	992.7	1033.6	935.8
P60709	ACTB	Actin, cytoplasmic 1	Homo sapiens	High	0	5.80888	1	93051.5	110138	52645.6	57751.7	55939.4	52569	49056.7	52950.7	58374	61518.2
Q562R1	ACTBL2	Beta-actin-like protein 2	Homo sapiens	High	0	3.82248	5	1058	1113.7	691.5	687.2	550.8	531.7	511.5	558	395.3	547.1
P68032	ACTC1	Actin, alpha cardiac muscle 1	Homo sapiens	High	0	4.73659	9	7356.5	9143.1	3971.7	4832.8	3919.2	4559.9	4480.6	5525.4	5623.9	5110.9
K7EM38	ACTG1	Actin, cytoplasmic 2 (Fragment)	Homo sapiens	High	0	3.06852	3	94.2	73	98.1	109.2	158.5	92.9	158.7	213	70.5	102.8
P63261	ACTG1	Actin, cytoplasmic 2	Homo sapiens	High	0	2.83327	1	11.4	6.9	62.3	70.2	117.4	54.1	102.1	143.3	33.4	80.1
O96019	ACTL6A	Actin-like protein 6A	Homo sapiens	High	0	4.63568	19	3876.8	3877.7	4012.9	4048.8	4128	5034.8	4661.6	4450.3	4841.2	4287
P12814	ACTN1	Alpha-actinin-1	Homo sapiens	High	0	4.91201	35	17374.2	18598.5	6373.5	6173.1	5976.8	4965.1	5837.7	5804	5676.9	4880.7
O43707	ACTN4	Alpha-actinin-4	Homo sapiens	High	0	5.21975	37	22013.1	22431.8	14268.2	13806.7	15534.7	13854.2	15151.7	16202.8	16340.8	16259.5
Q9NZ32	ACTR10	Actin-related protein 10	Homo sapiens	High	0	4.16778	12	1692.7	1637.9	1422.1	1386	1451.3	1304.1	1448.5	1539.2	1369.1	1464.6
P61163	ACTR1A	Alpha-centractin	Homo sapiens	High	0	4.46053	9	3588.5	3939.9	2458.5	2631.3	2678.7	2609.1	2551.8	2966.8	2918.4	2532.6
P42025	ACTR1B	Beta-centractin	Homo sapiens	High	0	3.68797	5	786.5	664.3	400.9	364.7	404.2	419.4	457.7	388.1	482.6	506.5
P61160	ACTR2	Actin-related protein 2	Homo sapiens	High	0	4.82326	17	12417.2	12310.3	5331.5	5176.5	5448.9	4261.5	5198.8	5881.9	5001.1	5540.2
P61158	ACTR3	Actin-related protein 3	Homo sapiens	High	0	4.87936	27	14694.9	15079.7	6392.5	6298.2	6216.5	5003.5	4988.8	5697.4	5448	5927
Q9P1U1	ACTR3B	Actin-related protein 3B	Homo sapiens	High	0	3.65599	6	972.5	925.9	402.1	415	349.4	282.7	300.4	297.1	261.2	322.6
Q9H9F9	ACTR5	Actin-related protein 5	Homo sapiens	High	0	3.89961	15	906.2	880.1	870	893.9	744.6	751.1	802.3	725.6	662.7	699.7
Q9GZN1	ACTR6	Actin-related protein 6	Homo sapiens	High	0	4.24302	14	1917	1791.2	1822.4	1698	1804.6	1835.1	1762.2	1595.3	1580	1693.6
Q9H981	ACTR8	Actin-related protein 8	Homo sapiens	High	0	4.29496	21	1675	1587.3	2414.5	2368.2	2295.6	2215	2149.6	1709.4	1551.4	1756.2
Q04771	ACVR1	Activin receptor type-1	Homo sapiens	High	0	3.6855	6	274.2	205.6	486.1	441	632	504.6	577.6	593.5	519	613.7
Q03154	ACY1	Aminoacylase-1	Homo sapiens	High	0	4.29918	15	848.4	845.3	1730.8	1770.8	2137.6	1889.8	2543.1	2890.9	2651.8	2606.6
P07311	ACYP1	Acylphosphatase-1	Homo sapiens	High	0	3.65029	6	484.6	510.5	408.5	477.3	387.1	406.8	391.3	478.2	486.1	439.4
P14621	ACYP2	Acylphosphatase-2	Homo sapiens	High	0	3.45469	4	489.8	494.6	220.8	233	214.7	217.6	230.2	265	225	258.3
P00813	ADA	Adenosine deaminase	Homo sapiens	High	0	4.57419	16	8601	9963.2	2426.2	2653.6	1837.2	1914.6	2352.9	2524.5	2717.2	2523.3
Q6DHV7	ADAL	Adenosine deaminase-like protein	Homo sapiens	High	0	3.21461	4	212.8	242.1	119.1	118.1	136.3	135.2	143.6	158.9	223.2	149.8
O14672	ADAM10	Disintegrin and metalloproteinase domain-containing protein 10	Homo sapiens	High	0	3.87399	13	1046.2	973.4	701.1	615	765.3	721.4	613.6	614.9	630.6	800.1
Q13444	ADAM15	Disintegrin and metalloproteinase domain-containing protein 15	Homo sapiens	Medium	0	2.86806	1	36.9	46.8	56	87.2	57.4	96.6	70.4	123.1	89.3	74.3
P78536	ADAM17	Disintegrin and metalloproteinase domain-containing protein 17	Homo sapiens	High	0	3.5056	10	278.6	265.9	333.1	330.9	328.5	366.4	292	356.6	342.6	308.7
Q9H013	ADAM19	Disintegrin and metalloproteinase domain-containing protein 19	Homo sapiens	High	0	3.39421	3	75.5	104.5	130.4	154.2	195.1	333	235.9	284.6	548.4	417
P78325	ADAM8	Disintegrin and metalloproteinase domain-containing protein 8	Homo sapiens	High	0	3.83747	7	411.6	330	920.7	862.1	831	639.6	884.8	699.7	613	685.6
O75689	ADAP1	Arf-GAP with dual PH domain-containing protein 1	Homo sapiens	High	0	3.21413	3	140.5	129	182.2	185.1	158.8	142.8	190	177.6	166.1	165.2
P55265	ADAR	Double-stranded RNA-specific adenosine deaminase	Homo sapiens	High	0	5.26459	62	14252.8	15572.7	14517.8	15880.1	15782.8	22880.7	18846.7	18546.3	26785.2	20840.4
P78563	ADARB1	Double-stranded RNA-specific editase 1	Homo sapiens	High	0	3.99986	12	1231.5	1373.4	949.9	1032.4	778.5	1038.6	796.6	763.6	1207.7	824.5
Q9BUB4	ADAT1	tRNA-specific adenosine deaminase 1	Homo sapiens	High	0	2.66689	3	25.3	71.6	27.9	80.4	26.2	44.4	32.7	92.2	42.8	20.9
Q7Z6V5	ADAT2	tRNA-specific adenosine deaminase 2	Homo sapiens	High	0	3.57537	4	203.1	175.3	466.9	483.1	425.4	333.5	482.8	510.5	294.7	386.3
Q96EY9	ADAT3	Probable inactive tRNA-specific adenosine deaminase-like protein 3	Homo sapiens	High	0	3.16089	5	127.5	126	129.6	118.3	182.6	125.9	167.6	170.4	157.2	143.3
Q86TW2	ADCK1	Uncharacterized aarF domain-containing protein kinase 1	Homo sapiens	High	0	3.84846	7	979.3	1051.1	655.4	575.2	496	828	558.3	475.5	682.9	752.7
Q3MIX3	ADCK5	Uncharacterized aarF domain-containing protein kinase 5	Homo sapiens	High	0	3.82867	4	811.1	676.7	789.8	735.8	665.3	691.1	613.5	553.1	532	671.7
O60266	ADCY3	Adenylate cyclase type 3	Homo sapiens	High	0	3.40411	7	139.5	137	234.5	235.7	325	306.6	264.2	314.2	286.2	292.9
P51828	ADCY7	Adenylate cyclase type 7	Homo sapiens	High	0	3.43205	6	384.8	367.3	221.6	207.5	221.2	299.7	208.2	232.5	293.6	267.9
P35611	ADD1	Alpha-adducin	Homo sapiens	High	0	4.65721	23	11072.1	10638.4	3647.8	3438.1	2746.8	2506.2	2624.1	2642.3	3229.6	2870.7
P35612	ADD2	Beta-adducin	Homo sapiens	High	0	4.19693	18	1412.9	1408.7	1148.9	1154.9	1243.9	1372.2	1466.7	1900.5	2867.4	1761.3
Q9UEY8	ADD3	Gamma-adducin	Homo sapiens	High	0	4.52759	19	9233	9833.9	2182.9	2307.8	1503.7	1551.9	1621.9	1974.2	1787.6	1699.9
O95490	ADGRL2	Adhesion G protein-coupled receptor L2	Homo sapiens	High	0	3.47577	5	357.2	368.6	320.5	305.6	310.4	230.6	233.4	367.1	231.4	265.9
P11766	ADH5	Alcohol dehydrogenase class-3	Homo sapiens	High	0	4.51495	14	6201	7335	2307	2485.8	2101	1849.8	2651.4	2935.5	2486.1	2377.7
Q9BV57	ADI1	1,2-dihydroxy-3-keto-5-methylthiopentene dioxygenase	Homo sapiens	High	0	4.19638	9	813.2	723.8	1406.1	1378.8	2072.6	1643.5	2026.3	2275.3	1541.7	1836
Q96A54	ADIPOR1	Adiponectin receptor protein 1	Homo sapiens	Medium	0	2.6939	1	14.7	5.1	68.9	68	60.5	58.3	49.7	55.2	51.7	62.1
P55263	ADK	Adenosine kinase	Homo sapiens	High	0	4.68111	18	5271.7	5477.3	4305.5	4248.8	4661.1	3948.3	4812.5	5459.7	4851.9	4949.2
Q9H2P0	ADNP	Activity-dependent neuroprotector homeobox protein	Homo sapiens	High	0	4.77626	36	4717.6	5008.9	5564.8	6020	5578	7722.7	5960.8	5970.6	7008.7	6186.5
Q6IQ32	ADNP2	ADNP homeobox protein 2	Homo sapiens	High	0	3.85514	7	384.8	413.2	668.6	707.9	730.1	966.3	812.7	736.5	926.4	817.3
Q96SZ5	ADO	2-aminoethanethiol dioxygenase	Homo sapiens	High	0	3.95024	8	934.1	923.1	960.6	1101.4	822.4	1000.5	775.9	684.8	946.8	767.8
Q9BRR6	ADPGK	ADP-dependent glucokinase	Homo sapiens	High	0	3.90294	12	764.1	917.4	709.2	777.7	651.8	954.1	769.6	730	999.9	723.4
P54922	ADPRH	[Protein ADP-ribosylarginine] hydrolase	Homo sapiens	High	0	3.57069	7	309.7	295.6	288.3	289.4	356.9	323.1	366.6	405.1	585.4	501.2
Q9NX46	ADPRHL2	Poly(ADP-ribose) glycohydrolase ARH3	Homo sapiens	High	0	4.3955	16	3809	3731.2	2076.4	2055.3	2281.4	2226.2	2081.4	2099.9	2233.2	2265.8
Q16186	ADRM1	Proteasomal ubiquitin receptor ADRM1	Homo sapiens	High	0	4.29186	12	1481.6	1424.5	2171.1	1836.7	2181.8	1655	2328	2303.6	2189.1	2010.7
P30566	ADSL	Adenylosuccinate lyase	Homo sapiens	High	0	4.64121	18	4153.7	3896.8	4599.3	4507.3	5002.8	3565.3	4811.2	5415.9	3702	4119.5
P30520	ADSS	Adenylosuccinate synthetase isozyme 2	Homo sapiens	High	0	4.53549	22	2296.7	2264.9	3443.9	3339.4	4240	3250.4	3868.9	4238.2	3102.6	4270.6
Q8IUX7	AEBP1	Adipocyte enhancer-binding protein 1	Homo sapiens	High	0	2.16197	2	5	5.8	18.3	17.5	24.6	21	17.1	15.1	11.1	9.7
Q6ZN18	AEBP2	Zinc finger protein AEBP2	Homo sapiens	High	0	3.86635	7	305.2	329.7	819.7	803.9	879	852.5	766.8	875.3	843.9	875
Q8WTP8	AEN	Apoptosis-enhancing nuclease	Homo sapiens	High	1	2.15473	2	NaN	2.9	24.8	20.3	20.6	15.7	12.5	12.5	22.2	11.3
Q08117	AES	Amino-terminal enhancer of split	Homo sapiens	High	0	3.54259	4	556.7	541.8	259.2	289.3	275.3	257.5	256	327.5	341.4	383.4
Q8N556	AFAP1	Actin filament-associated protein 1	Homo sapiens	High	0	3.96023	13	565.4	748.1	854.9	792.7	844.1	1147.5	1108	857.8	1046	1160.5
Q8TED9	AFAP1L1	Actin filament-associated protein 1-like 1	Homo sapiens	Medium	0	2.81003	1	47.5	42.5	55.7	50	60.2	72.7	91.9	68.5	83.1	73.6
P55196	AFDN	Afadin	Homo sapiens	High	0	3.91994	18	700.6	757.5	841.7	946.7	765.9	848.2	787.2	928.3	947.6	792.7
P51825	AFF1	AF4/FMR2 family member 1	Homo sapiens	High	0	3.6674	10	470.3	634.5	342	401.4	366	547.6	425.9	471.4	627.7	362.6
P51826	AFF3	AF4/FMR2 family member 3	Homo sapiens	High	0	2.24304	2	19.7	22.2	8	9.1	18.9	31.3	12.4	17.1	24.6	11.7
Q9UHB7	AFF4	AF4/FMR2 family member 4	Homo sapiens	High	0	3.89637	15	1346.6	1146.4	727.3	643.8	676.8	769.6	697	615.9	646.5	607.2
Q9Y4W6	AFG3L2	AFG3-like protein 2	Homo sapiens	High	0	4.97276	47	9560.4	9678.6	9309.8	9651.7	8474.9	10888	9220.4	8776.4	9824.3	8535.1
Q63HM1	AFMID	Kynurenine formamidase	Homo sapiens	High	0	3.17029	3	78.1	95.8	106.2	106.4	151	157.5	174.5	189.7	207.3	213.6
Q6ULP2	AFTPH	Aftiphilin	Homo sapiens	High	0	4.548	28	3090.2	3116.9	3557.5	3609.2	3649.6	3429.3	3501.2	3954.9	3734.4	3675
P20933	AGA	N(4)-(beta-N-acetylglucosaminyl)-L-asparaginase	Homo sapiens	High	0	3.43813	3	221.9	193.6	227.7	331.1	242.7	384.9	252.2	361	322.3	205
Q99490	AGAP2	Arf-GAP with GTPase, ANK repeat and PH domain-containing protein 2	Homo sapiens	High	0	4.26671	15	2949.2	3144.1	1540.8	1583.1	1456.2	1290.6	1627.6	1854.7	1575.7	1458.2
Q99490-2	AGAP2	Isoform 2 of Arf-GAP with GTPase, ANK repeat and PH domain-containing protein 2	Homo sapiens	High	0	2.77298	7	82.8	56.2	85.4	40.9	82.3	45.1	52.6	36	40.2	71.4
Q96P47	AGAP3	Arf-GAP with GTPase, ANK repeat and PH domain-containing protein 3	Homo sapiens	High	0	3.08045	7	104.1	107.6	113.8	127	139.1	119.3	117.8	123.3	118.8	132.7
Q96MI9	AGBL1	Cytosolic carboxypeptidase 4	Homo sapiens	High	0	3.0807	1	50.7	86.6	127.4	64.8	85.8	238.6	101.2	110.7	177.2	161.2
P52594	AGFG1	Arf-GAP domain and FG repeat-containing protein 1	Homo sapiens	High	0	4.29259	12	1280.3	1039.4	2100.4	2051.5	2459.8	1877.8	2360	2080.7	2039.7	2325.6
O95081	AGFG2	Arf-GAP domain and FG repeat-containing protein 2	Homo sapiens	High	0	4.03596	12	1027.3	1030.3	1072.3	1054.1	1352.8	1162.9	908.5	904.2	1132.6	1218.2
Q8N302	AGGF1	Angiogenic factor with G patch and FHA domains 1	Homo sapiens	High	0	3.89854	16	547.6	512.9	945.8	907.2	877.2	865	960.9	828.2	779.8	692.1
Q53H12	AGK	Acylglycerol kinase, mitochondrial	Homo sapiens	High	0	4.67879	20	5191.7	4481.7	5167.2	4963.7	4244.3	5206.3	4665.4	3982.7	4885.2	4942.1
P35573	AGL	Glycogen debranching enzyme	Homo sapiens	High	0	4.91011	69	10652.1	10655.8	7697.5	7482.3	7287.3	6576.3	7725.6	7426.1	7957.3	7844.2
Q9BSE5	AGMAT	Agmatinase, mitochondrial	Homo sapiens	High	0	3.91594	9	886.4	923.7	757.5	774.6	732.7	950.6	829.4	708	876.9	800.5
Q9UL18	AGO1	Protein argonaute-1	Homo sapiens	High	0	4.50323	19	6746.4	6562.5	2874.5	2964.2	2309.6	2023	2181.8	2109.7	2000.2	2086.6
Q9UKV8	AGO2	Protein argonaute-2	Homo sapiens	High	0	4.8044	28	8322.8	7699.9	7441.7	7001.5	6154.7	5217.8	6487.8	5320.6	4798.6	5292.2
Q9H9G7	AGO3	Protein argonaute-3	Homo sapiens	High	0	3.78067	11	975.6	1042	521.5	519.5	516.3	507.4	467.2	513.2	448.4	523.8
Q99943	AGPAT1	1-acyl-sn-glycerol-3-phosphate acyltransferase alpha	Homo sapiens	High	0	3.63478	4	647.6	853.3	349.6	382.1	254.4	397.2	334.6	318.9	446.2	329.1
Q9NRZ7	AGPAT3	1-acyl-sn-glycerol-3-phosphate acyltransferase gamma	Homo sapiens	High	0	4.19877	11	1907.2	1979.5	1477.8	1530	1318.3	1699.7	1413	1392.1	1618.2	1468.3
Q9NUQ2	AGPAT5	1-acyl-sn-glycerol-3-phosphate acyltransferase epsilon	Homo sapiens	High	0	4.12241	9	1414.4	1361.2	1535.1	1551.3	1326	1472.7	1326.8	1063	1152.6	1052.7
O00116	AGPS	Alkyldihydroxyacetonephosphate synthase, peroxisomal	Homo sapiens	High	0	4.55847	28	1506.7	1237.5	3840.5	3724	3942.6	4689	4528.6	4164.3	4504.4	4042.3
O00468	AGRN	Agrin	Homo sapiens	High	0	2.98019	2	45.7	72	66.3	93.4	96.9	123.4	73.4	95.6	151.4	137.3
Q9UPW5	AGTPBP1	Cytosolic carboxypeptidase 1	Homo sapiens	High	0	4.12079	18	1142	1238.6	1246	1269	1356.5	1332.4	1272.5	1418.9	1448.6	1482.2
Q6RW13	AGTRAP	Type-1 angiotensin II receptor-associated protein	Homo sapiens	High	0	2.87442	2	121.1	126	59.8	63.2	49.8	58.8	63.4	76	70.3	60.5
Q8WYP5	AHCTF1	Protein ELYS	Homo sapiens	High	0	4.92733	76	5839	5986.1	8591.1	9255.5	7891.1	10880.3	9441.8	8133.9	9763	8810.8
P23526	AHCY	Adenosylhomocysteinase	Homo sapiens	High	0	4.93833	26	8087.9	7612.5	8551.7	8295.9	10242	8317.6	9075.8	9826	7919	8834.1
O43865	AHCYL1	Adenosylhomocysteinase 2	Homo sapiens	High	0	4.68354	14	5901.3	5392.6	4403.2	4201.2	4738.3	4095.1	4780.3	4789.8	4694.2	5258.3
Q96HN2	AHCYL2	Adenosylhomocysteinase 3	Homo sapiens	High	0	3.55777	7	589.7	512.7	273.5	235.8	295	220.7	362.4	435.6	355.2	331.6
Q8N157	AHI1	Jouberin	Homo sapiens	High	0	3.73227	10	190.3	201.8	668.8	702.8	764.2	721.4	499.5	593.2	509.1	547.3
Q09666	AHNAK	Neuroblast differentiation-associated protein AHNAK	Homo sapiens	High	0	5.78736	243	147717	152337	32359.7	31296.3	25930.2	28987.1	32569.8	54548.5	52843.8	54271.3
P35869	AHR	Aryl hydrocarbon receptor	Homo sapiens	High	0	4.02235	10	397.5	370.5	1067.4	1093.5	1249.4	1203.3	1176.5	1420.3	1391.2	1158.6
O95433	AHSA1	Activator of 90 kDa heat shock protein ATPase homolog 1	Homo sapiens	High	0	4.70958	23	2726.6	2305.8	6332.7	5459	6947.1	4840.5	6418.4	5810.6	4419.9	5975.4
P02765	AHSG	Alpha-2-HS-glycoprotein	Homo sapiens	High	0	3.14934	2	54.7	59.1	50.8	71.7	53.4	102	50.3	87.9	771.1	109.4
Q96BJ3	AIDA	Axin interactor, dorsalization-associated protein	Homo sapiens	High	0	3.93189	10	1753.6	1641.3	585.7	615.7	696.1	574.2	583.7	641.3	746.8	710.1
Q9BQI0	AIF1L	Allograft inflammatory factor 1-like	Homo sapiens	High	0	2.33826	1	3.2	2.7	19.6	22	28.8	21.5	24.1	32.6	34.5	28.9
O95831	AIFM1	Apoptosis-inducing factor 1, mitochondrial	Homo sapiens	High	0	4.65095	22	5205.7	4946	3875	3938.3	3665	4685.8	4333.2	4277.1	5348.3	4491.6
Q9BRQ8	AIFM2	Apoptosis-inducing factor 2	Homo sapiens	High	0	3.50614	6	164.1	143.7	336.5	360.6	326.6	373.6	367.1	362.7	425	347.4
Q9NVV5	AIG1	Androgen-induced gene 1 protein	Homo sapiens	High	0	3.05763	2	168.5	197.4	86	95.4	87.2	112.6	91.8	93.5	119.4	90.1
Q9Y4K1	AIM1	Absent in melanoma 1 protein	Homo sapiens	High	0	4.46436	31	4239.4	4361.4	2185.2	2216.5	2090	2730.5	2264.4	2833.9	3306	2904.2
O14862	AIM2	Interferon-inducible protein AIM2	Homo sapiens	High	0	3.99713	11	237.3	139.7	1642.8	1479.1	1501	1115.2	1034.9	1000.8	771.9	1011.4
Q12904	AIMP1	Aminoacyl tRNA synthase complex-interacting multifunctional protein 1	Homo sapiens	High	0	4.57705	18	2594.9	2423.8	4066.6	4001.9	4865.1	3952.2	4294.3	4243.2	3590.2	3729.7
Q13155	AIMP2	Aminoacyl tRNA synthase complex-interacting multifunctional protein 2	Homo sapiens	High	0	4.48017	15	1903.9	1723.1	3465.1	3251.5	4330.6	3018.5	3494.2	3090.2	2548.3	3385.9
F8W950	AIMP2	Aminoacyl tRNA synthase complex-interacting multifunctional protein 2	Homo sapiens	High	0	3.83852	5	347.1	284.8	855.8	662.5	923.7	627.8	925.3	721.2	654.9	891.7
O00170	AIP	AH receptor-interacting protein	Homo sapiens	High	0	4.61135	19	4231.2	3857.4	4352.9	4134.8	4697.9	3687	4197.9	3915.7	3405.4	4384.6
P54819	AK2	Adenylate kinase 2, mitochondrial	Homo sapiens	High	0	5.01872	17	9656.2	9324.8	8228.1	8134	8571	11598.7	10808.6	10756.7	15527.4	11799.7
Q9UIJ7	AK3	GTP:AMP phosphotransferase AK3, mitochondrial	Homo sapiens	High	0	4.54045	17	5784.9	5403.3	3243.8	3254.1	2249.1	2966	2753.8	2366.8	3780.6	2907.2
P27144	AK4	Adenylate kinase 4, mitochondrial	Homo sapiens	High	0	4.28835	8	144	128.1	520.5	520.5	1632.7	3514	2078	2788.4	4495.3	3603
Q9Y6K8	AK5	Adenylate kinase isoenzyme 5	Homo sapiens	High	0	3.83377	11	1225.8	1367.7	567	551.8	511	480.2	569.2	468.5	555.1	523.4
Q9Y3D8	AK6	Adenylate kinase isoenzyme 6	Homo sapiens	High	0	4.03065	10	325	242.5	1925.5	1625.8	1408.5	1163.5	1428.5	1115.8	715.2	781
Q5TCS8	AK9	Adenylate kinase 9	Homo sapiens	High	0	2.16613	1	18.9	22.3	14.6	12.2	10.2	7.1	13.6	25.1	8.6	14
Q92667	AKAP1	A-kinase anchor protein 1, mitochondrial	Homo sapiens	High	0	4.53397	34	1947.1	1856	4125.3	4295.4	3788.3	4420.8	3906.4	3553.4	3092.1	3210.9
O43572	AKAP10	A-kinase anchor protein 10, mitochondrial	Homo sapiens	High	0	3.78433	13	605.3	575.8	616.9	609	623.9	553	653.1	620.9	619.8	608.3
Q9UKA4	AKAP11	A-kinase anchor protein 11	Homo sapiens	High	0	4.73021	51	4050.6	4120.2	6901.5	7448.5	5266.6	5997.5	5325.1	5226.5	5010	4382.8
Q02952	AKAP12	A-kinase anchor protein 12	Homo sapiens	High	0	4.3322	43	727.4	799.4	990.3	985.3	1733.6	2413	2088	3397.1	5176.2	3177.8
Q12802	AKAP13	A-kinase anchor protein 13	Homo sapiens	High	0	4.77626	72	10244.5	10679.6	5004.5	4837.6	4570.3	4412.2	4726.6	4621.2	5714.9	4927.8
Q02040	AKAP17A	A-kinase anchor protein 17A	Homo sapiens	High	0	4.23729	17	1537.6	1458.2	1603.3	1541.9	1621.6	1945.9	1924.5	1665.9	2160	1811
Q9Y2D5	AKAP2	A-kinase anchor protein 2	Homo sapiens	High	0	4.58172	29	2399.2	2306.9	2957.2	2949.5	4049.3	4155	3614.1	5403.6	5795.9	4539.3
Q9P0M2	AKAP7	A-kinase anchor protein 7 isoform gamma	Homo sapiens	High	0	3.35411	4	428.1	442.5	164.5	190.5	169.2	170.3	143.7	136.1	225	190.1
O43823	AKAP8	A-kinase anchor protein 8	Homo sapiens	High	0	4.43861	18	2412.7	2247.7	3260.2	3324.8	3283.5	3015.9	2963.7	2611	1722.4	2612.4
Q9ULX6	AKAP8L	A-kinase anchor protein 8-like	Homo sapiens	High	0	4.19157	13	1815.6	1951.4	1381.1	1419.9	1473.5	1198.3	1746.2	1687	1165.7	1705.4
Q99996	AKAP9	A-kinase anchor protein 9	Homo sapiens	High	0	4.96855	136	11114.6	11566.1	8424.9	8622	8427.1	8441.6	9281.1	10008.3	8405.4	8722.7
Q99996-6	AKAP9	Isoform 6 of A-kinase anchor protein 9	Homo sapiens	Medium	0	4.36382	29	2644.7	2810.3	2071	2116.8	2011.2	2120.3	2443	2483.1	2120.1	2290.5
Q9NQ31	AKIP1	A-kinase-interacting protein 1	Homo sapiens	High	0	3.2274	2	135.6	192.3	151.4	359.9	152.8	98.3	274.9	134.3	81.7	106.9
Q53H80	AKIRIN2	Akirin-2	Homo sapiens	High	0	3.17085	4	35.9	45.2	179.1	180.1	191.4	154.5	192.7	219.1	144.7	139.3
Q7Z591	AKNA	AT-hook-containing transcription factor	Homo sapiens	High	0	4.3825	31	3009.5	3058.5	2050.4	2076	2049.4	1990.7	2268.7	2587.6	2563.1	2473
P14550	AKR1A1	Alcohol dehydrogenase [NADP(+)]	Homo sapiens	High	0	4.62089	20	5032.3	5349.7	3648.3	3895.9	3380.1	3453.4	3992.9	3961.4	4929.7	4128.5
P15121	AKR1B1	Aldose reductase	Homo sapiens	High	0	4.63402	18	8707	9697.1	3194.5	3514.6	2865.4	2667.1	2951.8	3313.4	3142.5	3000.9
C9JRZ8	AKR1B15	Aldo-keto reductase family 1 member B15	Homo sapiens	High	0	3.33999	1	311	212.9	179.3	206.5	141.4	149	185.4	210	227.4	364.8
P42330	AKR1C3	Aldo-keto reductase family 1 member C3	Homo sapiens	High	0	3.76753	6	1304.9	1328.6	410.4	408.6	294.6	308.7	320.5	400.7	668.3	409.7
O43488	AKR7A2	Aflatoxin B1 aldehyde reductase member 2	Homo sapiens	High	0	4.23902	12	3632.2	3790.6	1282.1	1265.1	1114.9	1058.6	1216.8	1264.7	1429.3	1284.7
O95154	AKR7A3	Aflatoxin B1 aldehyde reductase member 3	Homo sapiens	High	0	2.25816	1	6.5	14.2	18.3	17.5	16.9	17.2	20.8	21.1	23.9	24.8
P31749	AKT1	RAC-alpha serine/threonine-protein kinase	Homo sapiens	High	0	4.60911	14	4425.8	4544	3560	3584.1	3811.9	3458.8	3904.9	4743.9	4420.4	4200.4
Q96B36	AKT1S1	Proline-rich AKT1 substrate 1	Homo sapiens	High	0	3.70272	4	449	453	500.6	513.9	562	552.7	532.9	502.8	473.8	502.7
P31751	AKT2	RAC-beta serine/threonine-protein kinase	Homo sapiens	High	0	4.4277	14	2523.1	2582	2161.8	2195.4	2442.7	2258.7	2724	3481.8	3431.5	2972
Q9Y243	AKT3	RAC-gamma serine/threonine-protein kinase	Homo sapiens	High	0	3.6909	7	642.1	633.2	469.1	428.3	410.8	386.2	482.3	498.6	460.9	496.4
Q9H8T0	AKTIP	AKT-interacting protein	Homo sapiens	High	0	3.80166	8	883.6	632.4	649.5	597.1	583.3	494.3	621.3	574.9	615.1	682.3
P13716	ALAD	Delta-aminolevulinic acid dehydratase	Homo sapiens	High	0	4.12727	7	3264.2	2669	1096.6	1016.8	944.7	778.6	893.2	849.7	872.5	1019.7
P13196	ALAS1	5-aminolevulinate synthase, nonspecific, mitochondrial	Homo sapiens	High	0	3.84098	9	307.6	281	965.9	1067.6	819.4	903.2	731	699.8	618	540.4
Q13740	ALCAM	CD166 antigen	Homo sapiens	High	0	4.28485	15	1075.9	948.7	1500	1469.9	2026.9	2324.9	2313.2	2489.5	2768.3	2351.3
Q8IZ83	ALDH16A1	Aldehyde dehydrogenase family 16 member A1	Homo sapiens	High	0	4.55963	16	4403	4599.3	3385.5	3038.6	3650.6	3233.2	3402.5	3653.2	3154.1	3756.9
P54886	ALDH18A1	Delta-1-pyrroline-5-carboxylate synthase	Homo sapiens	High	0	4.77202	36	2383	2078.6	5781.1	5986.3	6521.7	9473.7	6140.3	6316.7	7962.6	6514.6
P30837	ALDH1B1	Aldehyde dehydrogenase X, mitochondrial	Homo sapiens	High	0	4.06565	14	947	984.9	1054.3	1171.6	1169.4	1416.8	1175.5	1190.5	1301.1	1220.8
Q3SY69	ALDH1L2	Mitochondrial 10-formyltetrahydrofolate dehydrogenase	Homo sapiens	High	0	3.97094	15	602.3	856.7	366.5	690.6	586.3	719.9	1026.4	850.8	2010	1643.3
P05091	ALDH2	Aldehyde dehydrogenase, mitochondrial	Homo sapiens	High	0	3.70759	12	279.7	308.2	364.7	376.8	540.9	555.5	606.6	438.3	892.4	737.1
P51648	ALDH3A2	Fatty aldehyde dehydrogenase	Homo sapiens	High	0	4.31243	13	2933.2	2715.9	2079.6	2091.4	1661.5	1893.6	1608.5	1707.7	2020.2	1820.5
P30038	ALDH4A1	Delta-1-pyrroline-5-carboxylate dehydrogenase, mitochondrial	Homo sapiens	High	0	3.91899	13	663.6	614.6	662.4	716.7	771.6	1113.4	739.2	756.5	1311.2	949.2
P51649	ALDH5A1	Succinate-semialdehyde dehydrogenase, mitochondrial	Homo sapiens	High	0	4.43782	16	5873.8	5062.8	2458.6	2302.5	1925	2148.9	2077.1	1657.9	1856.9	2040.9
Q02252	ALDH6A1	Methylmalonate-semialdehyde dehydrogenase [acylating], mitochondrial	Homo sapiens	High	0	4.69581	25	11071.6	11153	3500.1	3546.6	2389.1	3298.2	2852.7	2585.2	5302.2	3938.7
P49419	ALDH7A1	Alpha-aminoadipic semialdehyde dehydrogenase	Homo sapiens	High	0	4.13648	15	1002.6	949.9	801.1	767.7	1182	1507.4	1305.3	1500.4	2645.5	2030.4
P49189	ALDH9A1	4-trimethylaminobutyraldehyde dehydrogenase	Homo sapiens	High	0	4.66497	20	10925.2	11139.2	3716.4	3819.5	2694.8	2702.1	3150.3	2806.5	2620.4	2660.8
P04075	ALDOA	Fructose-bisphosphate aldolase A	Homo sapiens	High	0	5.1853	6	12999.6	13071.8	14439.1	15340	17690.9	13661.4	14521.3	16858.7	15184.6	19448
P04075-2	ALDOA	Isoform 2 of Fructose-bisphosphate aldolase A	Homo sapiens	High	0	2.90816	1	10.9	3.2	83.8	91.4	92	86.1	122.4	90	139.2	90.4
P09972	ALDOC	Fructose-bisphosphate aldolase C	Homo sapiens	High	0	4.63708	25	7879.9	7061.9	2859.6	2795.9	2987.9	2690.4	3171.2	3338.3	5031.2	5543.1
Q9BT22	ALG1	Chitobiosyldiphosphodolichol beta-mannosyltransferase	Homo sapiens	High	0	4.21971	11	1250.6	1283.9	1885.9	1915.8	1732.8	2121.4	1715	1537.9	1598.3	1543.1
Q5BKT4	ALG10	Dol-P-Glc:Glc(2)Man(9)GlcNAc(2)-PP-Dol alpha-1,2-glucosyltransferase	Homo sapiens	High	0	3.70647	5	636.2	707.7	475.7	510.3	422.4	529.2	432.9	404.7	541.4	426.6
Q2TAA5	ALG11	GDP-Man:Man(3)GlcNAc(2)-PP-Dol alpha-1,2-mannosyltransferase	Homo sapiens	High	0	3.6872	6	500	505	497.5	504.7	401.7	520.9	494.8	449.5	529.7	462.5
Q9BV10	ALG12	Dol-P-Man:Man(7)GlcNAc(2)-PP-Dol alpha-1,6-mannosyltransferase	Homo sapiens	High	0	3.50761	3	666.7	652	320.7	265.8	218.6	244.5	220.6	166.9	225.2	237.2
Q9NP73	ALG13	Putative bifunctional UDP-N-acetylglucosamine transferase and deubiquitinase ALG13	Homo sapiens	High	0	3.68274	5	371.2	279.8	676.5	674.6	582.5	543.7	406.5	346.3	417.6	517.9
Q96F25	ALG14	UDP-N-acetylglucosamine transferase subunit ALG14 homolog	Homo sapiens	Medium	0	3.07037	2	96.7	109.5	94.8	100.2	105.4	140.8	133.7	122.6	158.2	114
Q9H553	ALG2	Alpha-1,3/1,6-mannosyltransferase ALG2	Homo sapiens	High	0	3.86962	8	873	847	740	759.2	740.9	866.2	644.8	572.5	707.5	655.5
Q92685	ALG3	Dol-P-Man:Man(5)GlcNAc(2)-PP-Dol alpha-1,3-mannosyltransferase	Homo sapiens	High	0	3.71263	4	560.3	543.9	610.8	572.3	505.6	555	462.9	488.6	442.3	418.1
Q9Y673	ALG5	Dolichyl-phosphate beta-glucosyltransferase	Homo sapiens	High	0	4.21134	11	1309.2	1247.8	1575.1	1603	1687.5	2071.3	1727	1583.1	1887.9	1576.4
Q9Y672	ALG6	Dolichyl pyrophosphate Man9GlcNAc2 alpha-1,3-glucosyltransferase	Homo sapiens	High	0	3.73192	5	623.3	696.4	525.5	545.3	458.1	668.1	425.1	452.5	525.7	474.1
Q9BVK2	ALG8	Probable dolichyl pyrophosphate Glc1Man9GlcNAc2 alpha-1,3-glucosyltransferase	Homo sapiens	High	0	3.98195	5	1080.5	1121.9	1002.7	883.2	914.5	1065.5	853.4	823.9	941.8	905.4
Q9H6U8	ALG9	Alpha-1,2-mannosyltransferase ALG9	Homo sapiens	High	0	3.4736	7	293.3	255	335	274.7	274.5	318	334.6	235.8	320.9	334
Q13686	ALKBH1	DNA demethylase ALKBH1	Homo sapiens	High	0	3.21727	6	95.8	77.6	190.3	186.3	209	239	153.1	165.8	151.3	181
Q6NS38	ALKBH2	DNA oxidative demethylase ALKBH2	Homo sapiens	High	0	3.59802	6	211.1	175	526.3	510.2	499.5	425.5	501.9	471.2	295.9	346.4
Q96Q83	ALKBH3	Alpha-ketoglutarate-dependent dioxygenase alkB homolog 3	Homo sapiens	High	0	3.4131	6	240.1	240.1	327.6	255.5	281.7	266.3	295.2	238.6	199.7	244
Q9NXW9	ALKBH4	Alpha-ketoglutarate-dependent dioxygenase alkB homolog 4	Homo sapiens	High	0	3.01166	2	100.2	119.8	86.7	98.9	110.4	94.2	96.3	131.3	91.8	97.6
Q6P6C2	ALKBH5	RNA demethylase ALKBH5	Homo sapiens	High	0	3.89691	11	911.7	932.3	679.1	630.9	824.1	754.5	877.7	844.8	664.9	766.9
Q3KRA9	ALKBH6	Alpha-ketoglutarate-dependent dioxygenase alkB homolog 6	Homo sapiens	High	0	3.01284	2	57.7	53.2	122.4	115.8	142.1	107.7	109.9	101.3	140.7	79.2
Q9BT30	ALKBH7	Alpha-ketoglutarate-dependent dioxygenase alkB homolog 7, mitochondrial	Homo sapiens	High	0	2.43584	1	21.2	22.7	34.5	34.1	37.4	34.4	23.7	23.9	22	18.9
Q96BT7	ALKBH8	Alkylated DNA repair protein alkB homolog 8	Homo sapiens	High	0	3.77352	9	664.2	625.3	604	624.2	623	478.5	599.6	594.2	493.4	629.9
Q8TCU4	ALMS1	Alstrom syndrome protein 1	Homo sapiens	High	0	4.30452	33	2611.4	2455.1	2317.5	2241.6	1859	1604.2	1924.2	1937.2	1416.7	1794.6
P20292	ALOX5AP	Arachidonate 5-lipoxygenase-activating protein	Homo sapiens	High	0	3.71146	3	1265.7	1607.1	395.9	435.6	193.7	262.7	249.6	252.2	273.9	209.5
Q96QP1	ALPK1	Alpha-protein kinase 1	Homo sapiens	High	0	3.38347	4	240.8	200	174.9	201	202.1	232.5	216.9	219.2	377.3	353.4
Q96Q42	ALS2	Alsin	Homo sapiens	Medium	0	2.46761	1	21.8	22.9	28.7	30.9	30.1	29.4	31.8	36.5	31.9	29.5
Q86V81	ALYREF	THO complex subunit 4	Homo sapiens	High	0	4.09046	11	1223.7	1342.9	1352.5	1379.1	1449.5	1424.8	974.7	1005	1194.5	969.1
E9PB61	ALYREF	THO complex subunit 4	Homo sapiens	Medium	0	4.55571	5	2997.9	2479.5	3865.8	3252.1	4027.7	3842.4	4456.4	3476.7	3915.3	3637.3
Q9C0C7	AMBRA1	Activating molecule in BECN1-regulated autophagy protein 1	Homo sapiens	High	0	3.47321	9	173.1	135.6	321.6	325.3	378.8	357.2	362.4	326.6	284.7	307.8
P17707	AMD1	S-adenosylmethionine decarboxylase proenzyme	Homo sapiens	High	0	3.43337	6	106.5	68.7	554.9	483.4	394.2	231.9	278.8	247.9	146.9	199.3
Q96NU7	AMDHD1	Probable imidazolonepropionase	Homo sapiens	High	0	3.28269	4	173.4	171.4	169	149.5	186.5	204.6	192.4	191.6	298.2	180.7
Q9Y303	AMDHD2	N-acetylglucosamine-6-phosphate deacetylase	Homo sapiens	High	0	3.59689	9	557.8	543.9	371.2	351.8	378.8	302.3	376	409.2	293.3	368.4
Q9UKV5	AMFR	E3 ubiquitin-protein ligase AMFR	Homo sapiens	High	0	3.15737	6	86.5	75.4	139.2	151	138.6	198.6	166.7	147.7	177.1	155.9
Q86SJ2	AMIGO2	Amphoterin-induced protein 2	Homo sapiens	High	0	3.4241	3	245.9	179.2	356.5	346.4	279.2	283.6	310.3	200.7	215.4	238
Q9Y4X0	AMMECR1	AMME syndrome candidate gene 1 protein	Homo sapiens	High	0	3.15731	2	88.9	88.5	160.4	160.5	187.4	151.8	149.8	170.1	123.5	155.6
Q6DCA0	AMMECR1L	AMMECR1-like protein	Homo sapiens	High	0	3.73647	4	190.8	149	692.2	642.4	741	565.9	674.8	631	518.4	645.4
P23109	AMPD1	AMP deaminase 1	Homo sapiens	High	0	2.92247	1	83.8	76.3	75	95.4	62.5	83.9	102.2	84.6	86.9	85.9
Q01433	AMPD2	AMP deaminase 2	Homo sapiens	High	0	4.52858	26	4307.7	4243.9	3646.8	3561.5	3349.6	2708.4	3373.9	3198.5	2445.8	2937.6
Q01432	AMPD3	AMP deaminase 3	Homo sapiens	High	0	4.35916	17	5484.5	4987	1680.2	1570.8	1361	1375.7	1578	1348.1	1627.5	1851.7
Q86W34	AMZ2	Archaemetzincin-2	Homo sapiens	High	0	3.41921	4	214	189.3	212.7	185.7	281.5	210.5	361.4	312.9	309	348.5
Q9H1A4	ANAPC1	Anaphase-promoting complex subunit 1	Homo sapiens	High	0	4.68147	47	2673.8	2454.6	5483.1	5312.6	5663.3	5644.4	5290.4	5103.2	5086.1	5314.3
Q9UM13	ANAPC10	Anaphase-promoting complex subunit 10	Homo sapiens	High	0	3.51151	5	215.2	168.5	329.8	315.9	354.5	415.8	345.6	418.9	332.5	350.5
Q9BS18	ANAPC13	Anaphase-promoting complex subunit 13	Homo sapiens	High	0	2.88683	2	61.8	51	79.5	75	82.9	72.5	109.3	88.7	81	68.9
Q96DE5	ANAPC16	Anaphase-promoting complex subunit 16	Homo sapiens	High	0	3.49892	3	165.6	139.8	303.2	321.4	359.2	385.7	343.3	378.1	368.5	389.6
Q9UJX6	ANAPC2	Anaphase-promoting complex subunit 2	Homo sapiens	High	0	4.12103	17	1127.3	1165.2	1317.6	1324.9	1445.3	1467.1	1309.9	1414.5	1379	1263
Q9UJX5	ANAPC4	Anaphase-promoting complex subunit 4	Homo sapiens	High	0	4.26926	14	1116.3	1065.7	1850	1934.6	2167.6	2229	1954.8	2165	2014.3	2091.9
Q9UJX4	ANAPC5	Anaphase-promoting complex subunit 5	Homo sapiens	High	0	4.57563	26	2229.1	2112.3	4361.6	3930.9	4223.8	4128.7	4301.3	4159.6	3989.6	4201.2
Q9UJX3	ANAPC7	Anaphase-promoting complex subunit 7	Homo sapiens	High	0	4.50521	20	1816.1	1699.5	3362.9	3389	3843.2	4144.5	3239.6	3618.9	3425.7	3464.7
Q9UNK9	ANGEL1	Protein angel homolog 1	Homo sapiens	High	0	2.92891	2	56.2	58.4	98.5	87.4	80.8	98.9	84.2	89.2	100.7	94.7
Q5VTE6	ANGEL2	Protein angel homolog 2	Homo sapiens	High	0	3.93385	6	1114.5	1002.1	984.2	989.5	894.6	658.3	864.8	813.6	579	686.6
P16157	ANK1	Ankyrin-1	Homo sapiens	High	0	3.78888	13	437.7	386.9	697.7	690.8	645.2	451.3	594.1	909	637.8	699.5
Q12955	ANK3	Ankyrin-3	Homo sapiens	High	0	4.64461	45	8049.1	8330.9	3333.1	3323.1	3193.2	2920.5	3331.4	3881.2	3672.5	4082.2
Q12955-4	ANK3	Isoform 2 of Ankyrin-3	Homo sapiens	Medium	0	3.92938	8	1727.3	1658	713.5	650.3	686.7	563.7	543.4	624.7	698.5	633.2
Q9P2R3	ANKFY1	Rabankyrin-5	Homo sapiens	High	0	4.71766	32	10148	11364.4	4429.1	4630.7	3598.8	3273.3	3620.2	3896.1	3409.1	3829.2
Q9HCJ1	ANKH	Progressive ankylosis protein homolog	Homo sapiens	High	0	3.7414	5	715.4	674.2	481.6	482.5	560.4	567.4	439.7	483.5	495.6	612.8
Q8IWZ3	ANKHD1	Ankyrin repeat and KH domain-containing protein 1	Homo sapiens	High	0	4.75313	41	4331.7	3924.9	6618.2	6328.5	6541.1	5394.8	6401.1	6481.5	5096.3	5522.8
Q8IWZ3-6	ANKHD1	Isoform 6 of Ankyrin repeat and KH domain-containing protein 1	Homo sapiens	High	0	3.90794	9	777.1	750.7	890.3	892.2	834.4	728.3	832.8	867.1	702.7	814.3
Q9P2G1	ANKIB1	Ankyrin repeat and IBR domain-containing protein 1	Homo sapiens	High	0	3.2843	7	141.8	191.2	144.2	260.8	162.7	162	154.7	196.9	258.1	252
Q86XL3	ANKLE2	Ankyrin repeat and LEM domain-containing protein 2	Homo sapiens	High	0	4.48112	29	1550.7	1379.9	3957.3	4032	3293	3407	3277.4	3320.3	2897.8	3162
Q8IV38	ANKMY2	Ankyrin repeat and MYND domain-containing protein 2	Homo sapiens	High	0	3.90772	15	799	850.9	720.3	728.6	735.9	715.8	794.7	965.9	970.4	804.2
Q6UB99	ANKRD11	Ankyrin repeat domain-containing protein 11	Homo sapiens	High	0	4.18051	22	1374	1435.6	1567.4	1564.5	1428.4	1661.8	1549.4	1465.6	1665.5	1441.2
Q6UB98	ANKRD12	Ankyrin repeat domain-containing protein 12	Homo sapiens	High	0	4.23862	28	2742.4	2877.4	1375.3	1445.2	1301.5	1687.7	1400.2	1620	1593.8	1279.3
Q8IZ07	ANKRD13A	Ankyrin repeat domain-containing protein 13A	Homo sapiens	High	0	4.3083	19	4078	3880.7	1697.8	1573.7	1482.6	1288.6	1436.7	1581.2	1681.9	1636.4
Q8N6S4	ANKRD13C	Ankyrin repeat domain-containing protein 13C	Homo sapiens	High	0	3.22074	2	89.8	76.2	191.7	203.3	218.6	164.3	195.5	178.7	155.5	188.8
Q6ZTN6	ANKRD13D	Ankyrin repeat domain-containing protein 13D	Homo sapiens	High	0	3.5325	6	410.2	438	395.9	569.3	287	358.5	268.6	237.3	237.7	205.5
Q6P6B7	ANKRD16	Ankyrin repeat domain-containing protein 16	Homo sapiens	High	0	3.40528	4	199.7	200.7	241.6	215.1	261.6	288.7	261	240.2	282	352
O75179	ANKRD17	Ankyrin repeat domain-containing protein 17	Homo sapiens	High	0	4.61878	39	1975.2	1760.6	4883	4778.2	5434.6	4374.1	4804.8	5278.7	3743.5	4537.7
Q9UPS8	ANKRD26	Ankyrin repeat domain-containing protein 26	Homo sapiens	High	0	3.2404	4	167.9	174.8	157	169.2	172.2	191.2	167.5	177.9	195.4	166.3
Q96NW4	ANKRD27	Ankyrin repeat domain-containing protein 27	Homo sapiens	High	0	3.8228	12	686.7	619	711.1	719.8	631.8	720	601.9	576.2	665.2	718
O15084	ANKRD28	Serine/threonine-protein phosphatase 6 regulatory ankyrin repeat subunit A	Homo sapiens	High	0	4.3528	17	1220.6	1219.7	2282	2352.6	2658.6	2352.7	2506.1	2485.8	2569.9	2883.8
Q69YU3	ANKRD34A	Ankyrin repeat domain-containing protein 34A	Homo sapiens	High	0	2.41531	1	6.8	2.2	29.2	33.1	29.2	40.4	32.7	28.8	32.5	25.3
Q5JPF3	ANKRD36C	Ankyrin repeat domain-containing protein 36C	Homo sapiens	High	0	2.37566	1	7.1	2.8	24	23.2	25.1	30.6	35.9	27	34.1	27.7
Q53RE8	ANKRD39	Ankyrin repeat domain-containing protein 39	Homo sapiens	High	0	3.91962	6	812.9	626	1046	1008.2	1026.4	803.8	825.8	753.8	675.3	732.2
Q6AI12	ANKRD40	Ankyrin repeat domain-containing protein 40	Homo sapiens	High	0	3.32742	4	100	72.7	306.8	234	313.4	194.9	304.9	231.8	157.1	209.7
Q8N8A2	ANKRD44	Serine/threonine-protein phosphatase 6 regulatory ankyrin repeat subunit B	Homo sapiens	High	0	4.64595	32	7419.2	7421.6	3889.7	3729.8	3757.7	3089.7	3766	3881.7	3257.1	4041
Q86W74	ANKRD46	Ankyrin repeat domain-containing protein 46	Homo sapiens	High	0	3.62427	3	268.4	248.4	473.6	517.7	459.4	587.7	443.8	363.8	435.8	411.3
Q8NB46	ANKRD52	Serine/threonine-protein phosphatase 6 regulatory ankyrin repeat subunit C	Homo sapiens	High	0	3.87934	11	311.5	229	996.4	919.7	1044.1	854.2	856.7	796	722	844.6
Q6NXT1	ANKRD54	Ankyrin repeat domain-containing protein 54	Homo sapiens	High	0	3.95905	6	855.4	824.3	956.1	928	1100.5	765	1005.3	1091.7	635.2	938.7
Q92625	ANKS1A	Ankyrin repeat and SAM domain-containing protein 1A	Homo sapiens	High	0	3.95275	17	879.7	824.7	954.1	887.7	891.5	775.1	984.5	951.8	920.6	899.4
Q68DC2	ANKS6	Ankyrin repeat and SAM domain-containing protein 6	Homo sapiens	Medium	0	2.46105	2	34.4	37.1	26.4	25.9	33.1	21.4	30.5	30.2	25.8	24.3
Q9H8Y5	ANKZF1	Ankyrin repeat and zinc finger domain-containing protein 1	Homo sapiens	High	0	4.42768	23	1188.4	1235.4	2271.4	2441.7	3298.4	3305.5	3665	3621	2759.6	2985.6
Q9NQW6	ANLN	Anillin	Homo sapiens	High	0	4.5524	37	900.2	637.8	4106.3	3829.8	3766.9	4214.4	3869.8	4083.8	6317.3	3951.5
Q9NW15	ANO10	Anoctamin-10	Homo sapiens	High	0	3.27522	5	200.9	165.5	188.4	165.7	162	171.6	221.8	177.1	212.8	218.8
Q4KMQ2	ANO6	Anoctamin-6	Homo sapiens	High	0	4.15949	17	2027.6	1913	1291.1	1157.3	1283.4	1248	1350.6	1345.2	1308.9	1512.4
P39687	ANP32A	Acidic leucine-rich nuclear phosphoprotein 32 family member A	Homo sapiens	High	0	4.62233	12	7151.3	6322.5	4102.5	3962.2	3967.2	2722	3583.9	3617.3	2759	3723.5
Q92688	ANP32B	Acidic leucine-rich nuclear phosphoprotein 32 family member B	Homo sapiens	High	0	4.65607	7	4499.4	4767.7	4329.7	4568.8	4647.3	4052.2	4767.7	4824.7	4191.9	4648.1
Q9BTT0	ANP32E	Acidic leucine-rich nuclear phosphoprotein 32 family member E	Homo sapiens	High	0	4.29343	9	2244.6	2779.6	1384.1	1746	1803.7	1801.3	1651.6	2295.6	1797.1	2149.3
P58335	ANTXR2	Anthrax toxin receptor 2	Homo sapiens	High	0	3.2634	3	619.9	643.8	70	65.8	56.4	61.9	65.8	61.4	122.8	66.2
P04083	ANXA1	Annexin A1	Homo sapiens	High	0	4.98939	30	27572.3	28169.7	9148.8	9297.3	3964.9	4312.3	4559.6	3072.8	3598.3	3891.2
P50995	ANXA11	Annexin A11	Homo sapiens	High	0	4.67004	20	8956.1	8866.4	3675.7	3579.1	3033.8	3785.2	3617.5	3408.6	4381.5	3473.7
P07355	ANXA2	Annexin A2	Homo sapiens	High	0	4.92493	28	19879.4	18807.4	5843.8	5501.7	4855.9	5716.4	5225.6	5781.3	5888.6	6625.2
P12429	ANXA3	Annexin A3	Homo sapiens	High	0	3.08696	3	66.7	170.6	52.2	92	66.8	156.2	72.6	222.3	233.9	88.4
P09525	ANXA4	Annexin A4	Homo sapiens	High	0	4.36711	20	2993.8	3080.8	1397.4	1381.1	1511	2081.5	1754.4	2218.5	4277.7	2590.4
P08133	ANXA6	Annexin A6	Homo sapiens	High	0	5.39744	60	58043.9	58681.6	18784.9	19162.5	13610.7	17108.7	15432.8	14335.7	18528.9	16025.4
E5RK69	ANXA6	Annexin	Homo sapiens	High	0	3.42234	11	708.4	743.1	185.7	197.4	128.4	182.1	118	121.3	170.7	89.4
P20073	ANXA7	Annexin A7	Homo sapiens	High	0	4.76955	22	7921.3	7520.5	6200.7	5848.5	4911.6	5785.7	5486.5	4318.3	5655.5	5174.5
P28039	AOAH	Acyloxyacyl hydrolase	Homo sapiens	High	0	3.10075	2	120.7	108.2	79.4	90.6	96.6	138.6	88.2	161	214.6	163.2
Q63HQ0	AP1AR	AP-1 complex-associated regulatory protein	Homo sapiens	High	0	3.60198	4	482.1	537.6	404.9	460.2	351.5	370.3	371.5	413.5	309	298.7
Q10567	AP1B1	AP-1 complex subunit beta-1	Homo sapiens	High	0	4.85602	25	7382.5	7125.6	7215.2	6907.7	7325	7151.1	7037	7217.4	7226.4	7194.2
Q10567-3	AP1B1	Isoform C of AP-1 complex subunit beta-1	Homo sapiens	High	0	4.25991	9	1607.9	1861.1	1663.2	1892.9	1723.8	1851.1	1764.2	2339	1703.3	1786.9
O43747	AP1G1	AP-1 complex subunit gamma-1	Homo sapiens	High	0	4.71544	24	4907	5122	4979	4849.9	5631	5460.9	5121.3	5111.9	4962.2	5786.8
O75843	AP1G2	AP-1 complex subunit gamma-like 2	Homo sapiens	High	0	4.18011	19	1524	1547.7	1277.1	1191.7	1645.1	1496.7	1599.8	1839.3	1446	1571.9
Q9BXS5	AP1M1	AP-1 complex subunit mu-1	Homo sapiens	High	0	4.55316	20	3612.4	3547.1	3381.1	3293.9	3513.4	3442	3855.2	3926.9	3811	3357.6
P61966	AP1S1	AP-1 complex subunit sigma-1A	Homo sapiens	High	0	3.80066	4	600.6	507.4	589.5	529.2	695.5	629.7	713.9	711.1	664.2	678.1
P56377	AP1S2	AP-1 complex subunit sigma-2	Homo sapiens	High	0	3.33431	2	449.8	257.6	247.9	168.4	214.8	121.6	218.9	138.8	134.6	206.9
Q96PC3	AP1S3	AP-1 complex subunit sigma-3	Homo sapiens	High	0	3.17702	2	57.4	32	165.6	191	178	195.9	172.9	148.7	205.2	156.5
O95782	AP2A1	AP-2 complex subunit alpha-1	Homo sapiens	High	0	4.91608	30	7966	8032.6	7810.5	7861.8	7689.5	9228	8227.2	8272.6	9346.4	7995.2
O94973	AP2A2	AP-2 complex subunit alpha-2	Homo sapiens	High	0	4.37111	24	3328.2	3533	2086.2	2111	2066.7	2078.6	2002.7	2048.9	2259.3	1987.8
P63010	AP2B1	AP-2 complex subunit beta	Homo sapiens	High	0	4.64768	25	5005.4	4619.8	4568	4235.5	4368.8	4229.8	4341.6	4225.2	4044	4792
Q96CW1	AP2M1	AP-2 complex subunit mu	Homo sapiens	High	0	4.73155	21	5650.9	6324.3	4948.1	5158.9	4905.8	6005.6	5010	5153.5	5753.4	4985.3
P53680	AP2S1	AP-2 complex subunit sigma	Homo sapiens	High	0	4.31004	6	2222.7	2036.6	1964	1769.5	1854.5	1863	2160.2	2310.5	2156.8	2081.4
O00203	AP3B1	AP-3 complex subunit beta-1	Homo sapiens	High	0	4.90254	43	7679.4	7292.7	7815.3	7441	8267.4	6930	8326.5	9112	7551.9	9483.3
O14617	AP3D1	AP-3 complex subunit delta-1	Homo sapiens	High	0	4.8332	42	6057.8	5999.7	6166.8	5620.5	7158	5983.2	7670.8	8066.4	7442	7943.7
O14617-5	AP3D1	Isoform 5 of AP-3 complex subunit delta-1	Homo sapiens	High	0	2.39252	12	29.7	17.7	18.2	13.3	31.5	19.3	8	16.7	76.7	15.8
Q9Y2T2	AP3M1	AP-3 complex subunit mu-1	Homo sapiens	High	0	4.30175	13	2033.7	1745.1	2159.3	1826.1	2202.4	1794.6	2078.8	1902.7	1848.4	2441.9
P53677	AP3M2	AP-3 complex subunit mu-2	Homo sapiens	High	0	3.8066	8	438.9	424.3	661.3	605.8	769	603.6	683	826	619.7	774.6
Q92572	AP3S1	AP-3 complex subunit sigma-1	Homo sapiens	High	0	3.9203	8	816.8	829.7	725	789.7	795	821.2	835.7	938.2	893.9	878.1
P59780	AP3S2	AP-3 complex subunit sigma-2	Homo sapiens	High	0	3.38021	4	204.3	167.9	258.8	273.3	303.7	206.9	266.9	245.1	172	301.1
Q9Y6B7	AP4B1	AP-4 complex subunit beta-1	Homo sapiens	High	0	3.91211	10	577.6	724.7	739.2	787	765.2	847.7	923.9	1118.8	925.1	758.6
Q9UPM8	AP4E1	AP-4 complex subunit epsilon-1	Homo sapiens	High	0	4.28066	20	1686	1522.6	1860.3	1767.1	2059.7	1738.5	2220.7	2126.4	1977.3	2124.9
O00189	AP4M1	AP-4 complex subunit mu-1	Homo sapiens	High	0	3.7057	6	386	360.6	568.5	540.8	579.9	480	554.2	584	475.7	548.4
Q9Y587	AP4S1	AP-4 complex subunit sigma-1	Homo sapiens	High	0	3.64265	4	632.9	653.9	386.3	369.3	368.3	326.8	401.9	462.4	374.6	415.5
Q2VPB7	AP5B1	AP-5 complex subunit beta-1	Homo sapiens	High	0	3.19712	8	143	131.1	141.7	138.5	200.2	183.9	169.9	157.9	157.4	150.8
Q9H0R1	AP5M1	AP-5 complex subunit mu-1	Homo sapiens	High	0	3.4757	6	363	364.7	258.6	275.2	327.6	263	283.4	327.5	254.7	272.5
Q9NUS5	AP5S1	AP-5 complex subunit sigma-1	Homo sapiens	High	0	3.27766	2	213	208.8	195.6	181.1	200.8	163	180.5	176.4	178.9	197.1
O43299	AP5Z1	AP-5 complex subunit zeta-1	Homo sapiens	High	0	3.87765	10	851.1	970.5	754.8	717.8	731.6	677.7	724.1	711.2	726	680.1
O14727	APAF1	Apoptotic protease-activating factor 1	Homo sapiens	High	0	4.59658	29	6975.9	7524.3	3042.7	3217.1	2789.9	2427	3118.9	3566.2	3344	3492.3
Q99767	APBA2	Amyloid beta A4 precursor protein-binding family A member 2	Homo sapiens	High	0	3.0924	3	345.9	313.1	78.4	68.3	58.9	61.6	86.3	77.6	76.7	70.3
O96018	APBA3	Amyloid beta A4 precursor protein-binding family A member 3	Homo sapiens	High	0	2.85095	3	70.6	65.9	76.6	75.3	72.3	75.4	75.5	64.7	82.5	50.7
O00213	APBB1	Amyloid beta A4 precursor protein-binding family B member 1	Homo sapiens	High	0	4.16676	13	1919.1	2100.3	1402.9	1468.7	1352	1261.6	1248.1	1342.9	1415.1	1170.5
Q7Z5R6	APBB1IP	Amyloid beta A4 precursor protein-binding family B member 1-interacting protein	Homo sapiens	High	0	4.64036	20	7420.6	7586.1	3832.6	3774.3	3994.7	3719.1	3574.9	3387.8	3042.7	3354.6
P25054	APC	Adenomatous polyposis coli protein	Homo sapiens	High	0	3.48603	7	286.7	318.2	310.3	277.6	330.3	306.6	303.8	324.7	307.9	296.1
P13798	APEH	Acylamino-acid-releasing enzyme	Homo sapiens	High	0	4.56789	25	4370.4	3740.7	3545.7	2926.1	4026.6	2800.8	3868.2	4074.4	3517.4	4103
P27695	APEX1	DNA-(apurinic or apyrimidinic site) lyase	Homo sapiens	High	0	4.69099	21	9062.4	9740.7	4392.1	4844	3955.2	3607.2	3462.7	3600.7	3169.2	3255.6
Q9UBZ4	APEX2	DNA-(apurinic or apyrimidinic site) lyase 2	Homo sapiens	High	0	3.00398	4	46.2	38.3	160.3	153	157.8	64.7	112.1	121.4	48.8	106.6
Q96BI3	APH1A	Gamma-secretase subunit APH-1A	Homo sapiens	High	0	2.57449	2	32.8	20.4	46.2	31.6	40.4	45.2	48.5	35.1	43.9	31.3
Q9BZZ5	API5	Apoptosis inhibitor 5	Homo sapiens	High	0	4.74498	31	6193	5526	6034.7	5490.7	5866.2	4663.3	5861.4	5607.9	4706.6	5638
Q9BZZ5-2	API5	Isoform 2 of Apoptosis inhibitor 5	Homo sapiens	High	0	2.49262	8	41.5	33.6	42.5	57	47.5	32.4	20	20.4	6.8	9.2
Q96GX9	APIP	Methylthioribulose-1-phosphate dehydratase	Homo sapiens	High	0	3.97553	9	1636.7	1496.8	1009.4	842.6	918.4	713.9	761.9	740.9	691.3	640.3
Q8N2Z9	APITD1	Centromere protein S	Homo sapiens	High	0	3.89023	8	224.7	147.8	938.7	792.6	986.8	884.8	1066.4	973.1	778.9	972.8
Q8IW19	APLF	Aprataxin and PNK-like factor	Homo sapiens	High	0	2.96881	4	94.1	102.9	86.9	79.2	78	87.7	117.5	109.6	92.3	82.5
Q06481	APLP2	Amyloid-like protein 2	Homo sapiens	High	0	3.69387	5	382.5	336.3	577.9	531.8	510.4	551.6	500.6	466.9	595.8	487.8
Q9HDC9	APMAP	Adipocyte plasma membrane-associated protein	Homo sapiens	High	0	4.5225	17	6561.3	6219.2	3168.8	3033.5	2250.4	2837.4	2530.7	2019.5	2406.1	2277.6
P04114	APOB	Apolipoprotein B-100	Homo sapiens	High	0	4.20698	15	690.4	518.6	2563.3	2708.1	2169.9	1401.2	1457.2	1678.4	1263.4	1655.3
Q9UH17	APOBEC3B	DNA dC->dU-editing enzyme APOBEC-3B	Homo sapiens	High	0	3.67123	2	230.6	245	264.3	281	487.1	497	452.3	592.8	924	716.5
Q9NRW3	APOBEC3C	DNA dC->dU-editing enzyme APOBEC-3C	Homo sapiens	High	0	3.99097	6	597.1	600.2	715.3	726.8	1245.8	394.9	1362.5	2010.4	168.5	1972.7
Q96AK3	APOBEC3D	DNA dC->dU-editing enzyme APOBEC-3D	Homo sapiens	High	0	3.03153	2	138.4	129.5	110	94	110.3	96.6	103.2	108.7	63.1	121.5
Q8IUX4	APOBEC3F	DNA dC->dU-editing enzyme APOBEC-3F	Homo sapiens	High	0	3.66107	4	521	585.5	300.3	328.5	499.9	271.9	494.4	675.2	216	689.5
Q9HC16	APOBEC3G	DNA dC->dU-editing enzyme APOBEC-3G	Homo sapiens	High	0	4.23069	12	2046.2	1857.6	1364	1173.2	1922.9	843.2	2032.8	2217	529.4	3023
Q0VD83	APOBR	Apolipoprotein B receptor	Homo sapiens	High	0	3.87419	19	1065.5	1116.5	534.9	490.1	577.5	827.6	560.4	703.9	955.6	653
P02656	APOC3	Apolipoprotein C-III	Homo sapiens	High	0	2.99344	1	61.2	70.2	43.5	80.8	87.5	191.2	75.3	89.4	165.7	120.2
P05090	APOD	Apolipoprotein D	Homo sapiens	High	0	3.40817	2	206.3	163.8	477.7	390.2	315.9	194.9	230.8	213.4	169.9	196.7
P02649	APOE	Apolipoprotein E	Homo sapiens	High	0	3.38008	3	181.5	206.6	299.8	317.5	198.3	298.7	183.8	198.3	200	314.8
P02749	APOH	Beta-2-glycoprotein 1	Homo sapiens	Medium	0	3.3486	1	109.6	82.9	80.8	79.3	267.4	283.9	293.1	146.2	225.2	663.1
O14791	APOL1	Apolipoprotein L1	Homo sapiens	High	0	2.75572	1	18.3	15.9	58.9	71	56.6	83.6	59.1	69.5	74.1	62.8
Q9BQE5	APOL2	Apolipoprotein L2	Homo sapiens	High	0	4.44452	17	1297.6	1154.8	3340.7	3466.8	2760.1	3434.9	2832.7	2869.9	3739.1	2933.7
J3KQL8	APOL2	Apolipoprotein L2	Homo sapiens	Medium	0	2.72876	4	34.5	41.4	90.3	82.3	81.7	79.2	43	33	28	22.1
O95236	APOL3	Apolipoprotein L3	Homo sapiens	High	0	3.80297	8	1094.9	1125	429.7	434.5	448.5	494.5	475.2	593.4	618.2	638.9
Q9BWW8	APOL6	Apolipoprotein L6	Homo sapiens	High	0	2.88621	3	107.8	114.6	63.1	73	62.7	72.9	58.6	62.7	69.5	84.6
Q9BUR5	APOO	MICOS complex subunit MIC26	Homo sapiens	High	0	3.56391	4	379.1	350.8	395	420.3	308	392.7	397.1	334.8	378.2	307.6
Q6UXV4	APOOL	MICOS complex subunit MIC27	Homo sapiens	High	0	4.30554	12	2968.2	2968.3	1908.9	1924	1509	1805.2	1810.5	1604.5	1944.5	1765.5
Q96IL0	APOPT1	Apoptogenic protein 1, mitochondrial	Homo sapiens	High	0	3.39726	2	207.3	183.4	308.9	258.5	285.8	367.4	232.3	230.1	202.5	219.9
P05067	APP	Amyloid beta A4 protein	Homo sapiens	High	0	3.82018	9	304	354.1	747.2	752.6	821.3	763.3	714.3	761.5	621.2	770.2
Q92624	APPBP2	Amyloid protein-binding protein 2	Homo sapiens	High	0	3.5603	6	318.9	397.1	352.4	387.5	352.2	351.6	363.3	457.8	340.1	312.4
Q9UKG1	APPL1	DCC-interacting protein 13-alpha	Homo sapiens	High	0	4.15869	23	2099.8	1871.2	1383.5	1205.3	1419	1191.4	1310.8	1241.7	1311.7	1376.3
Q8NEU8	APPL2	DCC-interacting protein 13-beta	Homo sapiens	High	0	3.11404	5	214	197	103.7	116.4	101.2	107.4	104	104.7	143.9	108
P07741	APRT	Adenine phosphoribosyltransferase	Homo sapiens	High	0	4.19126	13	2690.7	2680.4	1501.8	1489.3	1324.5	1037.3	1342.2	1221	1002.6	1243.5
Q7Z2E3	APTX	Aprataxin	Homo sapiens	High	0	4.07749	12	965.4	1051.9	1175.3	1130.1	1258	1261	1278	1296.3	1438.5	1098.9
Q7Z2E3-4	APTX	Isoform 4 of Aprataxin	Homo sapiens	Medium	0	2.26031	2	25.2	14.4	22.7	13.6	24.7	11.8	20	20.3	16.2	13.2
O60306	AQR	Intron-binding protein aquarius	Homo sapiens	High	0	4.90326	52	6756.5	6253	8936.4	8791.4	8488.5	9412.8	8411	7420.3	7607.8	7953
P10398	ARAF	Serine/threonine-protein kinase A-Raf	Homo sapiens	High	0	3.82475	10	1077.2	1118.3	579.6	539.7	618.9	455.6	662.6	586.9	487.5	553.3
Q96P48	ARAP1	Arf-GAP with Rho-GAP domain, ANK repeat and PH domain-containing protein 1	Homo sapiens	High	0	4.28087	26	2630	2918.8	1508.7	1614	1646.5	1475	1660.6	1959.3	1953.3	1726.7
Q8WZ64	ARAP2	Arf-GAP with Rho-GAP domain, ANK repeat and PH domain-containing protein 2	Homo sapiens	High	0	4.094	21	1105.4	1226.4	1240.3	1139.8	1045.8	1193.9	1250.6	1200.3	1682.3	1331.7
P48444	ARCN1	Coatomer subunit delta	Homo sapiens	High	0	4.90791	35	6682.4	6763.4	8118.2	8467.5	8942.7	7975.2	7952.7	8479.6	8559.8	8951.2
O15033	AREL1	Apoptosis-resistant E3 ubiquitin protein ligase 1	Homo sapiens	High	0	2.52427	1	37.9	32.9	31.6	34.9	38	46.8	26	22.5	36.2	27.6
P84077	ARF1	ADP-ribosylation factor 1	Homo sapiens	High	0	4.74293	7	6547.9	6688.4	5386	5305.8	5664.3	4513.7	5451.7	5706.7	5047.8	5014
P18085	ARF4	ADP-ribosylation factor 4	Homo sapiens	High	0	4.28748	6	1403.3	1470.9	2457.1	2179.6	2377.7	1629.7	2436.1	2026.2	1864.6	1540.5
P84085	ARF5	ADP-ribosylation factor 5	Homo sapiens	High	0	3.94221	5	1081	934.9	779.3	717.6	814.4	623.4	874.3	1035.6	913.4	980.2
P62330	ARF6	ADP-ribosylation factor 6	Homo sapiens	High	0	4.41547	7	2417.7	2637.7	2308.6	2489.7	2595.7	2651.8	2540.6	2917.9	2875.2	2594.8
Q8N6T3	ARFGAP1	ADP-ribosylation factor GTPase-activating protein 1	Homo sapiens	High	0	3.99952	14	882.5	961.5	956.2	1029.5	1023.6	972.7	1058.9	1142.8	1010.4	950.9
Q8N6H7	ARFGAP2	ADP-ribosylation factor GTPase-activating protein 2	Homo sapiens	High	0	4.28435	20	1553.5	1391.8	1805.4	1716.6	2277.3	1957.9	2261.5	2229.8	1880.7	2171.9
Q9NP61	ARFGAP3	ADP-ribosylation factor GTPase-activating protein 3	Homo sapiens	High	0	4.38395	23	1894	1888.4	2473.1	2529.2	2605.6	2299.4	2661.6	2822.8	2239.5	2793.7
Q9Y6D6	ARFGEF1	Brefeldin A-inhibited guanine nucleotide-exchange protein 1	Homo sapiens	High	0	4.87233	40	8211.7	8664.2	6559.5	6681.8	7114.5	6431.9	7307.5	8126.5	7599.6	7832.7
Q9Y6D5	ARFGEF2	Brefeldin A-inhibited guanine nucleotide-exchange protein 2	Homo sapiens	High	0	4.49878	32	4016.9	3961.3	3048.3	2946.8	3103.4	2615.5	2950	3218.8	2721.3	2951.7
P53367	ARFIP1	Arfaptin-1	Homo sapiens	High	0	4.27662	13	2120.4	1899	1814.6	1637.4	1871.8	1518.7	1943.5	2210.6	1803.3	2087.7
P53367-2	ARFIP1	Isoform A of Arfaptin-1	Homo sapiens	High	0	2.57772	3	46.5	42.7	39.6	38	38.2	35.3	30.6	47	32.3	28
P53365	ARFIP2	Arfaptin-2	Homo sapiens	High	0	4.09862	7	741.9	683.1	1561.7	1600.6	1440.5	1181.9	1288.3	1541.7	1162	1347.7
Q13795	ARFRP1	ADP-ribosylation factor-related protein 1	Homo sapiens	High	0	3.61231	7	335.8	341	404.9	412.1	429.2	423.6	454.8	449.1	441.7	403.3
P05089	ARG1	Arginase-1	Homo sapiens	High	0	3.68135	5	447.6	591	343.7	875.8	378.5	547.5	333.6	533.2	431.1	319.2
P78540	ARG2	Arginase-2, mitochondrial	Homo sapiens	High	0	3.78337	8	154.5	93.9	875	834.1	827.9	959.8	675.7	644.5	533.5	473.7
Q9NWB6	ARGLU1	Arginine and glutamate-rich protein 1	Homo sapiens	High	0	4.52519	15	3289.6	3177.8	3885.3	3481.8	3411.9	4135	2939.1	2957.1	3815.2	2418.7
Q07960	ARHGAP1	Rho GTPase-activating protein 1	Homo sapiens	High	0	4.3858	14	2927.5	3201.2	2061.3	2246.6	2186.1	1964.7	2274.2	2757.6	2406.6	2285.2
A1A4S6	ARHGAP10	Rho GTPase-activating protein 10	Homo sapiens	High	0	3.42034	5	212.7	197.6	241.7	208.9	296.4	248.9	294.8	293.6	310.6	327.1
Q6P4F7	ARHGAP11A	Rho GTPase-activating protein 11A	Homo sapiens	High	0	4.14459	17	456.5	300.9	2691.7	2658.6	1973.8	579.7	1230.4	2000.2	589.4	1469.4
Q8IWW6	ARHGAP12	Rho GTPase-activating protein 12	Homo sapiens	High	0	3.98613	14	1505.5	1435.5	907.2	808.7	812.4	740.5	849.7	748.4	990.9	886.9
Q53QZ3	ARHGAP15	Rho GTPase-activating protein 15	Homo sapiens	High	0	4.67276	19	8463.7	8282.3	3020.2	2870.8	3333.5	3263.8	3656.1	4400.8	4893.9	4886.3
Q68EM7	ARHGAP17	Rho GTPase-activating protein 17	Homo sapiens	High	0	4.52137	20	4259.8	3764.8	3123.3	3088.8	3474.5	2701.4	3648.1	3560.6	2520.7	3075.4
Q8N392	ARHGAP18	Rho GTPase-activating protein 18	Homo sapiens	High	0	4.05978	16	1144.9	1235.2	847.7	841.7	957.8	1115.1	1003	1223.3	1762.5	1344.5
Q14CB8	ARHGAP19	Rho GTPase-activating protein 19	Homo sapiens	High	0	3.85479	11	257.3	250.9	1028.2	937	960.8	449.3	880.6	939.2	513.4	941.3
Q5T5U3	ARHGAP21	Rho GTPase-activating protein 21	Homo sapiens	High	0	2.52284	3	34.5	23.4	33.5	29.3	41.1	27.8	39.3	32.5	31.5	40.4
Q9P227	ARHGAP23	Rho GTPase-activating protein 23	Homo sapiens	Medium	0	3.41365	1	12.7	4.7	142.6	123.8	287.2	504.5	321.5	337.1	412.1	445.9
P42331	ARHGAP25	Rho GTPase-activating protein 25	Homo sapiens	High	0	4.88234	35	14521.5	14998.7	6770.8	6467.3	5088.6	5248.6	6080.7	5385.8	6256.4	5450
Q9UNA1	ARHGAP26	Rho GTPase-activating protein 26	Homo sapiens	High	0	3.67478	9	723.6	669.9	368.9	345.7	364.2	334.3	487.9	522.6	456.5	455.5
Q6ZUM4	ARHGAP27	Rho GTPase-activating protein 27	Homo sapiens	High	0	3.88547	12	1442.1	1399.9	719.2	657.6	656.7	520.3	536.8	560.5	586.9	601.9
Q7Z6I6	ARHGAP30	Rho GTPase-activating protein 30	Homo sapiens	High	0	4.27635	27	3121.3	3643.7	1406.5	1424.3	1361.9	1552	1395.3	1793.4	1801.6	1395.3
Q2M1Z3	ARHGAP31	Rho GTPase-activating protein 31	Homo sapiens	High	0	3.84752	13	308.9	333.9	686.5	725.9	639	892.8	765.7	654.9	1265.2	766.3
Q9NRY4	ARHGAP35	Rho GTPase-activating protein 35	Homo sapiens	High	0	4.14322	20	1155.4	1152.2	1284.2	1499.3	1525.8	1260.9	1327.5	1797.9	1398.7	1504.6
P98171	ARHGAP4	Rho GTPase-activating protein 4	Homo sapiens	High	0	4.67534	30	10202.9	10547.5	4048.8	4123.8	3310.3	2749.2	3305.8	3151.2	2966.1	2946.2
Q13017	ARHGAP5	Rho GTPase-activating protein 5	Homo sapiens	High	0	4.28111	20	1971.9	2083.3	1924.2	1905.3	1790.5	1751	1791.3	1813.9	2217.1	1854.8
Q9BRR9	ARHGAP9	Rho GTPase-activating protein 9	Homo sapiens	High	0	4.23924	17	3162.5	3323.7	1445.5	1542.1	1303.3	1456.3	1201.5	1156.4	1498.3	1258
P52565	ARHGDIA	Rho GDP-dissociation inhibitor 1	Homo sapiens	High	0	4.66469	17	6826.6	6453	4370.4	4262.2	4180.8	3360.8	4263.6	4217	4126	4144.5
P52566	ARHGDIB	Rho GDP-dissociation inhibitor 2	Homo sapiens	High	0	5.04332	20	27387.4	30456.6	7608.6	8603.4	5651.9	5066.8	5708.9	7098.8	6796.3	6109.6
Q92888	ARHGEF1	Rho guanine nucleotide exchange factor 1	Homo sapiens	High	0	4.84087	35	13110.6	13181.2	5672.3	5346.9	5677.8	4576.4	5601.3	5737.6	4834.9	5583.6
M0QZR4	ARHGEF1	Rho guanine nucleotide exchange factor 1	Homo sapiens	High	0	3.50491	7	513.4	611	314.8	285.9	269.7	260	283.8	238.4	232.1	189.1
O15013	ARHGEF10	Rho guanine nucleotide exchange factor 10	Homo sapiens	High	0	3.91874	14	516.7	454.2	1150.5	1060	1046	840.2	912.9	764.2	668.8	880
O15085	ARHGEF11	Rho guanine nucleotide exchange factor 11	Homo sapiens	High	0	2.28035	2	56.7	72.7	12.6	8.8	10.9	10.3	2.6	3.3	7.6	5.2
Q9NZN5	ARHGEF12	Rho guanine nucleotide exchange factor 12	Homo sapiens	High	0	3.74858	10	331.7	320.7	533.6	562.7	567.9	610.9	654.4	606.4	735.2	681.6
Q6ZSZ5	ARHGEF18	Rho guanine nucleotide exchange factor 18	Homo sapiens	High	0	4.56389	37	9291.9	9142.7	3067.7	2790.4	2333	1912.8	2169.8	1977.6	1726.7	2222.2
Q92974	ARHGEF2	Rho guanine nucleotide exchange factor 2	Homo sapiens	High	0	4.63051	39	3033.4	2897.4	4716.1	4590.3	5021.7	4834.6	4952.7	4548.5	3928.4	4185.2
Q9NR81	ARHGEF3	Rho guanine nucleotide exchange factor 3	Homo sapiens	High	0	2.44311	2	31.8	38.1	22	19.4	28.6	25.9	27.2	20.8	26.3	37.3
A5YM69	ARHGEF35	Rho guanine nucleotide exchange factor 35	Homo sapiens	High	0	2.66839	1	33	32.5	42.9	43.5	43.7	49.8	61.1	53.3	55.9	50.3
Q12774	ARHGEF5	Rho guanine nucleotide exchange factor 5	Homo sapiens	High	0	3.93566	16	786.4	781.5	786.9	774.6	864.7	836.1	853.4	967.6	1083.9	887.9
Q15052	ARHGEF6	Rho guanine nucleotide exchange factor 6	Homo sapiens	High	0	4.72048	27	8820.3	9282.3	3312.6	3643.4	3921.6	3619	4455.8	5829.4	4537.3	5116.7
Q14155	ARHGEF7	Rho guanine nucleotide exchange factor 7	Homo sapiens	High	0	4.15552	16	1928.5	1796.2	1255.8	1250.5	1321.4	1268.1	1350.5	1398.6	1353.6	1383
Q14155-5	ARHGEF7	Isoform 5 of Rho guanine nucleotide exchange factor 7	Homo sapiens	High	0	3.70673	4	613.2	628.9	484.1	466.8	506.2	428.6	472.5	513.4	431.4	545
O14497	ARID1A	AT-rich interactive domain-containing protein 1A	Homo sapiens	High	0	4.85326	54	5769.7	5749	6426.7	6710.1	6713.7	9075.1	7406.4	7062.6	9144.4	7269.9
Q8NFD5	ARID1B	AT-rich interactive domain-containing protein 1B	Homo sapiens	High	0	4.3502	25	2852.3	2773.8	2100	2113.8	1833.1	2475.5	1898.8	1716.8	2530.2	2103.1
Q68CP9	ARID2	AT-rich interactive domain-containing protein 2	Homo sapiens	High	0	4.54835	31	3596.4	3648.6	3278.5	3284.9	3222.2	4280.7	3469.5	3297.5	3803.4	3465.4
Q99856	ARID3A	AT-rich interactive domain-containing protein 3A	Homo sapiens	High	0	3.77132	8	283.1	266.5	490.1	425.7	538.9	551.6	660.5	888.4	963.3	838.3
Q8IVW6	ARID3B	AT-rich interactive domain-containing protein 3B	Homo sapiens	High	0	3.83424	11	460.6	475.6	516.3	590.4	613.1	752.3	678.3	980.9	858.9	900.8
P29374	ARID4A	AT-rich interactive domain-containing protein 4A	Homo sapiens	High	0	4.54002	30	5590	6160.2	2915.5	3137.3	2473.3	3069.8	2547.2	3023.1	2928.7	2829.9
Q4LE39	ARID4B	AT-rich interactive domain-containing protein 4B	Homo sapiens	High	0	4.55483	35	3810.6	4168.4	3472.2	3622	2990.2	3864.3	3477.4	3221	3992.5	3259.7
Q03989	ARID5A	AT-rich interactive domain-containing protein 5A	Homo sapiens	High	0	4.13822	11	646.4	554.3	1920.1	1926.1	1857.8	516.6	1401.2	2163.7	519.7	2241.4
Q14865	ARID5B	AT-rich interactive domain-containing protein 5B	Homo sapiens	High	0	4.34268	28	1326.3	1150.5	3816.7	3776.8	2981.8	965.3	2080.6	2631.8	1007.4	2275.8
Q9Y4X5	ARIH1	E3 ubiquitin-protein ligase ARIH1	Homo sapiens	High	0	4.47622	23	3756.5	3963.6	2580.6	2636.6	2860.8	2422.4	2989.5	3133.8	2578.4	3015.5
O95376	ARIH2	E3 ubiquitin-protein ligase ARIH2	Homo sapiens	High	0	4.10445	21	1060.9	1209.9	1243.2	1188.7	1464.5	1218.6	1237.6	1500.9	1393.9	1200.7
P40616	ARL1	ADP-ribosylation factor-like protein 1	Homo sapiens	High	0	4.14412	9	1075.8	1026.1	1532.8	1531.9	1453.1	1300.9	1557.5	1674.9	1282.3	1500.1
Q3SXY8	ARL13B	ADP-ribosylation factor-like protein 13B	Homo sapiens	High	0	3.55023	6	214.1	191.9	402.5	415.3	390.6	351.8	409.5	426.3	328.7	419.3
Q8N8R7	ARL14EP	ARL14 effector protein	Homo sapiens	High	0	3.66583	5	513.9	479.2	431	416	488.4	445.7	491.9	486.1	430.4	450.1
Q9NXU5	ARL15	ADP-ribosylation factor-like protein 15	Homo sapiens	High	0	3.34098	3	298.6	283.1	213.8	188.1	166.1	215.7	206.5	189.6	229.5	201.7
P36404	ARL2	ADP-ribosylation factor-like protein 2	Homo sapiens	High	0	4.30716	6	1088.7	1010.9	2155.6	2175.4	2380.4	2123.3	2423.8	2348.9	2139.7	2437.5
Q9Y2Y0	ARL2BP	ADP-ribosylation factor-like protein 2-binding protein	Homo sapiens	High	0	3.49017	3	678.9	713.9	235.5	233.3	222.9	181.4	183.2	247	232.6	162.8
P36405	ARL3	ADP-ribosylation factor-like protein 3	Homo sapiens	High	0	3.87398	8	692.8	578.8	842.1	799.4	989.3	688.5	606.7	908.9	643.9	731
P56559	ARL4C	ADP-ribosylation factor-like protein 4C	Homo sapiens	High	0	2.56455	2	49	63.1	18.3	34.7	24.9	39.7	24.5	33.8	59	19.9
Q9Y689	ARL5A	ADP-ribosylation factor-like protein 5A	Homo sapiens	High	0	3.65231	3	314.4	345	415.6	440.6	457.7	415.6	512.5	593.6	499.7	496
Q96KC2	ARL5B	ADP-ribosylation factor-like protein 5B	Homo sapiens	High	0	3.35122	2	372	502.1	177.1	174	165.4	165.4	171.4	160.6	165.4	191.6
Q9H0F7	ARL6	ADP-ribosylation factor-like protein 6	Homo sapiens	High	0	3.77837	6	435	423.6	717.1	680.7	658.1	598.4	704.8	608	582.3	595
Q15041	ARL6IP1	ADP-ribosylation factor-like protein 6-interacting protein 1	Homo sapiens	High	0	2.46731	1	23.6	25.1	30.1	20.4	36.7	33.1	24.9	21.6	43.5	34.3
Q66PJ3	ARL6IP4	ADP-ribosylation factor-like protein 6-interacting protein 4	Homo sapiens	High	0	3.64257	5	692.8	708.9	410.8	399.3	314.8	332.6	382	421.8	407.4	320.7
O75915	ARL6IP5	PRA1 family protein 3	Homo sapiens	High	0	4.12705	5	2551.7	2892.5	1074.3	1081.4	869.2	1126	862.4	1002.1	1077.7	860.9
Q8N6S5	ARL6IP6	ADP-ribosylation factor-like protein 6-interacting protein 6	Homo sapiens	High	0	3.62859	2	518.5	606.1	324	329.8	302.8	420.3	406.7	443.7	584.2	315.9
Q96BM9	ARL8A	ADP-ribosylation factor-like protein 8A	Homo sapiens	High	0	3.1038	2	136.1	236	81.3	169.4	73.4	132.2	94.8	161	129.6	56.2
Q9NVJ2	ARL8B	ADP-ribosylation factor-like protein 8B	Homo sapiens	High	0	4.23065	4	1589.2	1523.7	1943.8	1844	1915.6	1930.7	1825.8	1479.6	1618.4	1336.9
Q9NVT9	ARMC1	Armadillo repeat-containing protein 1	Homo sapiens	High	0	4.1466	10	1224.1	1328.4	1457	1484	1208.2	1530.9	1556.3	1588.8	1408.1	1229.5
Q8N2F6	ARMC10	Armadillo repeat-containing protein 10	Homo sapiens	High	0	4.12738	10	1714.3	2221.8	1084.9	1458.2	824.6	1526.7	1001.1	1226.7	1438.8	911.5
Q8N2F6-2	ARMC10	Isoform 2 of Armadillo repeat-containing protein 10	Homo sapiens	Medium	0	2.54925	1	26.7	44	26.6	33.8	35.1	35.9	35.8	53.8	32.3	30.2
Q96C12	ARMC5	Armadillo repeat-containing protein 5	Homo sapiens	High	0	2.29623	2	14.8	13.2	22.2	30.7	20.2	24	21.3	17.3	11.1	23
Q6NXE6	ARMC6	Armadillo repeat-containing protein 6	Homo sapiens	High	0	4.44782	18	1268.2	1309.6	3081.7	3101.7	3731.7	2828.5	3616.9	3833.3	2604.2	2666.6
Q8IUR7	ARMC8	Armadillo repeat-containing protein 8	Homo sapiens	High	0	4.40446	23	2782.9	2560	2644.9	2526.7	2484.3	2076.9	2714.5	2609.2	2330.1	2648.8
Q7Z3E5	ARMC9	LisH domain-containing protein ARMC9	Homo sapiens	High	0	3.45647	4	73.4	60.9	382.6	343.9	430.9	352.8	315.6	328.1	280.6	291.9
Q9P291	ARMCX1	Armadillo repeat-containing X-linked protein 1	Homo sapiens	High	0	2.92732	3	64.5	55.9	77.6	93	73.6	99.4	78.8	84	142.9	76.2
Q7L311	ARMCX2	Armadillo repeat-containing X-linked protein 2	Homo sapiens	High	0	3.75725	8	347.2	355.8	559.5	568.1	583.4	777.9	486	468.4	883.3	688.5
Q9UH62	ARMCX3	Armadillo repeat-containing X-linked protein 3	Homo sapiens	High	0	4.32804	15	950.9	841.5	2508.6	2399.7	2608.8	2892.6	2373.7	1992.9	2528.9	2185.6
Q6P1M9	ARMCX5	Armadillo repeat-containing X-linked protein 5	Homo sapiens	High	0	3.45978	5	156.9	143	348.2	301	357.3	352.9	339.7	236.1	306.1	341.4
Q9H993	ARMT1	Protein-glutamate O-methyltransferase	Homo sapiens	High	0	4.3972	14	2750.5	2952.4	2074.2	2104.1	2429.1	2298.3	2150.1	2664.2	2660.7	2873.8
P27540	ARNT	Aryl hydrocarbon receptor nuclear translocator	Homo sapiens	High	0	3.93627	12	548	510.1	936.4	891.7	910.4	1123.1	1058	923.6	856.8	877
Q92747	ARPC1A	Actin-related protein 2/3 complex subunit 1A	Homo sapiens	High	0	4.07851	10	1203.3	1156.6	1304.9	1337.1	1275.9	1031	1040	1121.1	1203.2	1308.5
O15143	ARPC1B	Actin-related protein 2/3 complex subunit 1B	Homo sapiens	High	0	4.64898	23	8013.2	8441.5	3439.8	3576.6	3621.7	2925.3	3463	3878.5	3596.2	3608
O15144	ARPC2	Actin-related protein 2/3 complex subunit 2	Homo sapiens	High	0	5.03863	29	21079.3	22037.6	8603.5	8609.7	8592.1	7041.5	8031.7	9807.2	8017.9	7482.9
O15145	ARPC3	Actin-related protein 2/3 complex subunit 3	Homo sapiens	High	0	4.47762	7	5920.5	4907.6	2588.9	2315.3	2681.2	1921.7	2309.4	2543.1	2265.9	2580.8
P59998	ARPC4	Actin-related protein 2/3 complex subunit 4	Homo sapiens	High	0	4.48824	15	6430.1	5861.8	2566.7	2352.4	2408.5	1806.2	2254.9	2689.2	2012.9	2395.5
O15511	ARPC5	Actin-related protein 2/3 complex subunit 5	Homo sapiens	High	0	4.61461	10	8784.1	8188.5	3270.9	3057.5	3042.5	2420.5	2832.9	3386.4	2873.4	3315.7
Q9BPX5	ARPC5L	Actin-related protein 2/3 complex subunit 5-like protein	Homo sapiens	High	0	4.36618	11	3297.9	2835.2	2052.5	2171.7	2231.7	1608.4	2275.4	2574.7	1872.5	2316.9
P56211	ARPP19	cAMP-regulated phosphoprotein 19	Homo sapiens	High	0	4.13672	5	1002.5	884.2	1542	1616.8	1638.2	1248.8	1302	1648.6	1324.6	1492.3
H3BMD8	ARPP19	cAMP-regulated phosphoprotein 19	Homo sapiens	Medium	0	2.29048	1	15	19.7	26	21.6	33.6	13.4	12.9	23.8	11.2	18
P49407	ARRB1	Beta-arrestin-1	Homo sapiens	High	0	4.19418	15	3101	2906.2	1406.2	1409	1214.2	1117.5	1280.4	1080.7	1100.7	1022.1
P32121	ARRB2	Beta-arrestin-2	Homo sapiens	High	0	4.32226	17	2747.7	2646.1	2068.3	2083.9	2137.4	1838	1991.1	2109.4	1568.2	1812.1
Q8N5I2	ARRDC1	Arrestin domain-containing protein 1	Homo sapiens	High	0	3.82809	7	725.5	752	560.4	587.5	633.7	610.2	628.6	736.8	875.1	621.4
P15289	ARSA	Arylsulfatase A	Homo sapiens	High	0	3.68471	4	1177.9	1124.5	386.4	334.2	281.3	315.9	290.5	251.9	341.4	334.5
P15848	ARSB	Arylsulfatase B	Homo sapiens	High	0	3.34139	4	127.9	116.9	244.3	248.9	238	287.4	218.3	225.9	242.2	245
Q6UWY0	ARSK	Arylsulfatase K	Homo sapiens	Medium	0	2.77837	1	75.3	78.8	57.3	67.4	60.1	46.9	55.6	58.9	51.7	48.3
Q9H2C2	ARV1	Protein ARV1	Homo sapiens	High	0	3.13666	3	59.1	61.6	144.6	112.8	150	183.6	162.2	157	216.3	122.6
Q9HBK9	AS3MT	Arsenite methyltransferase	Homo sapiens	High	0	3.83632	9	432.7	362.4	516.6	405.3	604.9	619.2	712	752.6	1439.9	1014.3
Q13510	ASAH1	Acid ceramidase	Homo sapiens	High	0	4.14068	11	3438	3909.4	1006.9	1077.9	756.4	921.2	703.6	650.2	722.3	639.6
Q9ULH1	ASAP1	Arf-GAP with SH3 domain, ANK repeat and PH domain-containing protein 1	Homo sapiens	High	0	4.4844	33	4058.4	4218.8	2988.8	2996.6	2698	2411.4	2811.5	2543.4	2881.5	2898.8
O43150	ASAP2	Arf-GAP with SH3 domain, ANK repeat and PH domain-containing protein 2	Homo sapiens	High	0	2.66398	1	70.5	72.7	36.7	39.9	40.4	32.2	42.1	47.9	39.6	39.3
Q96Q27	ASB2	Ankyrin repeat and SOCS box protein 2	Homo sapiens	High	0	3.00243	2	89.3	91.3	66.3	73.4	157.2	89.2	102.5	157.3	78.9	100.2
Q9Y575	ASB3	Ankyrin repeat and SOCS box protein 3	Homo sapiens	High	0	3.45387	4	156.8	152.7	280	304.6	293.6	327.5	314.2	338.4	375.7	300.1
Q9NWX5	ASB6	Ankyrin repeat and SOCS box protein 6	Homo sapiens	High	0	3.73378	8	183.4	158.8	672.8	650	782.6	604.4	668.3	635.9	471.6	589.5
Q9H672	ASB7	Ankyrin repeat and SOCS box protein 7	Homo sapiens	High	0	3.39662	1	217.5	138	313.4	221.9	317.5	255.5	273.8	190.7	260.5	303.6
Q9H765	ASB8	Ankyrin repeat and SOCS box protein 8	Homo sapiens	High	0	3.35461	4	190.9	174.3	250	261.6	268.4	201	227.5	242.5	208.1	238.3
Q8N9N2	ASCC1	Activating signal cointegrator 1 complex subunit 1	Homo sapiens	High	0	3.98052	8	589.2	644.5	1019.2	1010.8	1015.3	893.1	1212.4	1173.5	980.4	1022.9
Q8N9N2-2	ASCC1	Isoform 2 of Activating signal cointegrator 1 complex subunit 1	Homo sapiens	Medium	0	2.45117	1	14.2	14.5	36.6	23.3	37.2	21.9	38	25.8	27.6	43.5
Q9H1I8	ASCC2	Activating signal cointegrator 1 complex subunit 2	Homo sapiens	High	0	4.41208	14	2059.1	2117.2	2802.5	3064.1	2653.8	2776.1	2467.2	2667.7	2698.1	2521.5
Q8N3C0	ASCC3	Activating signal cointegrator 1 complex subunit 3	Homo sapiens	High	0	5.02665	69	8333.4	7701.6	12449.6	11926.5	11444.8	9986.8	11462.5	11139.8	10511.1	11372.4
Q9Y294	ASF1A	Histone chaperone ASF1A	Homo sapiens	High	0	3.98598	7	797.3	833.8	870.5	948.7	964.3	1035.4	930.8	1309.5	1176.1	815.9
Q9NVP2	ASF1B	Histone chaperone ASF1B	Homo sapiens	High	1	2.33425	2	2.4	NaN	22.1	25.9	32.1	26.7	24.5	35.9	23.1	23.2
Q9UBL3	ASH2L	Set1/Ash2 histone methyltransferase complex subunit ASH2	Homo sapiens	High	0	4.63426	22	5279.3	5525.4	4073.5	3864.7	3562.7	3875.7	4230.5	4088.6	4113.2	4465
P04424	ASL	Argininosuccinate lyase	Homo sapiens	High	0	4.25576	16	1929	2068.6	1326.1	1584.5	1474.1	1656.9	1540.5	2006.3	2316.2	2118
O95671	ASMTL	N-acetylserotonin O-methyltransferase-like protein	Homo sapiens	High	0	4.39865	19	1778.8	1701.6	2122.6	2058.1	2640.1	2216.1	2889.9	3521.1	2722.7	3389.9
O43681	ASNA1	ATPase ASNA1	Homo sapiens	High	0	4.27192	13	2409.4	2140.8	2259.3	2046.2	1990.3	1562.2	1663.4	1634.8	1335.7	1661.3
P08243	ASNS	Asparagine synthetase [glutamine-hydrolyzing]	Homo sapiens	High	0	4.87124	33	1314.1	963	7355.3	6983.1	10262.3	7753.3	10611.6	9639.2	9131.2	10329.2
Q9NWL6	ASNSD1	Asparagine synthetase domain-containing protein 1	Homo sapiens	High	0	3.69105	8	292.1	249	558.9	585.7	601.9	513.5	608.4	618.8	422	459.3
L0R819	ASNSD1	Alternative protein ASNSD1	Homo sapiens	High	0	3.75961	5	404.4	600.8	479.1	651.1	521.2	573.6	548.3	942.4	653.1	375.2
Q12797	ASPH	Aspartyl/asparaginyl beta-hydroxylase	Homo sapiens	High	0	4.18215	12	2102.2	2192.4	1309.4	1382.4	1138	1570.7	1319.5	1345.5	1473.9	1376.8
Q6ICH7	ASPHD2	Aspartate beta-hydroxylase domain-containing protein 2	Homo sapiens	High	0	3.77761	5	201.2	196.2	540.2	489.4	692.5	768.3	674.3	624.7	910.5	895.2
Q8IZT6	ASPM	Abnormal spindle-like microcephaly-associated protein	Homo sapiens	High	0	4.22258	29	678.9	742.1	1773.5	1777.3	2247.9	1823.9	1826.2	2263.4	1605.6	1955.9
Q9BZE9	ASPSCR1	Tether containing UBX domain for GLUT4	Homo sapiens	High	0	3.85825	7	977.7	859.5	776.4	778.5	803.5	665.9	603	610.2	485	655.6
Q7L266	ASRGL1	Isoaspartyl peptidase/L-asparaginase	Homo sapiens	High	0	3.35957	3	170.7	150.7	225.1	228.6	337.7	231.9	203.1	256.5	232.4	251.9
P00966	ASS1	Argininosuccinate synthase	Homo sapiens	High	0	3.61028	6	231.7	182.8	336.8	298	360.9	267.2	352.9	421.9	650.7	973.5
Q2TB18	ASTE1	Protein asteroid homolog 1	Homo sapiens	High	0	3.72299	8	583	593.7	587.6	563.1	542.5	482.9	614	526.9	375.9	414.7
Q9NVM9	ASUN	Protein asunder homolog	Homo sapiens	High	0	4.60856	32	3070.5	2848.8	4349.5	4236.6	4201.5	4515.8	4515.5	4242.6	4366.1	4256.3
Q8IXJ9	ASXL1	Putative Polycomb group protein ASXL1	Homo sapiens	High	0	3.68393	6	465.3	573.1	454.8	476.6	506.1	455	481.1	470.3	473	474.5
Q76L83	ASXL2	Putative Polycomb group protein ASXL2	Homo sapiens	High	0	3.65916	15	545.3	532.9	491.5	480.2	511.4	453.6	347.5	351.9	434.2	413.6
Q8NBU5	ATAD1	ATPase family AAA domain-containing protein 1	Homo sapiens	High	0	4.34432	13	1721.9	1611.3	2420	2436.4	2242.7	2858.2	2171.4	2025.7	2449.2	2159.3
Q6PL18	ATAD2	ATPase family AAA domain-containing protein 2	Homo sapiens	High	0	4.76093	47	2400.8	1731.6	10699.5	10669.8	5646.2	6057.8	6087.7	5188.7	3862.5	5322.3
Q9ULI0	ATAD2B	ATPase family AAA domain-containing protein 2B	Homo sapiens	High	0	4.03191	15	1110.8	1105.7	1086.3	1158.3	1016.1	1315.7	981.7	951.3	1072.1	964.4
Q9NVI7	ATAD3A	ATPase family AAA domain-containing protein 3A	Homo sapiens	High	0	4.15707	11	789.5	728.5	1801.1	1919.2	1522.1	1920.1	1543	1353.7	1441.2	1338.7
Q5T9A4	ATAD3B	ATPase family AAA domain-containing protein 3B	Homo sapiens	High	0	4.78732	12	3282.2	2824.2	8277	8774.9	7192.5	8299.2	6181.1	5353	5486	5609.8
Q96QE3	ATAD5	ATPase family AAA domain-containing protein 5	Homo sapiens	High	0	4.62623	54	1050.3	767.9	5302.1	5380	5026.7	5472.1	5195.7	4798	4449.6	4846.7
Q5SQI0	ATAT1	Alpha-tubulin N-acetyltransferase 1	Homo sapiens	Medium	0	2.73062	1	20	23.1	66.8	60.8	67.8	47.9	71.2	74	45.8	60.4
O95260	ATE1	Arginyl-tRNA--protein transferase 1	Homo sapiens	High	0	4.37386	17	3452.2	3959.8	2569.6	2527.2	2090.6	1703.6	2130.2	2040.6	1497.3	1680.3
O95260-2	ATE1	Isoform ATE1-2 of Arginyl-tRNA--protein transferase 1	Homo sapiens	High	0	3.98068	3	1261.6	1404.2	934.4	994.5	764	726.8	978	911.2	833	757.2
P18846	ATF1	Cyclic AMP-dependent transcription factor ATF-1	Homo sapiens	High	0	2.9878	1	100.5	96.6	113.1	120.6	109	104.5	90.2	65.5	87.1	85.2
P15336	ATF2	Cyclic AMP-dependent transcription factor ATF-2	Homo sapiens	High	0	3.99216	10	861	820	872.3	827.3	877.8	1087	888.2	932.3	1381.7	1273.4
P18847	ATF3	Cyclic AMP-dependent transcription factor ATF-3	Homo sapiens	High	0	2.95545	2	57	47.6	100.9	94.6	81.8	77.3	89.4	75.5	154.3	124.1
P18848	ATF4	Cyclic AMP-dependent transcription factor ATF-4	Homo sapiens	High	0	2.77415	2	29.2	31.2	73.4	81.3	60.4	75.5	80.9	66.2	54.2	42.2
P18850	ATF6	Cyclic AMP-dependent transcription factor ATF-6 alpha	Homo sapiens	High	0	3.20227	6	112.9	74.4	203.7	223.9	169.9	194	167.3	145.9	149	152.2
P17544	ATF7	Cyclic AMP-dependent transcription factor ATF-7	Homo sapiens	High	0	3.75579	7	347.9	489.7	486.9	596.4	486.7	692.7	591.6	750.9	746.7	509.4
Q6VMQ6	ATF7IP	Activating transcription factor 7-interacting protein 1	Homo sapiens	High	0	4.20953	30	1388.8	1307.6	1670.3	1521.6	1756.3	1545.4	1732.4	1783.1	1782.2	1712.8
Q5U623	ATF7IP2	Activating transcription factor 7-interacting protein 2	Homo sapiens	High	0	2.82517	1	90	93.5	73.6	70	75.2	57.1	48.2	64.3	46.7	50
Q9H0Y0	ATG10	Ubiquitin-like-conjugating enzyme ATG10	Homo sapiens	High	0	3.77102	2	159.4	139.9	612.4	578.2	777.8	683.9	636	636.8	813.1	864.8
Q9BSB4	ATG101	Autophagy-related protein 101	Homo sapiens	High	0	3.28657	7	191.1	184.4	203	212.3	201.2	176.8	210.6	223.8	179.4	151.9
O94817	ATG12	Ubiquitin-like protein ATG12	Homo sapiens	High	0	4.20584	5	2291.3	2100.9	1680	1588	1470.4	1178.2	1505.4	1462.2	1185.5	1601.7
O75143	ATG13	Autophagy-related protein 13	Homo sapiens	High	0	3.71809	10	521.7	604.7	454.3	574.5	488	566.4	475.2	635.8	509.8	394.7
Q676U5	ATG16L1	Autophagy-related protein 16-1	Homo sapiens	High	0	4.08943	14	1830.9	1736	1202.2	1108.8	1259.4	982.9	1070.6	999.8	980.4	1115.5
Q2TAZ0	ATG2A	Autophagy-related protein 2 homolog A	Homo sapiens	High	0	3.94557	19	845.2	899	912	953.7	892	815.2	881.9	959.3	895.6	768.1
Q96BY7	ATG2B	Autophagy-related protein 2 homolog B	Homo sapiens	High	0	4.59287	34	3177.5	2977.5	4283	4189.7	4326.3	3433.6	4429.7	4600.5	3495.3	4249.1
Q9NT62	ATG3	Ubiquitin-like-conjugating enzyme ATG3	Homo sapiens	High	0	4.05148	13	919.3	869.3	1262.8	1106.8	1303.3	952.8	1309.2	1299.6	1088.4	1146.9
Q8WYN0	ATG4A	Cysteine protease ATG4A	Homo sapiens	High	0	3.06565	4	98.5	106.3	99.5	119	111.9	132.2	111.2	101.6	146.2	136.8
Q9Y4P1	ATG4B	Cysteine protease ATG4B	Homo sapiens	High	0	3.74554	11	348.9	347.6	576.9	571.5	685	513.7	632.3	708.5	556	625.5
Q96DT6	ATG4C	Cysteine protease ATG4C	Homo sapiens	High	0	3.67231	7	383.8	395.1	456.8	464.4	525	451.6	481.3	466.6	557	520.7
Q9H1Y0	ATG5	Autophagy protein 5	Homo sapiens	High	0	4.18069	11	2368.6	2346.9	1400.6	1410	1314	1040	1362.9	1419.3	1158.6	1338.8
O95352	ATG7	Ubiquitin-like modifier-activating enzyme ATG7	Homo sapiens	High	0	4.31182	17	1324.8	1299.1	1934.2	1809.1	2340.7	1903.5	2389.4	2607.8	2489	2405.5
Q7Z3C6	ATG9A	Autophagy-related protein 9A	Homo sapiens	High	0	3.54225	7	205.1	211	318.7	324.8	380.3	457.2	384.4	445.1	390.4	368.4
Q32M88	ATHL1	Acid trehalase-like protein 1	Homo sapiens	High	0	3.31675	3	476.3	512.5	152.4	138.4	118.2	112.6	112.7	126.3	172.8	151.5
P31939	ATIC	Bifunctional purine biosynthesis protein PURH	Homo sapiens	High	0	4.91722	47	6907.5	6597.6	8427.8	8177.1	9832.8	7659.6	9007.4	9068.1	7669.2	9298.5
Q8WXF7	ATL1	Atlastin-1	Homo sapiens	High	0	3.04064	2	98.5	119.7	61.9	42	54	124.8	89.5	80.3	287.3	140.1
Q8NHH9	ATL2	Atlastin-2	Homo sapiens	High	0	3.965	12	492.9	479.1	1132.7	1262.1	1077.3	1195.8	963.6	987	796.6	838.6
Q6DD88	ATL3	Atlastin-3	Homo sapiens	High	0	4.36515	22	2557.8	2604.5	2462.9	2581.2	1867.5	2348.6	2226.2	2035.6	2392.1	2105.7
Q13315	ATM	Serine-protein kinase ATM	Homo sapiens	High	0	5.09726	96	34771.9	37150.6	9454.6	9107.6	5787.2	5466.1	6328.4	5353.9	5959.9	5720.4
P54259	ATN1	Atrophin-1	Homo sapiens	High	0	3.61213	6	300	257.5	481.6	471.3	434.5	410.8	441.9	432.4	437.5	426.3
O00244	ATOX1	Copper transport protein ATOX1	Homo sapiens	High	0	4.14757	8	1169.9	935.2	1664.6	1367.9	1637.6	1083.4	1411.9	1363.8	1841.6	1570.7
P98196	ATP11A	Probable phospholipid-transporting ATPase IH	Homo sapiens	High	0	3.56813	7	377.8	358.8	323.9	332	334.6	367	356.1	419.5	440.7	389
Q9Y2G3	ATP11B	Probable phospholipid-transporting ATPase IF	Homo sapiens	High	0	4.10473	17	1721.1	1728	1118.5	1034.5	1039.2	1225.1	1139.6	1277	1218.9	1225.2
Q8NB49	ATP11C	Phospholipid-transporting ATPase IG	Homo sapiens	High	0	4.09713	16	1284.7	1122	1097.3	1058.3	1146.3	1466.3	1273.1	1290.4	1459.2	1308.8
Q9HD20	ATP13A1	Manganese-transporting ATPase 13A1	Homo sapiens	High	0	4.59512	36	3268.2	3294.1	3648	3638.6	3773.7	4518.6	3790.4	4101.1	4801.4	4532.2
Q9NQ11	ATP13A2	Probable cation-transporting ATPase 13A2	Homo sapiens	High	0	3.17736	2	134	161.7	135.7	146	130.2	174.1	155.8	149.7	184.2	133
Q9H7F0	ATP13A3	Probable cation-transporting ATPase 13A3	Homo sapiens	High	0	4.05686	16	350.7	307	1502	1589	1272.2	1461.5	1270.9	1408	1148.7	1088.9
H7C1U7	ATP13A3	Probable cation-transporting ATPase 13A3 (Fragment)	Homo sapiens	Medium	0	2.48473	1	20.7	13.5	54.1	49.9	37.1	42.4	24.1	23	24.3	16.2
P05023	ATP1A1	Sodium/potassium-transporting ATPase subunit alpha-1	Homo sapiens	High	0	5.10982	30	8819.9	8465.8	13214.6	13669.6	14562.6	15933.9	14270.1	13666	13842.7	12326.4
P13637	ATP1A3	Sodium/potassium-transporting ATPase subunit alpha-3	Homo sapiens	High	0	3.248	3	158.2	152.4	176.9	163.9	190.7	180.2	190.2	173.4	178.4	205.8
P05026	ATP1B1	Sodium/potassium-transporting ATPase subunit beta-1	Homo sapiens	High	0	3.82983	6	757.6	743.3	629.6	633.7	628.6	798.4	618.1	473	818.3	657.6
P54709	ATP1B3	Sodium/potassium-transporting ATPase subunit beta-3	Homo sapiens	High	0	4.32352	13	1417.8	1218.7	2216.6	2111.8	2321.8	2490	2350.1	2361.9	2139.6	2434.7
Q9Y6H3	ATP23	Mitochondrial inner membrane protease ATP23 homolog	Homo sapiens	High	0	3.11143	3	135.6	141.5	98.8	96.2	110.3	154.2	132.9	137.8	165.5	119.7
P16615	ATP2A2	Sarcoplasmic/endoplasmic reticulum calcium ATPase 2	Homo sapiens	High	0	4.98069	40	4889.7	4985	9727	10488.8	9457.1	12664.5	10689.2	10973	11666.4	10111
Q93084	ATP2A3	Sarcoplasmic/endoplasmic reticulum calcium ATPase 3	Homo sapiens	High	0	4.6787	29	9187.7	10160.6	3921.8	4128.4	2922	3791.6	3377.8	3281.1	3600.3	3349
P20020	ATP2B1	Plasma membrane calcium-transporting ATPase 1	Homo sapiens	High	0	3.93621	10	878.6	927.9	744.7	763.7	811.4	1037.6	865.3	864.9	925.6	814.3
Q16720	ATP2B3	Plasma membrane calcium-transporting ATPase 3	Homo sapiens	High	0	2.75671	1	19.3	20.6	70.9	63.4	78.8	101.3	55.3	38.7	60.3	62.5
P23634	ATP2B4	Plasma membrane calcium-transporting ATPase 4	Homo sapiens	High	0	4.53608	13	6075.5	6282.2	2361.2	2412.3	2299.4	2720	2557.8	3065.2	3479.8	3109.1
P98194	ATP2C1	Calcium-transporting ATPase type 2C member 1	Homo sapiens	High	0	3.89326	16	471.8	412.5	798.7	750.6	756.1	864.5	841	943.2	950.6	1032
P98194-7	ATP2C1	Isoform 7 of Calcium-transporting ATPase type 2C member 1	Homo sapiens	Medium	0	2.29951	3	4.5	10.2	16.9	20.4	20	27	20.5	21.1	31.7	27
P25705	ATP5A1	ATP synthase subunit alpha, mitochondrial	Homo sapiens	High	0	5.29795	38	20268.5	20826.1	17708.2	18711.3	16495.4	22376.9	20029.5	18732.8	25030.4	18407.2
P06576	ATP5B	ATP synthase subunit beta, mitochondrial	Homo sapiens	High	0	5.05743	30	12647	12889.2	10601.4	11531.6	10476.7	13660.4	10125.1	9937.5	12183.8	10084
P36542	ATP5C1	ATP synthase subunit gamma, mitochondrial	Homo sapiens	High	0	4.84906	11	7016.4	7294.5	5901.8	6328.4	5666.4	7990.3	7071.4	6628.2	9752.9	6990.7
P30049	ATP5D	ATP synthase subunit delta, mitochondrial	Homo sapiens	High	0	3.59513	3	477.7	360.3	452.8	395.2	356.5	447.7	361	324	416.2	345.3
Q5VTU8	ATP5EP2	ATP synthase subunit epsilon-like protein, mitochondrial	Homo sapiens	High	0	3.45414	3	288.9	278.3	308.9	291.1	299.3	305.8	248.3	215.5	292.4	316.9
P24539	ATP5F1	ATP synthase F(0) complex subunit B1, mitochondrial	Homo sapiens	High	0	4.48309	12	3557.5	3345.5	3033	2905.8	2777.5	3250.2	2666.7	2651.5	3306.8	2920.8
O75947	ATP5H	ATP synthase subunit d, mitochondrial	Homo sapiens	High	0	4.53967	15	3919.6	4103	3073.8	3349.4	2746.3	3869.3	3057	3516.8	4073.7	2938.1
P56385	ATP5I	ATP synthase subunit e, mitochondrial	Homo sapiens	High	0	4.40808	6	3131.1	2318.9	2766.6	2381.8	2425.4	2458.9	2654	2124.2	2403.4	2926.3
P18859	ATP5J	ATP synthase-coupling factor 6, mitochondrial	Homo sapiens	High	0	4.05392	7	895.5	1171.2	880.9	1083.8	952.5	1498.2	950.2	1306.6	1549.9	1033.1
P56134	ATP5J2	ATP synthase subunit f, mitochondrial	Homo sapiens	High	0	3.63926	3	515.9	478.3	376.1	417.6	405	434.5	457.6	395	498.1	379.6
O75964	ATP5L	ATP synthase subunit g, mitochondrial	Homo sapiens	High	0	3.80421	4	691.8	675.3	663.9	666.2	602.7	668.8	518.7	533	653.2	697.5
P48047	ATP5O	ATP synthase subunit O, mitochondrial	Homo sapiens	High	0	4.44334	13	3354.7	2952.3	2838.1	2599	2415.3	2789.1	2585	2514.1	2872.7	2834.5
Q99766	ATP5S	ATP synthase subunit s, mitochondrial	Homo sapiens	High	0	3.89051	7	1532.1	1445.7	686.4	701.5	483.8	597.2	588.1	473.3	715.7	547.8
Q9NW81	ATP5SL	ATP synthase subunit s-like protein	Homo sapiens	High	0	2.81737	2	25.7	24.3	79.9	71.5	82.8	79.7	90.1	69.2	71.7	61.8
Q15904	ATP6AP1	V-type proton ATPase subunit S1	Homo sapiens	High	0	4.12003	9	1113.5	1249	1199.6	1271.9	1078	1407.3	1410.1	1818.2	1593.1	1042.9
O75787	ATP6AP2	Renin receptor	Homo sapiens	High	0	3.99076	10	723.3	628.8	1136.9	1150.8	1060.1	1316.4	885.8	793.6	1016.7	1077.1
Q93050	ATP6V0A1	V-type proton ATPase 116 kDa subunit a isoform 1	Homo sapiens	High	0	3.10182	3	131.7	113.7	141	136.8	132.6	161	123.2	109.7	117.9	96.6
Q9Y487	ATP6V0A2	V-type proton ATPase 116 kDa subunit a isoform 2	Homo sapiens	High	0	4.30247	17	898.7	791.5	2723.1	2591.1	2704.3	2602	2054.3	1990.5	1655.9	2055.1
P27449	ATP6V0C	V-type proton ATPase 16 kDa proteolipid subunit	Homo sapiens	High	0	2.67367	1	41.6	54.9	37.8	46.4	43.8	72.7	43.2	47.6	52.4	31.3
P61421	ATP6V0D1	V-type proton ATPase subunit d 1	Homo sapiens	High	0	4.10704	11	967.2	781.6	1649.6	1272.5	1530.2	1227.7	1543.3	1435	1111.3	1276.7
P38606	ATP6V1A	V-type proton ATPase catalytic subunit A	Homo sapiens	High	0	4.74118	34	5906.4	5060.5	5737.6	5272.7	6319.7	4871.6	5549.9	5840.8	5314.1	5229.8
P21281	ATP6V1B2	V-type proton ATPase subunit B, brain isoform	Homo sapiens	High	0	4.51126	29	3315.6	3003.7	3353.3	3143.6	3866.7	2920.7	3246	3383.9	2822.4	3397.7
P21283	ATP6V1C1	V-type proton ATPase subunit C 1	Homo sapiens	High	0	4.62388	20	4345.6	4210.5	4197.2	3949	4469.1	3830.7	4469.6	4895.9	3785.3	3907.9
Q9Y5K8	ATP6V1D	V-type proton ATPase subunit D	Homo sapiens	High	0	4.05438	9	1297.4	1178.4	1168.2	1027.8	1205.5	998.3	1125.8	1165.1	1016.4	1150.9
P36543	ATP6V1E1	V-type proton ATPase subunit E 1	Homo sapiens	High	0	4.4507	13	2806.6	2921.6	2573.5	2560.4	2786.9	2449.5	3051.2	3525	2834.1	2720.8
Q16864	ATP6V1F	V-type proton ATPase subunit F	Homo sapiens	High	0	3.95264	5	863.7	728.7	908.5	871.3	884.9	803.1	971.6	1127.8	1018.9	788.4
O75348	ATP6V1G1	V-type proton ATPase subunit G 1	Homo sapiens	High	0	3.44099	2	227.7	252.9	246.8	241	282.3	268.1	299.3	363.8	317.4	261.2
Q9UI12	ATP6V1H	V-type proton ATPase subunit H	Homo sapiens	High	0	4.23918	17	1649.1	1695.2	1562.6	1518.2	1833.2	1580.3	1790.6	2134.9	1684.9	1896.2
Q04656	ATP7A	Copper-transporting ATPase 1	Homo sapiens	High	0	3.70633	9	482.4	611.1	378.9	449.5	377.6	571.6	457.5	508.4	715.6	532.9
Q9Y2Q0	ATP8A1	Phospholipid-transporting ATPase IA	Homo sapiens	High	0	3.78376	11	512.2	452.5	500.3	461.4	489.2	701.4	590.6	637.9	977.7	754.8
P98198	ATP8B2	Phospholipid-transporting ATPase ID	Homo sapiens	High	0	2.98695	2	124.5	140.4	100.6	101.3	95.5	86.7	89.1	72.3	82.1	77.9
O43861	ATP9B	Probable phospholipid-transporting ATPase IIB	Homo sapiens	High	0	2.93556	3	50.7	72.7	89.9	99.9	94.8	84	90.6	114.4	62.8	102.3
Q5TC12	ATPAF1	ATP synthase mitochondrial F1 complex assembly factor 1	Homo sapiens	High	0	4.10683	9	1166.2	825	1466.2	1445.8	1214	1496.4	1339.7	1200.7	1374.7	1260.2
Q8N5M1	ATPAF2	ATP synthase mitochondrial F1 complex assembly factor 2	Homo sapiens	High	0	3.74616	7	557.4	573	432.5	508.8	468.8	686.7	521.1	516	828.3	481.3
Q9UII2	ATPIF1	ATPase inhibitor, mitochondrial	Homo sapiens	High	0	4.27116	11	2623.5	2885.1	1394.7	1616.7	1182.6	2028	1319	1836	2367.7	1417.2
Q13535	ATR	Serine/threonine-protein kinase ATR	Homo sapiens	High	0	4.63359	47	2030.3	1848.3	4710.3	4618.5	5178.3	4771.6	5056.3	5156.1	4644.1	4997.9
Q6UW56	ATRAID	All-trans retinoic acid-induced differentiation factor	Homo sapiens	Medium	0	3.19723	2	67.3	55	169.7	166.7	185.8	193.6	188.1	195.5	166.9	186.2
Q8WXE1	ATRIP	ATR-interacting protein	Homo sapiens	High	0	3.87237	11	394.8	358.1	840.2	687.1	891.1	800.1	876.8	830.1	842.8	932.6
O75882	ATRN	Attractin	Homo sapiens	High	0	3.38297	4	136.9	127.4	281.5	240.3	288.7	284.4	279.2	267.4	251.6	257.9
P46100	ATRX	Transcriptional regulator ATRX	Homo sapiens	High	0	4.75503	63	7933	8274.7	5252.7	5129.8	4730.8	5476.5	4759.1	4871.3	5529.3	4931.5
P54253	ATXN1	Ataxin-1	Homo sapiens	High	0	3.31319	4	200.1	234.4	198.2	212	170.1	252.5	161.8	173.2	265.3	189.2
Q9UBB4	ATXN10	Ataxin-10	Homo sapiens	High	0	4.5267	21	1907.5	1692.3	3680.6	3585.4	3971.8	3305.4	3898.9	4353.7	3225.5	4007.2
P0C7T5	ATXN1L	Ataxin-1-like	Homo sapiens	High	0	3.34969	3	282.8	317.6	192.3	197.5	178.3	218.5	203.7	194.3	262.2	189.9
Q99700	ATXN2	Ataxin-2	Homo sapiens	High	0	4.33231	21	1154.1	1083.1	2211.7	2208	2437.2	2282.4	2418.9	2691.5	2694.9	2311.7
Q8WWM7	ATXN2L	Ataxin-2-like protein	Homo sapiens	High	0	4.70466	31	2691.3	2265.8	6095.3	5565.7	6645.2	5233.5	5536.2	5786	4977	5863.6
P54252	ATXN3	Ataxin-3	Homo sapiens	High	0	3.77193	11	815	779.7	524.7	467.7	560.3	491.7	541.9	525.6	598.1	609.9
O15265	ATXN7	Ataxin-7	Homo sapiens	High	0	3.71774	8	757.4	794.8	590.8	577.4	582.1	253	418.3	601.5	177.6	467.9
Q9ULK2	ATXN7L1	Ataxin-7-like protein 1	Homo sapiens	High	0	3.09089	2	128.7	112.4	105.3	116.2	99.1	107.8	158.8	140.3	149.5	114.7
Q5T6C5	ATXN7L2	Ataxin-7-like protein 2	Homo sapiens	High	0	2.50474	2	41.6	25.8	52.8	27.3	32.1	33.7	27.7	30.4	22.8	25.5
Q14CW9	ATXN7L3	Ataxin-7-like protein 3	Homo sapiens	High	0	3.76775	6	466.2	498.7	588.7	675	676.3	606.6	586.1	669	532.5	558.9
Q96GX2	ATXN7L3B	Putative ataxin-7-like protein 3B	Homo sapiens	High	0	3.12372	2	97	108.8	129.6	134.7	142.5	134	142.4	171.5	149.7	119.4
Q13825	AUH	Methylglutaconyl-CoA hydratase, mitochondrial	Homo sapiens	High	0	3.99391	8	1270.1	1254.3	965.9	1040.5	778.6	1007.4	797.4	885.8	899.1	961.7
Q9Y679	AUP1	Ancient ubiquitous protein 1	Homo sapiens	High	0	3.85893	9	439.5	356.9	921.4	876.3	814.2	917.4	770.8	655.4	743.4	731.3
O14965	AURKA	Aurora kinase A	Homo sapiens	High	0	4.33033	15	680.8	515.4	2276.2	2438.8	2367.9	2986.4	2176.7	2285.9	3346.6	2321.3
Q9NWT8	AURKAIP1	Aurora kinase A-interacting protein	Homo sapiens	High	0	3.06479	1	85.6	85.2	125.7	108.3	109.1	114.1	137.7	116.1	147.9	131.2
Q96GD4	AURKB	Aurora kinase B	Homo sapiens	High	0	4.44316	16	846.9	626.5	3010.3	3185	2985.7	4462	2707.2	2434.8	4521	2963.8
Q9NQS1	AVEN	Cell death regulator Aven	Homo sapiens	High	0	3.8537	9	481	428.4	802.1	709.3	851.1	652.2	851.2	857.2	657.1	850.4
Q8NBF6	AVL9	Late secretory pathway protein AVL9 homolog	Homo sapiens	High	0	4.08192	15	919.7	840.3	1257.9	1079.2	1387.3	1058.2	1404.3	1408.2	1258.7	1462
O15169	AXIN1	Axin-1	Homo sapiens	High	0	3.21917	5	152	151.3	141.7	145.1	177.5	128.3	194.7	236.7	131.1	198
P25311	AZGP1	Zinc-alpha-2-glycoprotein	Homo sapiens	High	0	3.18401	3	115.4	97.2	129.4	484.1	127.7	133	94.8	115.7	76	154.3
Q9H6S1	AZI2	5-azacytidine-induced protein 2	Homo sapiens	High	0	2.27161	3	16.7	28	14.2	18.7	8.3	17	18.9	20.2	31	13.9
H0YLF3	B2M	Beta-2-microglobulin (Fragment)	Homo sapiens	Medium	0	3.26413	1	180.4	146.6	132.4	170.8	167.1	158	295.7	403.6	78.4	104.1
Q96L58	B3GALT6	Beta-1,3-galactosyltransferase 6	Homo sapiens	High	0	3.75347	5	322	265.6	803.9	691.9	640	609.3	654.9	588.1	471.7	621.1
O94766	B3GAT3	Galactosylgalactosylxylosylprotein 3-beta-glucuronosyltransferase 3	Homo sapiens	High	0	4.03939	7	985	1029.5	1059	1121.9	1123.8	1402.3	1004.2	1070.9	980.8	1172
Q6Y288	B3GLCT	Beta-1,3-glucosyltransferase	Homo sapiens	High	0	4.00817	7	1584.6	1649	1030.8	1068.7	794.6	922.7	847.3	771.8	773.9	746.6
Q9NY97	B3GNT2	N-acetyllactosaminide beta-1,3-N-acetylglucosaminyltransferase 2	Homo sapiens	High	0	3.95955	9	575.2	491.7	981.9	906.6	1027.2	1079	1058.9	934.9	973.7	1081.6
Q9BYG0	B3GNT5	Lactosylceramide 1,3-N-acetyl-beta-D-glucosaminyltransferase	Homo sapiens	High	0	3.17863	2	127.5	139.6	229	205.6	178.9	144.5	119.3	121.2	103.1	140.1
Q67FW5	B3GNTL1	UDP-GlcNAc:betaGal beta-1,3-N-acetylglucosaminyltransferase-like protein 1	Homo sapiens	High	0	3.34984	4	189.9	148.2	296.8	322.2	298.7	241.2	190.3	177.9	183.8	188.9
P15291	B4GALT1	Beta-1,4-galactosyltransferase 1	Homo sapiens	High	0	3.62538	5	214	196.8	456.2	462.3	461	589	426.8	483.1	450.9	480.6
O60512	B4GALT3	Beta-1,4-galactosyltransferase 3	Homo sapiens	High	0	3.44779	3	227.3	302.3	270.5	287.9	274.8	309.5	292.2	273.2	291.7	274.7
O60513	B4GALT4	Beta-1,4-galactosyltransferase 4	Homo sapiens	High	0	3.33401	3	155.5	151	196.6	198.8	212.8	285.7	253.1	224	243.2	237.1
O43286	B4GALT5	Beta-1,4-galactosyltransferase 5	Homo sapiens	High	0	2.31281	1	13.5	14.3	27.9	23.9	37.6	24	13.5	17.6	17.5	15.7
O43505	B4GAT1	Beta-1,4-glucuronyltransferase 1	Homo sapiens	High	0	3.3558	4	119	88.4	264.5	268.7	252.4	297	265.2	266.4	232.5	214.7
Q9NWV8	BABAM1	BRISC and BRCA1-A complex member 1	Homo sapiens	High	0	4.05236	10	1655.7	1576.1	1034.5	959.1	999.1	856.7	1043.9	1207.9	881.5	1066.9
O14867	BACH1	Transcription regulator protein BACH1	Homo sapiens	High	0	3.24677	4	173.6	185.5	165.4	199.1	184.5	198.9	167.6	149.3	174.3	166.9
Q9BYV9	BACH2	Transcription regulator protein BACH2	Homo sapiens	High	0	4.45278	25	1655.4	1579	3006.9	3167.9	2906.1	4195.9	3274.4	2156.5	3616.7	2806
Q92934	BAD	Bcl2-associated agonist of cell death	Homo sapiens	High	0	3.541	3	402.2	349.2	326.5	340.9	295.4	357	324.5	398.9	352.1	328.7
Q99933	BAG1	BAG family molecular chaperone regulator 1	Homo sapiens	High	0	4.15742	8	2335.9	1868.5	1541.6	1116.8	1443.9	957	1490.2	1278.8	1016.5	1319.6
O95816	BAG2	BAG family molecular chaperone regulator 2	Homo sapiens	High	0	4.28488	15	1084.5	1049	1849.1	1891.2	2219.3	2465.7	2111.3	2166.2	2461.5	1972.3
O95817	BAG3	BAG family molecular chaperone regulator 3	Homo sapiens	High	0	3.98057	13	986.9	1000.7	867.2	843.6	906.2	866.4	990.4	1094	1106.4	900.7
O95429	BAG4	BAG family molecular chaperone regulator 4	Homo sapiens	High	0	4.00712	9	701.5	630.8	1257.6	1183.3	1233.3	1097.9	1001.7	1046.8	914.4	1097.9
Q9UL15	BAG5	BAG family molecular chaperone regulator 5	Homo sapiens	High	0	4.47296	17	3946.2	3871.5	3077.2	3032.3	2848.1	2520.9	2770.8	2794.7	2346.2	2506.2
P46379	BAG6	Large proline-rich protein BAG6	Homo sapiens	High	0	4.51379	27	2332.8	2063.1	3823.1	3744.8	4205.7	3473.6	3559.8	3552.4	2694.2	3193.7
Q8TBE0	BAHD1	Bromo adjacent homology domain-containing 1 protein	Homo sapiens	High	0	3.94806	10	764.8	711.9	1224.5	1144.1	1043.6	733.4	903.1	738	694.6	914.8
Q9UQB8	BAIAP2	Brain-specific angiogenesis inhibitor 1-associated protein 2	Homo sapiens	High	0	3.52973	5	337.5	350.3	341.1	337.9	390.7	291.1	361.3	375	272.7	328.7
Q16611	BAK1	Bcl-2 homologous antagonist/killer	Homo sapiens	High	0	3.22469	4	200.1	212.4	146.2	136	139.2	171.1	163.8	150.9	198.6	159.3
O75531	BANF1	Barrier-to-autointegration factor	Homo sapiens	High	0	4.05056	6	1620.3	1352.8	1169.8	1232.3	1123.6	1317.8	783.2	801.2	863.4	970.3
Q8N9N5	BANP	Protein BANP	Homo sapiens	High	0	4.11908	10	1636.3	1780.3	1213.7	1300.7	1065.1	1412.6	1201.8	1187.4	1319.5	1037.4
Q92560	BAP1	Ubiquitin carboxyl-terminal hydrolase BAP1	Homo sapiens	High	0	4.04692	13	781.5	798.3	1118.8	1117.6	1171.3	1180.4	1254.7	1247.9	1294.1	1176.3
Q8IXM2	BAP18	Chromatin complexes subunit BAP18	Homo sapiens	High	0	4.30074	9	3048.7	3059	1566.3	1734.9	1673.7	1631.1	1718.2	1714.8	2049	1790.9
Q8IXM2-2	BAP18	Isoform 2 of Chromatin complexes subunit BAP18	Homo sapiens	High	0	3.09325	2	192.5	135.8	102.8	108.9	107.2	100.5	110	105.3	126.7	149.8
Q99728	BARD1	BRCA1-associated RING domain protein 1	Homo sapiens	High	0	4.14365	17	319.2	267.4	1501.7	1453.2	1274.2	1942.6	1539.8	1415.1	2540.1	1667
P80723	BASP1	Brain acid soluble protein 1	Homo sapiens	High	0	3.73617	6	673.7	667.5	490.7	465.4	480.1	418.1	610.5	482.7	486.1	672.4
Q16520	BATF	Basic leucine zipper transcriptional factor ATF-like	Homo sapiens	High	0	3.41253	1	145.9	139.3	336	203.2	351.9	195.1	335.8	277.6	212	388.6
Q9NR55	BATF3	Basic leucine zipper transcriptional factor ATF-like 3	Homo sapiens	High	0	3.82034	4	266.9	237.1	764.2	912.9	704.6	1044.3	586	662.2	786.8	647.1
Q07812	BAX	Apoptosis regulator BAX	Homo sapiens	High	0	4.47189	10	3789.1	3577.7	2511.6	2457.4	2348.3	2294.8	2618.8	2869.2	4017.7	3156.2
Q9NRL2	BAZ1A	Bromodomain adjacent to zinc finger domain protein 1A	Homo sapiens	High	0	4.87269	56	2599.1	2135.5	9393.5	9401	8390.9	11076.6	8639	7043.8	8373.5	7538.1
Q9UIG0	BAZ1B	Tyrosine-protein kinase BAZ1B	Homo sapiens	High	0	5.15727	73	9865.7	9795.7	16682.3	17272.8	16031.1	15123.7	16269.6	15289.1	11543.7	15764.2
Q9UIF9	BAZ2A	Bromodomain adjacent to zinc finger domain protein 2A	Homo sapiens	High	0	4.40552	31	1228.4	1202.5	2445.2	2665.6	2652.6	3460.9	2793.7	3001.8	3092.2	2897
Q9UIF8	BAZ2B	Bromodomain adjacent to zinc finger domain protein 2B	Homo sapiens	High	0	3.24137	3	92.4	138.5	156.6	162.7	155.9	235.1	173.2	132.4	296.2	200.3
Q9BXH1	BBC3	Bcl-2-binding component 3	Homo sapiens	High	0	3.08329	2	169.7	190	74	81.3	65.8	83.2	108.1	107.3	228	104
Q96RK4	BBS4	Bardet-Biedl syndrome 4 protein	Homo sapiens	High	0	3.49976	2	151.3	135.5	341.8	320.9	346.4	365.8	370.9	365.4	409.3	353.2
Q8IWZ6	BBS7	Bardet-Biedl syndrome 7 protein	Homo sapiens	High	0	3.28237	4	209.2	182.1	185.2	169.5	162.7	181	200.6	184.3	247.3	194
Q3SYG4	BBS9	Protein PTHB1	Homo sapiens	High	0	2.71147	1	69.6	70.8	53.3	50	54.3	36.1	40.7	46.1	50.7	43
Q8WY36	BBX	HMG box transcription factor BBX	Homo sapiens	High	0	4.22404	21	2637	2619.5	2337.7	2278.1	1902	411.8	1098.8	1727.5	369.4	1369
Q9UHQ4	BCAP29	B-cell receptor-associated protein 29	Homo sapiens	High	0	4.35331	9	1487.6	1386.7	2048.9	2071.2	1792.7	2732.2	2315.1	2645.2	3641.1	2437.9
P51572	BCAP31	B-cell receptor-associated protein 31	Homo sapiens	High	0	4.80247	18	10403.3	10936.6	5999.3	5776.6	4322.8	5731.1	4806.4	4786.2	5916.2	4777.2
O75934	BCAS2	Pre-mRNA-splicing factor SPF27	Homo sapiens	High	0	4.55773	17	2788	2643	3764.9	3923.8	3715.9	4272.1	3936.4	3683.7	3951.9	3439
Q9H6U6	BCAS3	Breast carcinoma-amplified sequence 3	Homo sapiens	High	0	3.65816	7	677.2	670	376.1	411.5	352	371.5	422.9	385.6	416.3	468.5
P54687	BCAT1	Branched-chain-amino-acid aminotransferase, cytosolic	Homo sapiens	High	0	4.10974	9	250	208.3	942.9	788.6	1449	1374.4	1766.5	1799.2	2277.5	2018.3
O15382	BCAT2	Branched-chain-amino-acid aminotransferase, mitochondrial	Homo sapiens	High	0	4.35195	13	2441.3	2272.7	2189.4	2166.7	1979.9	2584.2	1998.1	1947.7	2465.8	2442.4
Q9P287	BCCIP	BRCA2 and CDKN1A-interacting protein	Homo sapiens	High	0	4.58416	14	2255.8	1848.6	4575.1	4198.1	4474.5	3661.8	4797.1	4716.7	3421	4435.9
Q9P287-2	BCCIP	Isoform 2 of BRCA2 and CDKN1A-interacting protein	Homo sapiens	High	0	2.77474	3	19.1	9.9	97.8	98.9	98.6	56.7	65.4	66.1	30.5	52.3
Q7Z5W3	BCDIN3D	Pre-miRNA 5'-monophosphate methyltransferase	Homo sapiens	High	0	2.78958	1	67.8	49.4	65.3	60.2	66.8	63	52.9	65.5	57.1	68
P12694	BCKDHA	2-oxoisovalerate dehydrogenase subunit alpha, mitochondrial	Homo sapiens	High	0	4.24021	16	2708.3	2561.3	1527.6	1571.6	1255.2	1975.7	1400.6	1249.9	1688	1448.1
P21953	BCKDHB	2-oxoisovalerate dehydrogenase subunit beta, mitochondrial	Homo sapiens	High	0	3.95222	9	1765.2	1591.2	744.1	695.8	586.9	701.2	652.1	536.8	966.8	718
O14874	BCKDK	[3-methyl-2-oxobutanoate dehydrogenase [lipoamide]] kinase, mitochondrial	Homo sapiens	High	0	3.65366	7	266.3	234.3	415.2	451.8	405.9	599.6	494.6	432.4	674.9	529.6
O95999	BCL10	B-cell lymphoma/leukemia 10	Homo sapiens	High	0	3.8932	9	993.4	1000.5	594.4	543.1	712.4	558.2	890.5	963.7	814.3	749.4
Q9C0K0	BCL11B	B-cell lymphoma/leukemia 11B	Homo sapiens	High	0	4.48563	24	4755.1	4796	3008.9	2904.5	2654.3	3132.7	2514.8	1915.6	2400	2511.4
P10415	BCL2	Apoptosis regulator Bcl-2	Homo sapiens	High	0	3.07059	4	245.7	314.9	89.6	128	82.6	86.8	60.8	44.1	72.8	51.2
Q16548	BCL2A1	Bcl-2-related protein A1	Homo sapiens	High	0	3.746	7	177.5	137.7	1199.8	1143.2	519.5	693.7	479.2	349.1	523.9	348.3
Q07817	BCL2L1	Bcl-2-like protein 1	Homo sapiens	High	0	4.1839	5	463.1	442.4	1996.7	2264.6	1493	2056.6	1801.8	1517	1860.1	1376.8
O43521	BCL2L11	Bcl-2-like protein 11	Homo sapiens	High	0	2.36286	2	32.9	40	25.7	22.4	12	20	16.9	13.8	27.6	19.3
Q9HB09	BCL2L12	Bcl-2-like protein 12	Homo sapiens	High	0	3.41192	5	35.3	27.9	215.1	277.4	304	405.2	262.7	402.7	426.8	224.7
Q9BXK5	BCL2L13	Bcl-2-like protein 13	Homo sapiens	High	0	3.93859	14	1080.2	1293.9	777.4	851.6	623.3	907	758.2	783.9	985.7	620.3
Q9BZR8	BCL2L14	Apoptosis facilitator Bcl-2-like protein 14	Homo sapiens	High	0	3.33566	4	134.1	113.6	155.9	157.1	195.6	193.2	198.6	202	382.6	433.3
P20749	BCL3	B-cell lymphoma 3 protein	Homo sapiens	High	0	3.58736	5	161.2	188.1	318.1	380.8	386.4	404.9	383.2	558.5	531.4	554.3
P41182	BCL6	B-cell lymphoma 6 protein	Homo sapiens	Medium	0	2.56122	1	14.3	17.1	37.5	38.5	43.6	32.2	59.7	41.6	38.1	41.5
Q4VC05	BCL7A	B-cell CLL/lymphoma 7 protein family member A	Homo sapiens	High	0	3.04864	2	64.5	66.9	105.7	100.9	104.2	148.8	126.2	128.3	165.3	107.7
Q9BQE9	BCL7B	B-cell CLL/lymphoma 7 protein family member B	Homo sapiens	High	0	3.82968	4	603.8	455.4	741.6	594.9	701.8	754.8	787.1	540.2	752	824.3
Q8WUZ0	BCL7C	B-cell CLL/lymphoma 7 protein family member C	Homo sapiens	High	0	3.59397	5	729.3	506.7	385.2	280.2	278.2	315.9	362.7	307.6	345	415.4
O00512	BCL9	B-cell CLL/lymphoma 9 protein	Homo sapiens	High	0	4.17658	20	1107.9	1043.7	1712.6	1647.6	1792.4	1575	1578.2	1522.9	1431.5	1605
Q86UU0	BCL9L	B-cell CLL/lymphoma 9-like protein	Homo sapiens	High	0	4.04169	17	2374.3	2363.8	893.8	849.5	863.1	670.9	772	818.5	723.6	678.1
Q9NYF8	BCLAF1	Bcl-2-associated transcription factor 1	Homo sapiens	High	0	4.62354	30	3381.7	3210.8	4630.1	4661.1	4608.6	6013.8	4190.5	3409.7	4318.3	3603.6
Q6W2J9	BCOR	BCL-6 corepressor	Homo sapiens	High	0	4.14355	24	888.6	830.2	1744.2	1820.1	1888.1	808.3	1558.6	1884.1	851.7	1643.1
Q5H9F3	BCORL1	BCL-6 corepressor-like protein 1	Homo sapiens	High	0	3.4651	9	177.1	187.3	334.7	347.1	304.6	368.5	278.9	263.9	385.2	270.8
P11274	BCR	Breakpoint cluster region protein	Homo sapiens	High	0	4.37038	22	3429.4	3404.1	2305.9	2274.3	2223.8	1666.8	2133.1	2089.4	1884.1	2051.8
Q9Y276	BCS1L	Mitochondrial chaperone BCS1	Homo sapiens	High	0	4.19936	13	1119.5	1178.6	1567.7	1730.3	1525.1	2027.6	1666.6	1617	1897.3	1496
Q02338	BDH1	D-beta-hydroxybutyrate dehydrogenase, mitochondrial	Homo sapiens	High	0	4.31684	14	2068	2004.2	1853.6	1888.4	1758.7	2201.9	2090.3	2226.1	2545.4	2105
Q9BUT1	BDH2	3-hydroxybutyrate dehydrogenase type 2	Homo sapiens	High	0	4.06675	8	2328.1	2460.5	845	856.5	708.1	704.5	899.8	941.3	1021.9	895.8
A6H8Y1	BDP1	Transcription factor TFIIIB component B'' homolog	Homo sapiens	High	0	3.76142	16	458.6	480.2	683.8	661.1	561.1	573.3	585.5	593.1	616	560.5
Q14457	BECN1	Beclin-1	Homo sapiens	High	0	3.93558	13	1122.6	1054.1	875.8	876.5	833.2	744.3	797.9	826.7	774.3	716.1
Q9BUH8	BEGAIN	Brain-enriched guanylate kinase-associated protein	Homo sapiens	High	0	3.27374	5	168.2	185	198.2	206.1	196.5	195.7	183.3	167.3	180.9	197
Q5T5X7	BEND3	BEN domain-containing protein 3	Homo sapiens	High	0	4.33218	27	853.5	653.6	2660.2	2537.6	2373.8	2846.9	2467.9	2162.9	2456.4	2474.2
Q7L4P6	BEND5	BEN domain-containing protein 5	Homo sapiens	High	0	3.44909	4	196.3	215	245.8	189.5	205	286.5	313.4	385.1	380.3	395.6
Q8N1M1	BEST3	Bestrophin-3	Homo sapiens	Medium	0	2.54307	2	23.3	30.8	41.4	28.5	22.2	47.8	51.3	37.6	37.1	29.2
O15155	BET1	BET1 homolog	Homo sapiens	High	0	3.67627	2	430.9	355.2	432.6	408	405.7	457.8	550.2	516.3	629.4	559.3
Q9NYM9	BET1L	BET1-like protein	Homo sapiens	High	0	3.13037	3	133.7	145.3	128.9	138.2	163.8	170.9	122.7	130.8	117.3	98.5
Q9BXY8	BEX2	Protein BEX2	Homo sapiens	High	0	2.46479	1	20	28.7	37.1	40.6	30.3	27.1	32.5	29.2	26.3	19.8
O14503	BHLHE40	Class E basic helix-loop-helix protein 40	Homo sapiens	High	0	3.87353	7	160.1	137.8	525	574.6	661.8	1008.6	1248.3	865.8	1304.3	987.3
Q96G01	BICD1	Protein bicaudal D homolog 1	Homo sapiens	High	0	3.40985	7	165.2	159.2	297.5	280.3	225.2	269.9	291.9	286.9	332.9	260.5
Q8TD16	BICD2	Protein bicaudal D homolog 2	Homo sapiens	High	0	4.36407	32	1946.5	1662.7	2975.2	2578.1	2599.4	2462.2	2335.1	2397.4	2089.6	2078.4
Q8TD16-2	BICD2	Isoform 2 of Protein bicaudal D homolog 2	Homo sapiens	Medium	0	2.29181	2	37.3	74.6	7.3	14.7	9.1	17.6	10.1	10.8	10.5	3.8
Q6ZP65	BICDL1	BICD family-like cargo adapter 1	Homo sapiens	High	0	3.50009	8	211.3	155.6	453.2	517.3	329.5	344.3	348.6	322.3	242.2	238.6
O00499	BIN1	Myc box-dependent-interacting protein 1	Homo sapiens	High	0	4.53352	23	7400.7	7822	2651.9	2480.7	2378.3	2103.7	2173.4	2497.2	2321.2	2331.1
Q9UBW5	BIN2	Bridging integrator 2	Homo sapiens	High	0	4.46173	19	7973.3	8616.2	2025.1	2123.9	1446.2	1297.4	1389.4	1415.8	1372.6	1295.8
Q9NQY0	BIN3	Bridging integrator 3	Homo sapiens	Medium	0	2.35946	1	23	28.4	11.3	17.5	22.1	29.7	16.9	22.3	32.7	24.9
Q13490	BIRC2	Baculoviral IAP repeat-containing protein 2	Homo sapiens	High	0	4.01361	11	833.1	868.5	1131.5	1163.7	1111.1	993.3	1054	1134.9	1043.6	984.6
Q13489	BIRC3	Baculoviral IAP repeat-containing protein 3	Homo sapiens	High	0	3.15137	2	127.4	123.5	147.5	159.6	142.1	147.1	159.2	145.2	135.6	129.8
O15392	BIRC5	Baculoviral IAP repeat-containing protein 5	Homo sapiens	High	0	4.12992	8	190.2	101	1156.7	1070.2	1291.1	2198.9	1357.6	1319	3362.8	1439.7
Q9NR09	BIRC6	Baculoviral IAP repeat-containing protein 6	Homo sapiens	High	0	4.97424	94	7119.6	7063.5	9918.3	9625.8	10277.1	8692.6	10027	11700.6	8986.2	10831
P54132	BLM	Bloom syndrome protein	Homo sapiens	High	0	4.70592	48	1622.9	1552.9	6213.6	6155.3	5403.5	6160.8	6000.7	6027.8	5662.5	6006
Q13867	BLMH	Bleomycin hydrolase	Homo sapiens	High	0	4.50475	22	4981.8	4685.7	3936.1	3646	3919.8	3420.2	1569.9	1982.5	1297.7	2531.1
P78537	BLOC1S1	Biogenesis of lysosome-related organelles complex 1 subunit 1	Homo sapiens	High	0	3.8108	5	752.7	1221.1	466	704.4	445.4	646.3	386.4	777.5	671.7	396.9
Q6QNY1	BLOC1S2	Biogenesis of lysosome-related organelles complex 1 subunit 2	Homo sapiens	High	0	3.62657	6	459.7	602.9	412.1	369.2	390.8	363.8	408.5	431.8	426.9	366.5
Q6QNY0	BLOC1S3	Biogenesis of lysosome-related organelles complex 1 subunit 3	Homo sapiens	High	0	3.75644	5	919.1	967.5	435.7	444.2	416.7	406.1	499.3	570.7	555.8	492.3
Q9NUP1	BLOC1S4	Biogenesis of lysosome-related organelles complex 1 subunit 4	Homo sapiens	High	0	3.76686	6	856.6	800.6	563.7	569	477.8	388.9	541.8	640.3	466.1	541.2
Q8TDH9	BLOC1S5	Biogenesis of lysosome-related organelles complex 1 subunit 5	Homo sapiens	High	0	4.02974	4	1258.2	1259.1	941	1063.1	875.3	877.1	1044.1	1382.6	1062.6	945.8
Q9UL45	BLOC1S6	Biogenesis of lysosome-related organelles complex 1 subunit 6	Homo sapiens	High	0	3.24274	2	245.9	264.5	143.7	162.5	149.6	144.3	161.9	165.7	146.7	164
P53004	BLVRA	Biliverdin reductase A	Homo sapiens	High	0	4.46752	12	3117.1	3047.8	2297.2	2361	2642.7	2663.5	2703.2	2923.9	3885.1	3702.4
P30043	BLVRB	Flavin reductase (NADPH)	Homo sapiens	High	0	4.11411	9	1727.5	1782.3	1127.1	1174.4	1087.8	1149	1106.5	1210.7	1357.6	1282.2
P35226	BMI1	Polycomb complex protein BMI-1	Homo sapiens	High	0	4.03771	10	1224.1	1138.5	1236.4	1185	1005.2	1148.4	1063.8	776.2	1115.6	1014
Q9NSY1	BMP2K	BMP-2-inducible protein kinase	Homo sapiens	High	0	3.29237	11	124.6	121.9	209.2	180.5	212.7	213.8	209.9	218.1	239.4	230.4
P36894	BMPR1A	Bone morphogenetic protein receptor type-1A	Homo sapiens	Medium	0	2.82191	1	20.7	12.9	58.3	79.8	84.7	93.2	92.9	87.9	71.6	61.6
Q13873	BMPR2	Bone morphogenetic protein receptor type-2	Homo sapiens	High	0	2.37475	1	42.2	33.3	22.3	15.8	17.8	23.6	13.5	20.1	25.2	23.2
Q14692	BMS1	Ribosome biogenesis protein BMS1 homolog	Homo sapiens	High	0	4.75112	42	3134.9	2991.4	6972.6	7362.2	6502.6	7120.5	6048.4	5515.9	4885.1	5845.2
Q12981	BNIP1	Vesicle transport protein SEC20	Homo sapiens	High	0	3.96655	9	631.2	648.3	1001.2	1119.8	927.1	1211.5	943.5	871.3	973.1	931.8
Q12982	BNIP2	BCL2/adenovirus E1B 19 kDa protein-interacting protein 2	Homo sapiens	High	0	3.62914	5	489.4	458	467.4	418.7	455.9	329.1	452.3	491.4	300	395.2
J3KN59	BNIP2	BCL2/adenovirus E1B 19 kDa protein-interacting protein 2	Homo sapiens	High	0	3.43411	3	303.2	295.7	259.4	258.5	251.9	195.7	331.4	355.4	215.6	250.3
Q12983	BNIP3	BCL2/adenovirus E1B 19 kDa protein-interacting protein 3	Homo sapiens	High	0	3.48545	3	195.4	196.2	206.9	212.1	318	544.1	446.9	285.8	354	298.7
O60238	BNIP3L	BCL2/adenovirus E1B 19 kDa protein-interacting protein 3-like	Homo sapiens	High	0	3.16391	2	145.1	140.5	74.4	86.6	103.4	217.7	178.5	120.7	237.9	153.7
Q96IK1	BOD1	Biorientation of chromosomes in cell division protein 1	Homo sapiens	High	0	3.42151	3	356.1	328.2	265.4	239.6	257.7	220.3	241.9	235.8	240.3	254.1
Q8NFC6	BOD1L1	Biorientation of chromosomes in cell division protein 1-like 1	Homo sapiens	High	0	4.97699	92	9346.3	9564.7	9470	8996.3	8774.9	10553.4	9226.2	9690.6	10817.2	8399.7
H0Y9Y2	BOD1L1	Biorientation of chromosomes in cell division protein 1-like 1 (Fragment)	Homo sapiens	Medium	0	3.77754	4	829.3	681.8	647.1	495.6	561.9	525.1	618.5	525.7	543.7	562.8
Q9Y3E2	BOLA1	BolA-like protein 1	Homo sapiens	High	0	2.91052	5	80.5	75.8	86.8	94.9	101.9	87.8	60.2	62.2	93	70.7
Q9H3K6	BOLA2	BolA-like protein 2	Homo sapiens	High	0	3.89866	4	910.9	764.7	1117.6	966.4	902.9	603	814.4	628.5	524.1	686.3
Q53S33	BOLA3	BolA-like protein 3	Homo sapiens	High	0	3.99725	5	796.7	676	1172.6	1134	910.4	1239.5	855.6	914.5	1233.8	1003.7
Q14137	BOP1	Ribosome biogenesis protein BOP1	Homo sapiens	High	0	4.68907	29	2441.2	2180.1	6513.7	6860.1	5632	6560.4	5203.3	4691.5	4613.5	4176.9
Q6PGQ7	BORA	Protein aurora borealis	Homo sapiens	High	0	3.2408	6	67.1	68.3	214.6	214.9	190.1	251.1	158.2	187.5	234.5	154.7
Q969J3	BORCS5	BLOC-1-related complex subunit 5	Homo sapiens	High	0	3.95109	9	1158.7	1132.7	860.9	827.2	786.8	838.9	772.4	953.9	780.6	822.8
Q96GS4	BORCS6	BLOC-1-related complex subunit 6	Homo sapiens	High	0	4.0245	12	1692	1672.5	963.7	983.6	878.3	961.7	856.6	911.4	876.4	784.1
Q96B45	BORCS7	BLOC-1-related complex subunit 7	Homo sapiens	High	0	3.74794	6	679.1	641.4	523.7	534.4	597.3	558.4	451.6	508.3	628.1	474.5
Q96FH0	BORCS8	BLOC-1-related complex subunit 8	Homo sapiens	High	0	2.85046	4	111.5	114.8	60.8	52.6	49.4	54.5	67.2	70.7	64.6	62.6
P07738	BPGM	Bisphosphoglycerate mutase	Homo sapiens	High	0	3.86045	7	1037.9	922.1	550.6	566.1	680.4	553.5	660.7	732.3	818.7	729.5
Q86WA6	BPHL	Valacyclovir hydrolase	Homo sapiens	High	0	3.9198	4	1055.9	1013.3	701.3	683.4	620.9	799.6	741.6	768	944.6	985.2
O95861	BPNT1	3'(2'),5'-bisphosphate nucleotidase 1	Homo sapiens	High	0	4.4611	16	4017.1	3794.2	2505.1	2270.1	2738.1	2271.2	2699.6	2823.3	2874.8	2919.9
Q12830	BPTF	Nucleosome-remodeling factor subunit BPTF	Homo sapiens	High	0	4.914	76	6508.9	6515.1	7808	7733.8	7927.4	10037.7	8903.4	8109.6	9764.8	8727.3
E9PE19	BPTF	Nucleosome-remodeling factor subunit BPTF (Fragment)	Homo sapiens	Medium	0	3.27093	4	151.4	165.2	190.7	174.9	186.1	224	223	179.2	200.6	171
P15056	BRAF	Serine/threonine-protein kinase B-raf	Homo sapiens	High	0	3.57803	9	370.3	395.3	371	384.3	367.7	361	367.4	395.6	412.8	359.3
H7C560	BRAF	Serine/threonine-protein kinase B-raf (Fragment)	Homo sapiens	Medium	0	3.58534	2	451	431.2	380.5	365	371.6	280.1	437.8	415.4	332.5	383.8
Q7Z569	BRAP	BRCA1-associated protein	Homo sapiens	High	0	4.05716	18	1173.7	1068	1121.4	1011	1280.4	940.2	1248.2	1335.2	1072.4	1156.3
Q6PJG6	BRAT1	BRCA1-associated ATM activator 1	Homo sapiens	High	0	4.2403	25	1136.4	924.7	2423.9	2228.9	2398.7	1829.8	1861.4	1710.8	1308.6	1566.8
P38398	BRCA1	Breast cancer type 1 susceptibility protein	Homo sapiens	High	0	4.67214	50	1396.9	1032.6	5240.8	5009.2	4883	5854.2	5311.1	5010.9	7379.4	5886.7
P51587	BRCA2	Breast cancer type 2 susceptibility protein	Homo sapiens	High	0	4.65714	65	1623.9	1585.9	5142.9	5397.8	5079.5	4889.7	5846.2	5296.5	4951.6	5595
P46736	BRCC3	Lys-63-specific deubiquitinase BRCC36	Homo sapiens	High	0	4.14756	13	2035.2	2048.6	1220.3	1135.3	1183.9	1151.3	1295.4	1375.1	1321	1280.1
O95696	BRD1	Bromodomain-containing protein 1	Homo sapiens	High	0	4.41573	21	3382.2	3358.9	2477.9	2501.3	2487.5	2602.6	2391.6	2102.7	2174.6	2566.2
P25440	BRD2	Bromodomain-containing protein 2	Homo sapiens	High	0	4.60304	26	3173.7	2779	5472.9	5330.1	4406.1	4688.5	3982.4	3333.9	2933.4	3990.6
Q15059	BRD3	Bromodomain-containing protein 3	Homo sapiens	High	0	4.28889	16	2493.1	2396.2	1767.5	1751.6	1694.3	2015.7	1642.9	1791.6	1993.9	1901.8
O60885	BRD4	Bromodomain-containing protein 4	Homo sapiens	High	0	4.80259	32	7009	6620.9	6103.3	5923.1	5697.2	6718.8	5923.9	5895.7	7059.4	6522.1
Q9NPI1	BRD7	Bromodomain-containing protein 7	Homo sapiens	High	0	4.18579	23	1598.3	1646.1	1406.3	1569.1	1254.6	1925.2	1333.6	1384.3	1818.7	1402.5
Q9H0E9	BRD8	Bromodomain-containing protein 8	Homo sapiens	High	0	4.36053	23	2065	2157	2176.1	2094	2285.3	2653.2	2419.2	2515.6	2539	2032.4
Q9H8M2	BRD9	Bromodomain-containing protein 9	Homo sapiens	High	0	4.08184	12	1361	1285.8	1640.2	1513.8	1076.1	1190	857.8	726.6	912.9	1509.4
Q9NXR7	BRE	BRCA1-A complex subunit BRE	Homo sapiens	High	0	4.04797	12	1621.4	1549.3	1003	1004.1	985.6	991.4	1035.2	1036.5	930.8	1010.6
Q92994	BRF1	Transcription factor IIIB 90 kDa subunit	Homo sapiens	High	0	3.37825	7	257.6	253.8	201	189.1	216.7	237	236.4	253.3	284.2	260.1
Q9HAW0	BRF2	Transcription factor IIIB 50 kDa subunit	Homo sapiens	High	0	2.80312	3	69.1	58.2	84.8	78.2	64.3	51.7	53.8	45.9	51.8	77.7
Q8WY22	BRI3BP	BRI3-binding protein	Homo sapiens	High	0	3.82259	4	424.4	435.6	584	658.5	585.9	887.1	720.7	749.9	886.5	713.9
Q9BX63	BRIP1	Fanconi anemia group J protein	Homo sapiens	High	0	3.9234	15	277.1	224.9	1018.6	1110.1	1031	849.1	972.1	1123.6	903.5	873
Q8TDN6	BRIX1	Ribosome biogenesis protein BRX1 homolog	Homo sapiens	High	0	4.57571	17	1826	1749.4	4903.8	5147	4230.2	5843.8	3810.6	3002.7	3853.2	3278.8
Q8WUW1	BRK1	Protein BRICK1	Homo sapiens	High	0	3.98573	7	1187.9	1106.3	886	884	944.2	815.5	933.9	1021.7	960.7	936.6
Q9HCU9	BRMS1	Breast cancer metastasis-suppressor 1	Homo sapiens	High	0	3.94652	8	1071.9	1019.2	899.3	841	799.7	946.8	814.9	750	899.6	799
Q5PSV4	BRMS1L	Breast cancer metastasis-suppressor 1-like protein	Homo sapiens	High	0	3.88751	10	1240.1	1294.3	695.2	632.5	517.8	704.3	701	561.7	758.2	613
Q5VW32	BROX	BRO1 domain-containing protein BROX	Homo sapiens	High	0	4.14992	9	2600.7	2335.1	1309.1	1119	1196.1	859.9	1293.8	1141	1099.4	1168.8
P55201	BRPF1	Peregrin	Homo sapiens	High	0	4.45348	22	3382.6	3732.2	2703.2	3089.1	2284.8	3192.2	2733.9	2255.4	2831.4	2205.5
P55201-2	BRPF1	Isoform 2 of Peregrin	Homo sapiens	High	0	3.99811	6	1130.1	1172	986.8	1035.8	852.4	1081.5	1027.9	847.4	970.4	852.3
Q9ULD4	BRPF3	Bromodomain and PHD finger-containing protein 3	Homo sapiens	High	0	3.70908	9	322.7	416	446.3	564	422.3	735.4	529.3	487.6	741.2	453
Q9NSI6	BRWD1	Bromodomain and WD repeat-containing protein 1	Homo sapiens	High	0	3.4216	4	462.9	422.4	273.8	266.5	187.3	259	201.3	147.8	187	232
Q9NW68	BSDC1	BSD domain-containing protein 1	Homo sapiens	High	0	3.90574	10	695.4	690.1	855.4	1009.8	789.1	854.8	733.3	827.1	826.8	767.1
P35613	BSG	Basigin	Homo sapiens	High	0	4.29899	9	1099.5	1216.7	1668.2	2008.8	2180.2	2695.9	2068	2880.2	2352.9	1735.8
Q9UPA5	BSN	Protein bassoon	Homo sapiens	Medium	0	2.85181	2	40.8	41.3	79.4	75.8	68.5	102.3	71.4	101.9	61.1	68.4
Q5W0U4	BSPRY	B box and SPRY domain-containing protein	Homo sapiens	High	0	3.45217	6	106.7	99.1	147.7	168.6	257.2	380.8	237.2	416.3	548.5	470.4
Q10589	BST2	Bone marrow stromal antigen 2	Homo sapiens	High	0	3.92397	5	413	380.9	725.1	706.9	1044.9	785.8	1076.8	1258.8	682	1319.8
O14981	BTAF1	TATA-binding protein-associated factor 172	Homo sapiens	High	0	4.68722	51	2876.7	2783.1	5606.4	5537.1	5700.6	5117.2	5486.9	5222.6	5097.4	5237.1
Q9H0C5	BTBD1	BTB/POZ domain-containing protein 1	Homo sapiens	High	0	3.44514	2	127.9	113.3	354.1	332.6	411.2	314	264.7	284.4	265.6	319.2
Q9BSF8	BTBD10	BTB/POZ domain-containing protein 10	Homo sapiens	High	0	3.32568	4	136.8	126.3	255.8	207.9	261.7	191.3	255.2	224	197	260.8
A6QL63	BTBD11	Ankyrin repeat and BTB/POZ domain-containing protein BTBD11	Homo sapiens	High	0	3.42794	6	354.7	395.7	273.3	222.1	225.1	259.8	201.7	247.6	268	230.8
Q9BX70	BTBD2	BTB/POZ domain-containing protein 2	Homo sapiens	High	0	3.79752	5	749.6	822.7	547	559.8	581.7	609.5	550.4	633.8	642.3	576.9
Q96Q07	BTBD9	BTB/POZ domain-containing protein 9	Homo sapiens	High	0	3.06285	6	84.5	98.9	117.9	124.8	128.7	130	111.5	130.2	123.6	105.6
P43251	BTD	Biotinidase	Homo sapiens	High	0	2.32572	1	56.4	53.8	15.1	9.2	12.7	13.4	11.2	14.5	13.3	12.1
P20290	BTF3	Transcription factor BTF3	Homo sapiens	High	0	4.72109	10	3041.4	2712.8	5991.2	6172.9	6737.4	5553.5	5719	5830.7	5580.7	5272.9
Q96K17	BTF3L4	Transcription factor BTF3 homolog 4	Homo sapiens	High	0	3.93132	8	1257.1	1379.5	811.9	904.9	747.5	653.5	650.4	766	704.8	661.6
P62324	BTG1	Protein BTG1	Homo sapiens	High	0	2.36829	2	30.5	38	20.3	22.4	29.3	22.2	18.7	16.3	18.2	17.6
Q14201	BTG3	Protein BTG3	Homo sapiens	High	0	2.96525	2	40.9	34.6	152.4	144.2	94.6	83.4	81.8	95.1	119.1	77
Q7Z6A9	BTLA	B- and T-lymphocyte attenuator	Homo sapiens	High	0	3.34088	5	125.8	189.8	175.8	294	199.4	291.6	213.9	282.4	275.9	143.6
Q7KYR7	BTN2A1	Butyrophilin subfamily 2 member A1	Homo sapiens	High	0	3.55598	4	322.9	292.6	312.1	321.5	375.9	367.3	357.3	402.1	399	446.6
O00481	BTN3A1	Butyrophilin subfamily 3 member A1	Homo sapiens	High	0	3.2405	2	237.3	253.1	138.8	131.6	162.7	121.7	168.9	197.2	174.7	153.8
P78410	BTN3A2	Butyrophilin subfamily 3 member A2	Homo sapiens	High	0	3.28972	2	505	461.7	159.3	161.6	105.4	126.4	107.7	99.9	112.2	109.4
O00478	BTN3A3	Butyrophilin subfamily 3 member A3	Homo sapiens	High	0	4.44615	5	7093.1	7355.6	1933	1946	1428.8	1621.2	1624.6	1374.4	1877.9	1680.8
Q9Y297	BTRC	F-box/WD repeat-containing protein 1A	Homo sapiens	High	0	2.98932	2	46.4	65.6	126.6	171.7	112.9	124.1	92.9	97.8	72.6	65.1
O43683	BUB1	Mitotic checkpoint serine/threonine-protein kinase BUB1	Homo sapiens	High	0	4.26692	23	643.9	478.7	2246.3	2141.8	2448.2	2273.4	2034.3	1975	2354.3	1893.2
O60566	BUB1B	Mitotic checkpoint serine/threonine-protein kinase BUB1 beta	Homo sapiens	High	0	4.46767	39	702.8	451.1	3928.8	3618.9	3484.3	3094.6	3317.3	3631.9	3917.4	3207
O43684	BUB3	Mitotic checkpoint protein BUB3	Homo sapiens	High	0	4.51562	17	3052.8	2909.4	3557.2	3180.1	3468.3	3080.8	3477.5	3644.1	3528.2	2882.6
Q9BRD0	BUD13	BUD13 homolog	Homo sapiens	High	0	4.24108	17	1259.5	1263.1	1843.8	2177.3	1705.3	2499.2	1576	1604.9	2030.9	1461.2
P41223	BUD31	Protein BUD31 homolog	Homo sapiens	High	0	4.19095	13	1365.3	1389.1	1479.3	1464.1	1613.7	1425.1	1955.6	1705.2	1461.3	1663.5
Q13895	BYSL	Bystin	Homo sapiens	High	0	4.67094	24	2366.4	1978.9	6442.6	6091	6031.8	5700.5	5689	4481.1	3411.4	4682.4
Q7L1Q6	BZW1	Basic leucine zipper and W2 domain-containing protein 1	Homo sapiens	High	0	4.91733	23	4063.9	3691.3	8813.1	8230.7	10710.4	8847.9	10748.5	10354.5	8121.6	9085
Q9Y6E2	BZW2	Basic leucine zipper and W2 domain-containing protein 2	Homo sapiens	High	0	4.71431	21	1976	1663	5832.6	5279.8	6377.6	4955.6	6608.7	6901.5	5747	6455.6
Q8N655	C10orf12	Uncharacterized protein C10orf12	Homo sapiens	High	0	3.04501	6	99.5	129.9	104.1	124.5	93.5	159.9	116.8	103.7	100.3	77
Q96D05	C10orf35	Uncharacterized protein C10orf35	Homo sapiens	High	0	2.56241	1	32.6	23	42.5	58.3	29.1	65.2	29.2	29	32.8	23.4
Q9H7M9	C10orf54	V-type immunoglobulin domain-containing suppressor of T-cell activation	Homo sapiens	High	0	4.00925	5	926.6	650.6	1616.3	1680.9	917.3	1048	982.6	848	736.7	808.3
Q5T2E6	C10orf76	UPF0668 protein C10orf76	Homo sapiens	High	0	4.17342	14	1505.5	1391.8	1425.3	1369.5	1420.3	1231.3	1552.7	1880.7	1419.5	1711.3
Q9H8K7	C10orf88	Uncharacterized protein C10orf88	Homo sapiens	High	0	3.34856	7	92.3	79.5	289.9	276.8	254.7	246.3	256.6	283.3	199.4	252.5
Q9H0W9	C11orf54	Ester hydrolase C11orf54	Homo sapiens	High	0	4.32419	10	4164.1	3327.3	2042.3	1862.2	1758.5	1430.8	1678.4	1387.1	1422.2	2022.6
Q6ZUT1	C11orf57	Uncharacterized protein C11orf57	Homo sapiens	High	0	3.67211	6	342.9	270.9	602.9	529.8	479.8	497.1	566.9	468.9	465.6	475.3
Q9H3H3	C11orf68	UPF0696 protein C11orf68	Homo sapiens	High	0	3.9376	8	1829.5	1685.8	628.7	618.7	599.7	544.4	678.3	644.4	660.6	771.5
Q9BUA3	C11orf84	Uncharacterized protein C11orf84	Homo sapiens	High	0	3.61088	9	269	285.3	427.2	429.2	467.4	484	385.7	462.2	482.3	389.8
E9PRG8	C11orf98	Uncharacterized protein C11orf98	Homo sapiens	High	0	3.84176	4	794	776.9	758.2	714.4	766.4	719.2	626.4	571	574.5	645.4
Q9HB07	C12orf10	UPF0160 protein MYG1, mitochondrial	Homo sapiens	High	0	4.15431	14	1063.2	972.8	1664.6	1692.1	1865.5	1397.1	1533.3	1498.9	1147	1431.8
Q8N999	C12orf29	Uncharacterized protein C12orf29	Homo sapiens	High	0	3.95083	8	576.5	616	794.3	946.1	971.7	902.1	991.4	1254.3	937.3	939.9
Q9NQ89	C12orf4	Protein C12orf4	Homo sapiens	High	0	3.48851	7	478.6	436.3	289.2	266.2	253.8	203.9	258.3	299	314.4	280
Q96C57	C12orf43	Uncharacterized protein C12orf43	Homo sapiens	High	0	3.94968	8	440.5	402.8	900.6	924.5	918	1122.6	1005.8	1036	1217.1	938.1
Q8N5I9	C12orf45	Uncharacterized protein C12orf45	Homo sapiens	High	0	3.99399	7	307.4	233.6	1383.2	1356.5	1282.5	1167.3	1218.5	1069.3	825.6	1018.7
Q99622	C12orf57	Protein C10	Homo sapiens	High	0	3.92798	5	324	236.8	1044.6	1019.5	1070.4	825.9	993.4	1296.9	856.8	803.5
Q5U649	C12orf60	Uncharacterized protein C12orf60	Homo sapiens	Medium	0	3.25399	2	64.7	68.6	176.3	212.4	170.8	234.4	222.2	214.8	252.6	177.9
Q9H3J6	C12orf65	Probable peptide chain release factor C12orf65, mitochondrial	Homo sapiens	High	0	3.93911	4	1777	1846.6	682.8	785.8	552.5	637.6	543.2	629.6	611.4	625.3
Q96MD2	C12orf66	UPF0536 protein C12orf66	Homo sapiens	High	0	2.88689	3	97.1	127.7	68.8	74.1	63.6	68	58.7	80.9	63.3	68.5
Q69YU5	C12orf73	Uncharacterized protein C12orf73	Homo sapiens	High	0	3.02877	3	48.2	40.9	143.1	104.8	123.6	147	109.1	74.6	121.2	156
Q9UKR5	C14orf1	Probable ergosterol biosynthetic protein 28	Homo sapiens	High	0	3.86655	3	856.2	859.2	563.4	489.3	456.1	706.1	848.1	535.7	1306	734.4
Q9NWQ9	C14orf119	Uncharacterized protein C14orf119	Homo sapiens	High	0	3.57166	4	231.3	244.5	488.6	422.8	498.2	306.2	431.9	493.1	253.5	359.5
Q9BXV9	C14orf142	Uncharacterized protein C14orf142	Homo sapiens	High	0	3.75699	4	674.6	722	578	558.1	553.4	496.2	555.8	589.9	570.8	415.9
Q7Z3D6	C14orf159	UPF0317 protein C14orf159, mitochondrial	Homo sapiens	High	0	4.25396	21	3695.2	4030.8	1271	1503.6	948.3	1318.3	1099.1	1234.9	1568.6	1275.8
Q7Z3D6-2	C14orf159	Isoform 2 of UPF0317 protein C14orf159, mitochondrial	Homo sapiens	Medium	0	4.03023	7	2640.6	2500.4	841.8	832.3	602	682.6	588.2	608.8	686.7	737.4
Q9Y224	C14orf166	UPF0568 protein C14orf166	Homo sapiens	High	0	4.73965	18	5718.9	5770.2	5362.7	5462.6	5086.3	4984.2	5592.5	5897.3	5430.8	5604.2
Q86SX3	C14orf80	Uncharacterized protein C14orf80	Homo sapiens	High	0	3.28364	5	55.7	55.4	255	250.2	274.8	214.8	240.8	217.6	178.2	179
Q9H972	C14orf93	Uncharacterized protein C14orf93	Homo sapiens	High	0	2.1383	2	15.6	6.9	14.2	12.8	15.9	16.2	13.2	11	11.8	19.9
Q6ZRI6	C15orf39	Uncharacterized protein C15orf39	Homo sapiens	High	0	3.73199	8	380.4	352.4	778.3	776.5	706	291.5	601.1	665.6	253.3	589.9
Q8WUR7	C15orf40	UPF0235 protein C15orf40	Homo sapiens	High	0	3.81098	6	1096.8	1007.3	626.9	522.7	554.2	540.7	518.1	553.4	572.9	478.2
Q9Y2V0	C15orf41	Uncharacterized protein C15orf41	Homo sapiens	High	0	2.91142	3	57.1	69	77.7	69.8	85.1	82.6	91.7	105.6	91.4	85.5
Q9BV29	C15orf57	Uncharacterized protein C15orf57	Homo sapiens	High	0	3.10006	2	87.3	86.1	121.7	146.3	106.4	142.9	117	167.1	177.5	106.8
A6NNL5	C15orf61	Uncharacterized protein C15orf61	Homo sapiens	Medium	0	3.03862	2	59.4	61.6	150.8	152.4	114.9	134.4	140.5	99.2	81.1	98.7
Q96S19	C16orf13	UPF0585 protein C16orf13	Homo sapiens	High	0	4.03167	10	1129.2	1238.4	1002.1	1104.9	1047.8	961.2	994.6	1098.9	1116.9	1062.4
Q6UWD8	C16orf54	Transmembrane protein C16orf54	Homo sapiens	High	0	3.17906	5	385.8	366.2	101.2	81.5	127.2	55.8	108.4	115.9	55.1	113.2
Q96GQ5	C16orf58	RUS1 family protein C16orf58	Homo sapiens	High	0	4.17595	9	2067	2095.7	1288.6	1358	1008.2	1516.9	1230.2	1268.3	1739.8	1422.3
Q7L2K0	C16orf59	Uncharacterized protein C16orf59	Homo sapiens	High	0	3.62519	6	168.1	179	428.1	522.9	496.9	451.8	499.4	520.8	469.9	481.9
Q7Z3J2	C16orf62	UPF0505 protein C16orf62	Homo sapiens	High	0	4.45518	28	4067.3	4173.1	2373.7	2302.3	2492	2091.7	2660.3	3262.3	2376.4	2723
Q14CZ0	C16orf72	UPF0472 protein C16orf72	Homo sapiens	Medium	0	2.57392	1	29.3	19.6	74.3	70.2	56.7	20.9	22.2	37.2	18.8	25.7
Q6PH81	C16orf87	UPF0547 protein C16orf87	Homo sapiens	High	0	3.1344	2	76.9	59.1	132.5	111.3	158.4	119.8	190.8	179.9	153.2	180.8
F8W1H0	C17orf49	Chromatin complexes subunit BAP18	Homo sapiens	High	0	3.38716	2	302.9	175.6	193.8	114.9	166.6	123.1	422.2	278.5	305.4	355.7
Q8N3J3	C17orf53	Uncharacterized protein C17orf53	Homo sapiens	High	0	3.4808	3	83.1	74.9	367	303.7	470.2	238.3	396.1	366.9	240.9	484.4
Q9BQA9	C17orf62	Uncharacterized protein C17orf62	Homo sapiens	High	0	3.6685	5	623	562.5	416	402.3	403.8	456	461.4	421	465	450.2
Q9HAS0	C17orf75	Protein Njmu-R1	Homo sapiens	High	0	4.44764	22	1792.1	1733.4	2881	2774.1	3278.9	2571.2	3565.8	3404.2	2694.4	3335.9
Q9BSJ5	C17orf80	Uncharacterized protein C17orf80	Homo sapiens	High	0	3.91811	10	591.6	567.3	761.3	879.9	781.7	1038.6	857.6	951.5	985.1	867
Q32NC0	C18orf21	UPF0711 protein C18orf21	Homo sapiens	High	0	3.68496	9	440.9	436.2	610.4	638.8	614.9	401.8	468	491.4	312.5	426.4
Q96B23	C18orf25	Uncharacterized protein C18orf25	Homo sapiens	High	0	3.72597	11	449.3	552.3	421.6	530.3	514.3	567.6	506.5	682.2	646.9	449.7
Q8TCD1	C18orf32	UPF0729 protein C18orf32	Homo sapiens	High	0	3.79777	3	663.2	563.6	654	591.6	453.7	635.7	695.7	598.8	753.4	667.5
Q96DM3	C18orf8	Uncharacterized protein C18orf8	Homo sapiens	High	0	4.26082	18	1877.7	1934.9	1758.7	1714.4	1868.5	1597.6	1855.4	2088.3	1691.7	1844.1
Q9NSK7	C19orf12	Protein C19orf12	Homo sapiens	High	0	2.81311	1	98.5	90.4	56.9	51.8	46.2	52.3	57.6	57.6	66.3	72.7
Q9UFG5	C19orf25	UPF0449 protein C19orf25	Homo sapiens	High	0	2.76103	2	53	49.2	51.6	59.3	51.8	67.3	51.8	81.3	67.1	44.4
Q9BQ61	C19orf43	Uncharacterized protein C19orf43	Homo sapiens	High	0	4.16342	9	1384.3	1631.5	1583	1672.1	1402.8	1349.5	1124.6	1760.9	1462.3	1197.8
Q8N9M1	C19orf47	Uncharacterized protein C19orf47	Homo sapiens	High	0	4.04129	11	856.9	753.5	1409.4	1357.4	1214	1158.2	1134.1	964.2	1055.7	1094.1
Q9BSF4	C19orf52	Uncharacterized protein C19orf52	Homo sapiens	High	0	3.71917	6	548.8	515	511.1	511.4	460.7	561	542.5	498.7	617.4	471.4
Q9UNZ5	C19orf53	Leydig cell tumor 10 kDa protein homolog	Homo sapiens	High	0	4.44847	13	6185.9	6489.6	2840.3	3357.5	1894.6	1815.5	1386.8	1456.1	1034.5	1624
Q5BKX5	C19orf54	UPF0692 protein C19orf54	Homo sapiens	High	0	3.06908	3	80.4	72.1	83.4	70.7	133.6	91.7	139	136.5	173.9	191.1
Q0VDD7	C19orf57	Uncharacterized protein C19orf57	Homo sapiens	High	0	2.6909	1	21.1	24.4	72.3	64.9	52.6	42	53.2	59	57.3	44
Q86XI8	C19orf68	Uncharacterized protein C19orf68	Homo sapiens	High	0	3.07733	2	71.8	75.2	136.9	122.6	109.8	190.4	97.5	82	171.7	137
Q13901	C1D	Nuclear nucleic acid-binding protein C1D	Homo sapiens	High	0	3.65291	2	325.9	226	548.6	469.7	472.1	480.8	587.3	523.9	361.1	501.5
Q9NS00	C1GALT1	Glycoprotein-N-acetylgalactosamine 3-beta-galactosyltransferase 1	Homo sapiens	High	0	3.88858	9	497.9	449.1	871.7	870.7	727.4	1041.1	820	815.3	782	861.9
Q96EU7	C1GALT1C1	C1GALT1-specific chaperone 1	Homo sapiens	High	0	3.68228	6	266.6	248.3	582.2	541.2	467.5	593.6	529.6	491	531.7	559.8
Q9NX04	C1orf109	Uncharacterized protein C1orf109	Homo sapiens	High	0	3.56653	3	294.8	201.5	442.1	284.9	445.2	304.1	526.2	323.1	366.2	497.7
Q9NSG2	C1orf112	Uncharacterized protein C1orf112	Homo sapiens	High	0	3.71066	10	152.7	102.8	750.4	607.8	773.4	513.7	620.6	530.4	472.5	612.1
Q6ZSJ8	C1orf122	Uncharacterized protein C1orf122	Homo sapiens	High	0	3.42864	2	142.6	130.1	318.7	298.3	354.8	323.1	307.9	343.3	225.7	238.6
Q9NWV4	C1orf123	UPF0587 protein C1orf123	Homo sapiens	High	0	4.26009	10	3554.1	3256.9	1664.8	1507.2	1433.6	1080.3	1657.1	1552.2	1086.2	1408.3
Q8NDD1	C1orf131	Uncharacterized protein C1orf131	Homo sapiens	High	0	4.20747	13	958	705.5	2174.3	1791.2	2097.3	1670.6	2245.1	1477.9	1083.6	1920.3
Q8NEQ5	C1orf162	Transmembrane protein C1orf162	Homo sapiens	High	0	2.98561	2	232.9	245.9	53.8	54.2	48	62.4	54.1	39.4	125.2	51.5
Q5SNV9	C1orf167	Uncharacterized protein C1orf167	Homo sapiens	Medium	0	3.39669	1	194.9	433.7	188.6	288.1	203.5	299.5	218.9	231.6	335.8	98.2
Q8IYL3	C1orf174	UPF0688 protein C1orf174	Homo sapiens	High	0	3.98669	8	1151.9	1082.2	1217.4	1181.7	849.1	993.5	885	697	830.8	809.6
Q9H425	C1orf198	Uncharacterized protein C1orf198	Homo sapiens	High	0	3.28726	4	177.7	159.1	204.3	216	223.2	188.3	186.9	203	189.5	189.6
Q9BWL3	C1orf43	Uncharacterized protein C1orf43	Homo sapiens	High	0	3.6229	6	214.6	212.9	527.8	569.3	461	560	445.2	381.8	400.2	423.8
Q9BV19	C1orf50	Uncharacterized protein C1orf50	Homo sapiens	High	0	3.58113	7	341.5	399.3	296.7	316.5	355.7	361.4	392.6	473.4	474.8	399.9
Q8N6N3	C1orf52	UPF0690 protein C1orf52	Homo sapiens	High	0	4.04108	10	989.1	846.2	1459.7	1262.6	1336.8	906.5	1314.8	1076.7	844.8	954.8
Q07021	C1QBP	Complement component 1 Q subcomponent-binding protein, mitochondrial	Homo sapiens	High	0	4.34132	12	1474.7	1490.1	2265.1	2641.5	2201.1	2545.4	2310.4	2341.9	2420.9	2253
Q8IYI0	C20orf196	Uncharacterized protein C20orf196	Homo sapiens	High	0	2.88576	1	54.1	55.6	78.6	88.1	95.9	62.8	79.9	109.2	68.5	76
Q9BUV8	C20orf24	Uncharacterized protein C20orf24	Homo sapiens	High	0	3.65234	4	305.3	360.1	468.3	475.1	493.9	505.4	489.5	425.9	470	497.5
Q9GZN8	C20orf27	UPF0687 protein C20orf27	Homo sapiens	High	0	4.24331	9	1609.4	1507.2	2010.1	1900.5	2172.8	1608.3	1672.8	1758.4	1617.8	1653.7
O43822	C21orf2	Protein C21orf2	Homo sapiens	High	0	2.98905	4	94.4	110.5	126	114.8	101.9	80.2	101.4	88.4	85.4	72.1
P30042	C21orf33	ES1 protein homolog, mitochondrial	Homo sapiens	High	0	4.47362	11	5928.4	5295.7	2580.8	2433.1	1935.8	2499	2164.5	1834.4	2504.1	2583.3
P57076	C21orf59	UPF0769 protein C21orf59	Homo sapiens	High	0	4.20284	17	940.9	885.8	2020.6	1986.6	2049.8	1566.8	1731.8	1937.4	1190.9	1642.2
Q6P5X5	C22orf39	UPF0545 protein C22orf39	Homo sapiens	High	0	2.7074	2	60.7	56.6	43.6	36.9	42.3	55.2	43.4	53.6	63.8	53.7
O14523	C2CD2L	C2 domain-containing protein 2-like	Homo sapiens	High	0	3.87038	11	741.7	706.2	826.6	859	750.2	882.5	645.9	568.4	751.6	687.5
Q4AC94	C2CD3	C2 domain-containing protein 3	Homo sapiens	High	0	3.53409	7	319.4	338.9	365.4	365.4	333.4	343.3	353.3	385.1	298.7	317.6
Q86YS7	C2CD5	C2 domain-containing protein 5	Homo sapiens	High	0	4.24635	25	2790.6	2863.2	1435.6	1366.6	1462.9	1434.7	1582.9	1520.2	1577.6	1599.8
Q9NWW7	C2orf42	Uncharacterized protein C2orf42	Homo sapiens	High	0	3.49101	5	393.1	349.4	298.9	300.2	275.3	280.3	300.6	296.6	286	317.1
Q8WWC4	C2orf47	m-AAA protease-interacting protein 1, mitochondrial	Homo sapiens	High	0	4.37514	10	1494.4	1354.2	2346.7	2425.2	2307.7	2922.8	2772.2	2706	2883.9	2508.3
Q9BVC5	C2orf49	Ashwin	Homo sapiens	High	0	4.10771	11	1035.7	992.9	1422.4	1494.5	1428.5	1357.6	1275.3	1332	1268.1	1207.8
Q2NKX9	C2orf68	UPF0561 protein C2orf68	Homo sapiens	High	0	2.96473	1	97.4	66.5	96.4	91.6	93.7	92.7	74.4	86.2	90.2	132.9
Q8N8R5	C2orf69	UPF0565 protein C2orf69	Homo sapiens	High	0	3.92141	12	743.1	646.7	850.8	769.3	879.9	835.2	940.1	898.5	922.7	858.3
A6NGG8	C2orf71	Uncharacterized protein C2orf71	Homo sapiens	Medium	0	3.30466	2	359.6	405.3	143.3	137.6	179.3	165.5	141.4	156	146.8	182
Q3KRA6	C2orf76	UPF0538 protein C2orf76	Homo sapiens	High	0	3.46931	2	273.4	385.9	290	309.5	279.6	315.2	246.2	286.9	291.3	268.5
Q6P1S2	C3orf33	Protein C3orf33	Homo sapiens	High	0	2.78197	1	34.2	28.8	60.3	70	57.3	73.7	77.3	64.2	75.9	63.6
Q5JPI3	C3orf38	Uncharacterized protein C3orf38	Homo sapiens	High	0	3.98397	9	922.6	846.7	1066.5	925.9	1038.3	915.4	1017.4	903	864.6	1137.3
Q8NDZ4	C3orf58	Deleted in autism protein 1	Homo sapiens	High	0	3.66915	5	376.7	358.4	359.9	364.4	421.1	627.6	528.4	546	521.6	564.1
P0C0L4	C4A	Complement C4-A	Homo sapiens	High	0	3.36324	2	150.4	139.7	159.5	171.1	81	265.5	111.6	72.6	911.5	245.1
Q8WVX3	C4orf3	Uncharacterized protein C4orf3	Homo sapiens	High	0	3.24012	1	115.4	87.3	159.5	147.9	213.6	269.7	163.6	146.4	232.9	202
Q8N8J7	C4orf32	Uncharacterized protein C4orf32	Homo sapiens	High	0	3.57504	4	120.7	84	507.8	546.8	377.9	638.6	292.3	250.5	668.3	271.8
Q8N1A6	C4orf33	UPF0462 protein C4orf33	Homo sapiens	High	0	3.23004	5	107.3	117.3	55.4	67.7	117.4	127.5	159.5	242.9	394.9	308.5
Q504U0	C4orf46	Renal cancer differentiation gene 1 protein	Homo sapiens	Medium	0	3.33417	1	94.9	76	260.4	243.8	272.5	186.1	235.4	288.3	244	257.2
Q49AR2	C5orf22	UPF0489 protein C5orf22	Homo sapiens	High	0	3.9705	12	839.7	730.6	1251.5	1179.2	1060.7	854.7	979.5	916.2	708.1	823.1
Q7Z6I8	C5orf24	UPF0461 protein C5orf24	Homo sapiens	High	0	3.26188	3	148.7	209.5	155.7	218.5	153.9	226.2	159.9	228.7	169	157.5
Q96GV9	C5orf30	UNC119-binding protein C5orf30	Homo sapiens	High	0	3.03201	1	41.7	24.8	214.5	190.2	177.1	22.4	103.7	159.3	19.8	123
Q96MH7	C5orf34	Uncharacterized protein C5orf34	Homo sapiens	High	0	3.54737	5	207.3	86.8	568.5	300	566.7	248.5	440	297.2	208	603.7
Q6NTE8	C5orf45	UPF0544 protein C5orf45	Homo sapiens	High	0	3.21969	4	376	411.4	157.1	137.3	152.6	35.3	79.5	148.2	43	118
A6NDU8	C5orf51	UPF0600 protein C5orf51	Homo sapiens	High	0	3.97601	9	810.2	755.7	1102.3	968.8	913.9	824.6	1093.2	922.6	1076.4	994.9
A6NC05	C5orf63	Glutaredoxin-like protein C5orf63	Homo sapiens	High	0	2.46225	1	51.6	40.5	28.2	26.6	24.8	21.8	21.1	25	20.9	29.4
Q9H6K1	C6orf106	Uncharacterized protein C6orf106	Homo sapiens	High	0	3.4509	7	303.2	347.8	240.7	260	254.6	244.9	261.5	329.2	281.5	300.8
Q7Z4R8	C6orf120	UPF0669 protein C6orf120	Homo sapiens	High	0	2.9976	1	28.3	31.7	95.2	99.2	83.1	154.8	115.6	122.2	158.5	105.9
Q5SQH8	C6orf136	Uncharacterized protein C6orf136	Homo sapiens	Medium	0	2.83161	1	150.7	114.2	78.7	65.7	51.9	47.1	45.4	32.1	36.9	55.9
Q9P0P8	C6orf203	Uncharacterized protein C6orf203	Homo sapiens	High	0	3.85031	2	872.5	1085.6	539.1	692.3	431.3	806.4	565.6	763.2	822.8	505.7
O95873	C6orf47	Uncharacterized protein C6orf47	Homo sapiens	High	0	3.26442	2	163.5	142.1	196.8	172.5	188.4	203.2	185.6	178.6	227.8	179.8
Q6UWU4	C6orf89	Bombesin receptor-activated protein C6orf89	Homo sapiens	High	0	3.76762	2	335.5	277.5	628.4	566.7	644.2	858.4	615.7	493.1	670.3	766.5
Q9BPX7	C7orf25	UPF0415 protein C7orf25	Homo sapiens	High	0	3.58042	8	339.8	343.8	333.5	373.6	364.4	402.3	373.7	441.4	490.3	342.8
Q96N11	C7orf26	Uncharacterized protein C7orf26	Homo sapiens	High	0	3.66585	5	416.6	435.2	501.9	497.3	453.6	539.3	492.4	405.1	498.4	393.1
Q8WVR3	C7orf43	Uncharacterized protein C7orf43	Homo sapiens	High	0	3.68397	5	1069.3	649.4	564.8	382.5	410.8	279.5	373.2	253.9	410.3	436.5
Q9BRJ6	C7orf50	Uncharacterized protein C7orf50	Homo sapiens	High	0	4.21859	11	1206.7	1158.4	2103.4	2154.8	1744.8	1916.3	1697.9	1644.3	1590.2	1325.4
Q96HJ9	C7orf55	UPF0562 protein C7orf55	Homo sapiens	High	0	3.36799	2	226.1	171.3	252.6	199.5	266.7	261.6	234.5	153.8	290.3	277
Q9H7E9	C8orf33	UPF0488 protein C8orf33	Homo sapiens	High	0	3.91451	10	530	513.7	937.1	916.5	947	834.2	993.8	988.4	737.9	814.5
Q8N0T1	C8orf59	Uncharacterized protein C8orf59	Homo sapiens	High	0	4.11135	3	704.5	588.1	1946.8	1949.8	1885.6	1405.7	1156.4	1216.9	824.7	1244.2
Q96K31	C8orf76	Uncharacterized protein C8orf76	Homo sapiens	High	0	3.36403	4	140.4	128.4	219.5	229.7	243.7	291.5	229.1	271.9	278.6	279.4
Q6P1X6	C8orf82	UPF0598 protein C8orf82	Homo sapiens	High	0	3.8084	6	787.1	777.8	651.7	572.1	636.7	663.3	605.6	515.3	613.1	610.1
Q5T280	C9orf114	Putative methyltransferase C9orf114	Homo sapiens	High	0	4.05254	9	561.1	505.9	1472.5	1437.3	1250.4	1569.6	1104.8	1118.1	1247.1	1019.1
Q9BUH6	C9orf142	Protein PAXX	Homo sapiens	High	0	4.0934	9	2836.3	2685.1	1190.8	1200.8	920.8	672.7	859.6	745.6	592.5	695.3
Q9BUW7	C9orf16	UPF0184 protein C9orf16	Homo sapiens	High	0	2.85751	1	34.7	27.8	67.7	82.9	76.8	87.2	86.1	106.6	84.7	65.8
Q8IXQ3	C9orf40	Uncharacterized protein C9orf40	Homo sapiens	High	0	3.55309	6	118.4	90.2	451.9	496.8	432.9	413.5	436.9	434	319.1	379.8
Q5T6V5	C9orf64	UPF0553 protein C9orf64	Homo sapiens	High	0	4.28311	13	1422.3	1514.3	1701.4	1618.6	2037.9	1791.1	2377.6	2426.1	2341.5	1960.7
Q96LT7	C9orf72	Protein C9orf72	Homo sapiens	High	0	3.4411	4	227.1	199.5	325.7	335.4	308.8	250.1	279.3	284	280.5	270.8
Q9NZ63	C9orf78	Uncharacterized protein C9orf78	Homo sapiens	High	0	4.21308	13	1752.1	1605.5	1937.3	1665.6	1792.8	1419.6	1739.9	1828.8	1311	1281.1
Q96MD7	C9orf85	Uncharacterized protein C9orf85	Homo sapiens	High	0	3.45031	2	183.6	214.8	257.1	323.5	327.3	414	248.2	272.2	327	252.7
Q9Y2D0	CA5B	Carbonic anhydrase 5B, mitochondrial	Homo sapiens	High	0	3.84826	4	1917.4	1867.8	465.7	416.4	297.2	389.7	442.7	342.7	524.6	387
Q9H8G2	CAAP1	Caspase activity and apoptosis inhibitor 1	Homo sapiens	High	0	4.26309	11	1767.4	1649.4	1819.8	1730.5	1642.5	1844.2	1994.6	2025.5	1931.1	1921.8
Q9Y376	CAB39	Calcium-binding protein 39	Homo sapiens	High	0	4.76806	19	6595	6222.3	5670.6	5210.6	6573.1	4694.3	5853.1	6708.6	5189.7	5904.8
Q9H9S4	CAB39L	Calcium-binding protein 39-like	Homo sapiens	High	0	2.95655	3	107.4	117.8	85.2	78.1	57.3	90.7	91.1	96.9	104.6	75.7
Q9Y6J0	CABIN1	Calcineurin-binding protein cabin-1	Homo sapiens	High	0	4.26228	26	1591.5	1666.8	1876	1829.5	1803.8	1985.5	1885	1838.3	1914.4	1902.2
Q9BTV7	CABLES2	CDK5 and ABL1 enzyme substrate 2	Homo sapiens	High	0	3.47331	3	354.5	304.3	319.1	259.5	315.5	316.2	273.4	209.2	291.1	331
Q5VU97	CACHD1	VWFA and cache domain-containing protein 1	Homo sapiens	High	0	2.57967	2	63.9	61.1	27.1	30.7	28.9	38.2	36.9	38.4	31	23.7
O00555	CACNA1A	Voltage-dependent P/Q-type calcium channel subunit alpha-1A	Homo sapiens	Medium	0	2.74702	2	43.1	59.5	42.1	50.2	48.2	49.7	46.7	92	58.5	68.5
Q15878	CACNA1E	Voltage-dependent R-type calcium channel subunit alpha-1E	Homo sapiens	Medium	0	3.04048	2	90.9	139.1	109.5	130.4	100.2	97.1	90.6	128	127.4	84.5
Q8WUQ7	CACTIN	Cactin	Homo sapiens	High	0	4.48778	25	2739.1	2641.6	3435.8	3388.1	2740.1	3368.2	3306.2	3028.9	3228.2	2869.3
Q86Y37	CACUL1	CDK2-associated and cullin domain-containing protein 1	Homo sapiens	High	0	3.58108	6	280.3	241.2	443.9	459.1	422.7	415.7	393.5	398.5	373.5	383
Q9HB71	CACYBP	Calcyclin-binding protein	Homo sapiens	High	0	4.76413	21	2824.7	2769.7	5697.6	5931.2	6824.1	5679.8	6668.8	8207.7	6633.8	6856
P27708	CAD	CAD protein	Homo sapiens	High	0	5.02427	79	5363.8	4894.3	12634.9	12169	13632.5	11010.7	12827.6	12164.7	9884.5	11166.3
Q9ULU8-4	CADPS	Isoform 4 of Calcium-dependent secretion activator 1	Homo sapiens	Medium	0	2.23325	1	28.5	31.3	17.7	14.3	8.7	18.1	18.7	21.4	8.5	3.9
Q9P1Z2	CALCOCO1	Calcium-binding and coiled-coil domain-containing protein 1	Homo sapiens	High	0	3.70428	10	607.3	672.7	346.7	369.5	383.4	413.4	452	525.5	768.2	522.8
Q13137	CALCOCO2	Calcium-binding and coiled-coil domain-containing protein 2	Homo sapiens	High	0	4.31316	24	1681.2	1632	2510.7	2472.5	2064.2	2078.5	2170.8	1914.4	2224	1818.4
Q05682	CALD1	Caldesmon	Homo sapiens	High	0	3.75526	13	230.2	208.4	453.9	459.9	729	729.7	609.1	700	909.6	662.1
P62158	CALM1	Calmodulin	Homo sapiens	High	0	4.73205	13	7022.6	7862.6	5708.3	5662.5	5117.8	4244	4880.4	4677	4697.5	4085.1
Q9NZT1	CALML5	Calmodulin-like protein 5	Homo sapiens	High	0	2.80216	1	6.3	9.2	27.3	235.4	28.9	29.6	25	95.9	28.7	147.8
P27797	CALR	Calreticulin	Homo sapiens	High	0	4.98674	39	9011	9225.1	11066.2	11177.4	9983.1	10491.1	7942.6	8203.7	9449.5	10442.4
O43852	CALU	Calumenin	Homo sapiens	High	0	4.46175	20	1673.3	1470.8	3320.1	3127.6	3053.1	3699	3163.7	3233.6	3278.6	2937
Q14012	CAMK1	Calcium/calmodulin-dependent protein kinase type 1	Homo sapiens	High	0	3.77357	8	135.9	145.2	394.8	386.8	625	536.9	586.9	1023.6	1026.4	1075.6
Q8IU85	CAMK1D	Calcium/calmodulin-dependent protein kinase type 1D	Homo sapiens	High	0	4.14735	9	2608.8	2648.6	1108.6	1104.1	1022.6	829.8	997.9	1211	1234.9	1273.2
Q13554	CAMK2B	Calcium/calmodulin-dependent protein kinase type II subunit beta	Homo sapiens	High	0	2.15927	1	12.6	10.7	16.7	11.4	14.3	6.9	18.7	17.5	19.1	16.4
Q13557	CAMK2D	Calcium/calmodulin-dependent protein kinase type II subunit delta	Homo sapiens	High	0	4.52346	11	3179.1	3248.5	3642.5	3370.3	2967.4	2746.5	3367.9	3022.3	4004	3829.6
Q13555	CAMK2G	Calcium/calmodulin-dependent protein kinase type II subunit gamma	Homo sapiens	High	0	3.88446	7	1930.4	2028.3	571.3	541.6	456.1	386.2	449.6	383	443.2	474.4
Q13555-7	CAMK2G	Isoform 7 of Calcium/calmodulin-dependent protein kinase type II subunit gamma	Homo sapiens	High	0	3.10894	2	368.5	421.7	75.5	78.5	50.4	36.2	67.5	89.6	40.8	56.4
Q16566	CAMK4	Calcium/calmodulin-dependent protein kinase type IV	Homo sapiens	High	0	4.66665	23	10710.7	10135.2	3515.6	3334	2949.1	2686.4	3303	3189.1	3175.8	3415.6
Q8N5S9	CAMKK1	Calcium/calmodulin-dependent protein kinase kinase 1	Homo sapiens	High	0	3.48804	4	273.7	287.1	352	351.1	297.1	275.6	346.2	355.4	274.1	264.1
Q96RR4	CAMKK2	Calcium/calmodulin-dependent protein kinase kinase 2	Homo sapiens	High	0	3.85825	10	407.4	386.4	730.4	696.4	794.5	694.1	960.3	864.3	802.8	878.6
Q7Z624	CAMKMT	Calmodulin-lysine N-methyltransferase	Homo sapiens	High	0	3.02955	1	82	69.5	111.9	94.7	112.5	111.5	116.6	104.7	146.1	120.9
P49069	CAMLG	Calcium signal-modulating cyclophilin ligand	Homo sapiens	High	0	3.56229	4	427.7	378.8	398.8	381.7	403.8	383.2	300.5	296.7	323.7	355.1
Q5T5Y3	CAMSAP1	Calmodulin-regulated spectrin-associated protein 1	Homo sapiens	High	0	4.39858	37	1616.9	1545.6	2490.8	2478.7	2996.3	2479.7	2743.8	3250	2625.8	2809.2
Q08AD1	CAMSAP2	Calmodulin-regulated spectrin-associated protein 2	Homo sapiens	High	0	2.8912	3	109.2	80.5	88.6	71.2	64.9	74.2	69.2	44.8	111.5	64.3
O94983	CAMTA2	Calmodulin-binding transcription activator 2	Homo sapiens	High	0	2.28533	2	20.4	21.4	19.9	17.9	17.4	14.4	27.9	19.2	19.8	14.6
Q86VP6	CAND1	Cullin-associated NEDD8-dissociated protein 1	Homo sapiens	High	0	5.07177	55	13912.4	13610.1	11657.2	10740.6	12029.6	9286	11891.9	12449.1	10393.1	12000.5
O75155	CAND2	Cullin-associated NEDD8-dissociated protein 2	Homo sapiens	High	0	3.66731	6	806.4	881.4	450.7	472.9	367.5	368	373.1	280.7	358.5	289.3
Q8WVQ1	CANT1	Soluble calcium-activated nucleotidase 1	Homo sapiens	High	0	4.09317	14	788.7	810.3	1253.6	1223.5	1225.2	1530.3	1385.8	1419.7	1390.1	1365.6
P27824	CANX	Calnexin	Homo sapiens	High	0	5.10856	40	8880.9	8843.4	12934.5	13849.7	11918.7	16120	13593.5	13495.3	15661.3	13099.9
Q01518	CAP1	Adenylyl cyclase-associated protein 1	Homo sapiens	High	0	5.04415	37	20605.5	22526.9	8521.4	8994	8032.8	7769.8	7697.6	8694.2	8850.1	9009.4
P40121	CAPG	Macrophage-capping protein	Homo sapiens	High	0	4.37177	9	5343.2	5308.8	1414.7	1439.9	1247.3	1342.2	1201	1713.4	2486.1	2041.5
P07384	CAPN1	Calpain-1 catalytic subunit	Homo sapiens	High	0	4.70175	34	8381.5	9600	3792.3	3881.7	3728.6	3529.7	3910.8	4482.7	4671.3	4342.2
O75808	CAPN15	Calpain-15	Homo sapiens	High	0	3.44501	7	161.3	164.4	300.6	261.9	347.2	270.7	323.1	371	269.7	316.3
P17655	CAPN2	Calpain-2 catalytic subunit	Homo sapiens	High	0	4.48072	25	7038.6	7399.1	2068	1959.9	1704.4	1492.4	1877.6	2317.8	2175	2217.1
Q9Y6W3	CAPN7	Calpain-7	Homo sapiens	High	0	4.34962	21	3630.8	3605.1	2183.6	2052.2	1980.6	1609.5	1821.9	1857.2	1728.7	1898.2
P04632	CAPNS1	Calpain small subunit 1	Homo sapiens	High	0	4.31257	10	4461.6	4512.8	1450.8	1350.1	1248.7	1142.2	1355.4	1675.3	1677.6	1664.1
K7ES78	CAPNS1	Calpain small subunit 1 (Fragment)	Homo sapiens	High	0	3.61899	1	634.3	621.1	340.6	280.6	409.2	311.7	393.2	288.3	440.3	439.7
Q14444	CAPRIN1	Caprin-1	Homo sapiens	High	0	4.64997	18	1521.2	1304.5	5592.1	5318.2	5610.9	5300.4	5170.9	5517	4448.5	4881.1
P52907	CAPZA1	F-actin-capping protein subunit alpha-1	Homo sapiens	High	0	4.59622	12	7057.7	6382.8	3423.9	3449.7	3509.9	2947.4	2956.8	2966.9	2914.6	3856
P47755	CAPZA2	F-actin-capping protein subunit alpha-2	Homo sapiens	High	0	4.2021	10	2759.4	2545.8	1286.3	1104.2	1356.4	1077.5	1463.3	1438.5	1283.3	1611
P47756	CAPZB	F-actin-capping protein subunit beta	Homo sapiens	High	0	4.40192	18	4550.3	3974.5	2166.1	2050.8	2238.7	1861.3	2112.3	2238.6	1872.4	2165.4
Q9BXL7	CARD11	Caspase recruitment domain-containing protein 11	Homo sapiens	High	0	4.70095	47	6762.9	6972	3361.6	3522	4653.2	3977	4341.8	5915	5185.1	5537.3
Q5EG05	CARD16	Caspase recruitment domain-containing protein 16	Homo sapiens	High	0	3.47151	1	864.9	817.5	182.7	171	99.3	89.6	131.4	154	264.8	186.3
Q5XLA6	CARD17	Caspase recruitment domain-containing protein 17	Homo sapiens	Medium	0	2.94146	1	195.8	167.8	40.1	46.7	34.8	38	41.4	52.3	161.1	95.9
Q96LW7	CARD19	Caspase recruitment domain-containing protein 19	Homo sapiens	High	0	3.54465	4	517.8	519.9	316.3	321.8	327.5	413.8	271.1	281.1	280.7	254.7
Q96LW7-2	CARD19	Isoform 2 of Caspase recruitment domain-containing protein 19	Homo sapiens	High	0	2.77305	3	113.8	94.6	62.8	65	54.5	84.1	21.5	34	37.7	25
Q9BX69	CARD6	Caspase recruitment domain-containing protein 6	Homo sapiens	High	0	3.01292	3	119.4	123.5	70.1	84.3	86.6	102.9	88.6	128.6	111.7	114.5
Q9Y2G2	CARD8	Caspase recruitment domain-containing protein 8	Homo sapiens	High	0	3.85043	11	1416.5	1372.3	553.6	553.8	530.6	474.7	519.4	537.1	537.3	591.1
Q9Y2V2	CARHSP1	Calcium-regulated heat-stable protein 1	Homo sapiens	High	0	3.97491	4	1343.3	1314.5	762	764.8	887.6	737	777.1	979.7	782.6	1090
Q86X55	CARM1	Histone-arginine methyltransferase CARM1	Homo sapiens	High	0	4.26977	18	923.3	810.9	1833.6	1532.8	2316.7	1689.9	2509.7	2330.3	2157.7	2506
Q5VZK9	CARMIL1	F-actin-uncapping protein LRRC16A	Homo sapiens	High	0	4.2549	25	2388	2206.8	1316.9	1206.5	1611.8	1529.7	1558.9	1880.6	2309.5	1975.8
Q6F5E8	CARMIL2	Capping protein, Arp2/3 and myosin-I linker protein 2	Homo sapiens	High	0	4.40422	26	2712.4	2813.1	2437.7	2463.6	2400.8	2474.5	2695.7	2544.2	2388.7	2433.3
Q8N4J0	CARNMT1	Carnosine N-methyltransferase	Homo sapiens	High	0	3.73769	7	355.6	308.9	653.7	635.9	689.7	640.2	564	534.5	518.1	565.7
P49589	CARS	Cysteine--tRNA ligase, cytoplasmic	Homo sapiens	High	0	4.70737	39	5070.2	4852.8	5160.1	4935.6	5082.4	4161.3	5654.3	5725.3	5034.9	5299.8
P49589-3	CARS	Isoform 3 of Cysteine--tRNA ligase, cytoplasmic	Homo sapiens	High	0	3.95229	8	889.5	914.5	793.6	790.2	816.4	713.6	1097.7	1062.3	962.3	919.6
Q9HA77	CARS2	Probable cysteine--tRNA ligase, mitochondrial	Homo sapiens	High	0	4.34531	14	2164.8	1953.1	2297.6	2256.9	2082.4	2560.7	2052.6	2034.7	2413.6	2330.2
O15234	CASC3	Protein CASC3	Homo sapiens	High	0	4.06951	13	983.5	949.4	1291	1287.6	1484.3	1170.8	1160.3	1327	1019.3	1062.5
Q6P4E1	CASC4	Protein CASC4	Homo sapiens	High	0	3.89664	9	593.7	523.4	910.6	782.7	740.9	890.4	867.5	764.9	902.2	905.7
Q8NG31	CASC5	Protein CASC5	Homo sapiens	High	0	4.62974	63	1241.5	1068.7	4239.5	4366.9	4635	6185.7	4875.8	5262.4	6077.4	4679.9
Q96PB1	CASD1	CAS1 domain-containing protein 1	Homo sapiens	High	0	3.08454	1	140	114.1	160.3	131.8	166.5	116.3	101.3	106.1	82.4	96.1
O14936	CASK	Peripheral plasma membrane protein CASK	Homo sapiens	High	0	4.24134	17	1470.5	1409.7	1940	1945.3	1574.2	1730	1830.1	1448.3	2224.2	1859.6
P29466	CASP1	Caspase-1	Homo sapiens	High	0	4.38885	16	5602.1	5681.4	1688.4	1723.5	1340	1206.3	1640.9	1557.9	2178.1	1863.6
Q92851	CASP10	Caspase-10	Homo sapiens	High	0	4.15441	13	2724.4	2640.4	957.1	896.2	918	945	1062.5	1072.6	1712.5	1340.9
Q92851-4	CASP10	Isoform D of Caspase-10	Homo sapiens	Medium	0	3.40978	4	462.9	450	165.3	159	185.3	202.3	187.2	176	281.6	299.5
P31944	CASP14	Caspase-14	Homo sapiens	High	0	3.33897	2	231	148.5	245.7	575.1	225.2	173.1	127.7	140.8	113.6	201.9
P42575	CASP2	Caspase-2	Homo sapiens	High	0	4.14962	11	1005.6	1098.2	1783.8	1773	1619.3	1095.2	1368.7	1667.8	1173.6	1527.7
P42574	CASP3	Caspase-3	Homo sapiens	High	0	4.29366	10	1118.8	1088.3	1407.5	1395.1	2351.2	1939.4	1989.5	2937.6	2579	2857.2
P49662	CASP4	Caspase-4	Homo sapiens	High	0	4.29177	15	1754.3	1694.4	1894.7	1855.8	1614.6	1749.6	2116.5	1965.4	2665.3	2267.7
P55212	CASP6	Caspase-6	Homo sapiens	High	0	4.37193	12	3413.7	3419	1730.4	1737.5	2008.4	1713.9	1945.6	2653.1	2490.5	2434.7
P55210	CASP7	Caspase-7	Homo sapiens	High	0	3.73098	6	732.5	668.3	453.5	438	462.4	462.4	457.5	441.7	660.2	606
Q14790	CASP8	Caspase-8	Homo sapiens	High	0	3.99058	13	1301.2	1423.3	732.9	782.9	795.9	716.3	892.3	1098.8	1075	966.8
Q9UKL3	CASP8AP2	CASP8-associated protein 2	Homo sapiens	High	0	4.56981	48	1536.9	1492.4	4273.5	4657.2	4214.7	5563.1	3801.5	3757.1	4390.8	3450.1
P55211	CASP9	Caspase-9	Homo sapiens	High	0	3.39519	4	310.4	330.9	171.8	157.2	191.9	188.5	226.1	311.2	297.7	298.5
P20810	CAST	Calpastatin	Homo sapiens	High	0	4.87934	33	12373.9	12001.2	5780.3	5501.4	5516	5089.2	5798.7	6307.7	10298.4	7075.9
D6RBR1	CAST	Calpastatin (Fragment)	Homo sapiens	High	0	3.91666	5	1390.9	1788	480.7	546	466.3	498.8	567.4	757.9	1125.6	632.4
Q6ZRH7	CATSPERG	Cation channel sperm-associated protein subunit gamma	Homo sapiens	Medium	0	3.04704	2	131.1	165.6	89.5	90.4	99	86.7	134.1	153	75.8	89.2
Q13951	CBFB	Core-binding factor subunit beta	Homo sapiens	High	0	4.40394	12	2912	2713.1	2587.2	2441.3	2312.8	2592.8	2499.6	2458.5	2248.5	2581.8
Q13951-2	CBFB	Isoform 2 of Core-binding factor subunit beta	Homo sapiens	High	0	3.62463	2	620.8	719.8	412.6	427.8	322.6	422.7	342.1	345.4	324.8	274.8
P22681	CBL	E3 ubiquitin-protein ligase CBL	Homo sapiens	High	0	4.10472	16	2209.5	2041.8	1133.7	1060.8	1137.4	876.2	1050.8	1122.5	960.4	1133.7
Q13191	CBLB	E3 ubiquitin-protein ligase CBL-B	Homo sapiens	High	0	4.31256	17	1688	1593	1842.1	1777.4	2180.3	2106.4	2242.8	2324	2463.6	2320.5
Q75N03	CBLL1	E3 ubiquitin-protein ligase Hakai	Homo sapiens	High	0	3.89988	12	578.4	570.1	788.1	754	850.6	1072	838.7	789.4	981	718.8
P16152	CBR1	Carbonyl reductase [NADPH] 1	Homo sapiens	High	0	4.57851	12	6213.6	6391.5	3201.9	3187	3322.6	2739.7	3207.7	3390.5	3578.1	2656.4
O75828	CBR3	Carbonyl reductase [NADPH] 3	Homo sapiens	High	0	3.97116	8	1485.1	1547.7	618.8	597	667.5	661.2	799.9	973.6	982	1024.7
Q8N4T8	CBR4	Carbonyl reductase family member 4	Homo sapiens	High	0	4.03827	7	1728.5	1827.5	812.5	901.7	761.4	1027.4	872.9	841.2	1182.7	965.4
P0DN79	CBSL	Cystathionine beta-synthase-like protein	Homo sapiens	High	0	4.22819	17	233	283.4	1001	1094.3	2090.8	1559.6	1927.9	3066	2629.6	3026.3
Q9BRT8	CBWD1	COBW domain-containing protein 1	Homo sapiens	High	0	3.62255	2	180.1	145.2	494.8	455.2	526.9	379.2	578.9	576.9	374	482
Q5JTY5	CBWD3	COBW domain-containing protein 3	Homo sapiens	High	0	4.17977	2	778.8	643.2	1770.9	1693.4	1863.8	1479.3	1897.3	1869.7	1321.5	1809.8
P83916	CBX1	Chromobox protein homolog 1	Homo sapiens	High	0	4.5572	11	4117.1	4655.9	3384.1	3474.6	2990.5	3760.9	3283.7	3456.3	3879.3	3072
Q14781	CBX2	Chromobox protein homolog 2	Homo sapiens	High	0	2.90255	2	63.2	61.4	80.1	94.2	78.8	104.3	72.2	84.3	74.8	85.7
Q13185	CBX3	Chromobox protein homolog 3	Homo sapiens	High	0	4.49026	10	3006.1	3195.8	3370.7	3199.7	3143.3	3258.2	3032.2	3179.5	2679.1	2856.6
O00257	CBX4	E3 SUMO-protein ligase CBX4	Homo sapiens	High	0	3.82283	9	854	1070.6	488.1	673.7	564.3	502.6	602.8	600.8	647.7	645.5
P45973	CBX5	Chromobox protein homolog 5	Homo sapiens	High	0	4.50504	9	3172.2	3465.8	2512	2671.6	2582.2	3633.2	2984.9	3420.8	4607	2942.2
O95503	CBX6	Chromobox protein homolog 6	Homo sapiens	High	0	3.63492	6	488.9	459.9	597.3	536	594.3	200.9	373.7	407.1	249.7	406.6
O95931	CBX7	Chromobox protein homolog 7	Homo sapiens	High	0	3.58519	3	886.4	1163.6	254	331.1	169.2	227.7	201.1	232.5	217	165
Q9HC52	CBX8	Chromobox protein homolog 8	Homo sapiens	High	0	3.92549	9	858.9	816.9	654.7	676.7	689.5	1047.2	963.7	768.5	1060.8	886.5
Q6P1N0	CC2D1A	Coiled-coil and C2 domain-containing protein 1A	Homo sapiens	High	0	4.31481	24	1513.9	1424.5	2466.1	2418.9	2359	1950.9	2224.5	2179.5	2040.8	2066.6
Q5T0F9	CC2D1B	Coiled-coil and C2 domain-containing protein 1B	Homo sapiens	High	0	4.39311	22	3849.6	4081	2209.4	2249.5	2084.2	1895.7	2140.6	2351.6	1969.6	1892.2
Q5T0F9-2	CC2D1B	Isoform 2 of Coiled-coil and C2 domain-containing protein 1B	Homo sapiens	Medium	0	2.99162	4	201.1	186	98.4	82.8	77.9	53.9	80.4	82.6	40.2	77.6
Q8IX12	CCAR1	Cell division cycle and apoptosis regulator protein 1	Homo sapiens	High	0	4.86102	40	8031.1	8199.2	6854	6953.2	6665.6	8002.4	7017.8	6589	7889	6412.7
Q8N163	CCAR2	Cell cycle and apoptosis regulator protein 2	Homo sapiens	High	0	4.88943	40	9811.9	10399.3	7432.3	7354.8	6948.7	7134.3	7492.8	7765.4	6682.1	6501
Q96A19	CCDC102A	Coiled-coil domain-containing protein 102A	Homo sapiens	High	0	3.58511	6	364.5	405.8	371.9	452.6	360.1	344	342.1	485.4	392.2	328.3
Q96NT0	CCDC115	Coiled-coil domain-containing protein 115	Homo sapiens	High	0	3.42252	4	189.6	176.7	291.2	347.9	249.8	338.7	259.7	293.2	257.4	241.4
Q8IWD4	CCDC117	Coiled-coil domain-containing protein 117	Homo sapiens	High	0	3.49125	5	221	200.1	420	397.8	337.7	284.5	356.5	342.2	281.3	258.1
Q8WUD4	CCDC12	Coiled-coil domain-containing protein 12	Homo sapiens	High	0	4.03676	7	774.8	535.4	1393.9	1155.4	1369.8	1179.2	1318	1152.9	928.8	1075
Q96CT7	CCDC124	Coiled-coil domain-containing protein 124	Homo sapiens	High	0	4.32188	14	1250.8	1120.5	3007.6	2484.4	2638.5	2155.4	2475.9	2325.7	1812.8	1712.2
Q96BQ5	CCDC127	Coiled-coil domain-containing protein 127	Homo sapiens	High	0	3.9392	6	1365.3	1262.3	840	856.2	625.9	747.5	751.2	663.6	740.8	840.9
P13994	CCDC130	Coiled-coil domain-containing protein 130	Homo sapiens	High	0	3.87993	10	681.6	738.6	842.1	858	822.8	822.2	778.9	682	740.4	618
Q9H6E4	CCDC134	Coiled-coil domain-containing protein 134	Homo sapiens	High	0	4.15864	11	1522.4	1440	1580	1490.7	1322.9	1667.8	1391.9	1148.6	1607.7	1237.2
Q6PK04	CCDC137	Coiled-coil domain-containing protein 137	Homo sapiens	High	0	4.13613	8	964.3	871.4	1998.1	2188.3	1855.4	927.2	1351.7	1729.9	609.7	1185.5
Q96M89	CCDC138	Coiled-coil domain-containing protein 138	Homo sapiens	High	0	3.0553	2	47.1	43.5	166	169.7	154.5	140.6	105.4	119.9	80.9	108.2
Q49A88	CCDC14	Coiled-coil domain-containing protein 14	Homo sapiens	High	0	3.57144	6	166.5	121.8	542.4	555.9	480.5	443.7	353	384.4	299.9	379.6
Q6ZP82	CCDC141	Coiled-coil domain-containing protein 141	Homo sapiens	Medium	0	3.08077	1	213	540.9	47.8	76.4	47	52.2	47.3	71.1	70.8	37.9
Q0P6D6	CCDC15	Coiled-coil domain-containing protein 15	Homo sapiens	High	0	2.9758	2	98.9	90.3	103.2	100.7	86.1	76.1	87.3	95.2	97.6	110.4
Q8NCX0	CCDC150	Coiled-coil domain-containing protein 150	Homo sapiens	Medium	0	2.75762	1	60.5	34.3	77.7	62.3	70.5	34.2	67.4	66.3	28.1	71
Q4G0S7	CCDC152	Coiled-coil domain-containing protein 152	Homo sapiens	High	0	3.47525	7	138	115.6	366.8	353.2	327.8	377	380.3	326.7	317.1	284.6
Q9P0B6	CCDC167	Coiled-coil domain-containing protein 167	Homo sapiens	High	0	3.52468	4	149.8	146.6	311.4	294.9	289.8	447.3	375.8	446.2	549.7	335.7
Q6TFL3	CCDC171	Coiled-coil domain-containing protein 171	Homo sapiens	High	0	3.29732	1	229.2	327.6	139.4	187.7	147.4	173.2	136.3	255.9	209.2	177.1
Q6PII3	CCDC174	Coiled-coil domain-containing protein 174	Homo sapiens	High	0	3.7002	8	623.4	603.4	482.1	464.6	453.9	452.3	525.9	513.7	458.4	436.5
Q5T9S5	CCDC18	Coiled-coil domain-containing protein 18	Homo sapiens	High	0	3.79347	11	369.5	340.6	557.9	583.8	646.9	685.7	746.9	865.7	703.5	714.9
Q7Z3E2	CCDC186	Coiled-coil domain-containing protein 186	Homo sapiens	High	0	4.06702	20	1252.1	1240.2	1132.7	1169.5	1191.3	1037.8	1217.8	1230.5	1109.7	1086.9
O60826	CCDC22	Coiled-coil domain-containing protein 22	Homo sapiens	High	0	4.39153	21	2888.3	2858	2326.9	2316.4	2338.2	2181.8	2528.5	2578.3	2264.5	2353.1
Q86WR0	CCDC25	Coiled-coil domain-containing protein 25	Homo sapiens	High	0	4.51277	13	2706.2	2692.3	2614.4	2622.9	3178.4	2902.2	3840.9	4330.6	3978.7	3699.7
Q8IWP9	CCDC28A	Coiled-coil domain-containing protein 28A	Homo sapiens	High	0	3.27646	4	310.7	293	143.4	122.7	149	138.4	158.5	195.4	192	186.9
Q9BUN5	CCDC28B	Coiled-coil domain-containing protein 28B	Homo sapiens	High	0	2.51415	1	20	15.7	25.8	28.5	28.9	28	25.5	67.3	52.7	34.3
Q96HJ3	CCDC34	Coiled-coil domain-containing protein 34	Homo sapiens	High	0	2.7605	2	76	58.9	76.3	58.1	72.8	47.3	55.4	47.6	41.5	42.2
Q96MW1	CCDC43	Coiled-coil domain-containing protein 43	Homo sapiens	High	0	4.22773	8	1388.3	1352.7	1555.7	1485.8	1682.9	1348.7	1905.1	2621.9	1740.5	1812.2
Q96A33	CCDC47	Coiled-coil domain-containing protein 47	Homo sapiens	High	0	4.60201	17	1997.4	1596.9	4317.6	4115.8	4276.8	5407.4	4752.1	4162.6	4918.1	4450.6
Q8IVM0	CCDC50	Coiled-coil domain-containing protein 50	Homo sapiens	High	0	3.68109	6	292.3	216.1	436.3	337.2	519.7	361.9	586	598.9	694.2	755.7
Q96ER9	CCDC51	Coiled-coil domain-containing protein 51	Homo sapiens	High	0	4.17753	13	1290.1	948.5	1474.4	1310	1890.5	1859.4	1474.5	1269.1	1856.9	1676.3
Q9Y3C0	CCDC53	WASH complex subunit CCDC53	Homo sapiens	High	0	3.87	5	699.8	567.6	695.3	639.1	725.6	681.4	862.1	831.5	807.3	903.4
Q4VC31	CCDC58	Coiled-coil domain-containing protein 58	Homo sapiens	High	0	4.00194	7	647.2	672.8	1035.3	1186.1	1116.8	1440.8	932.3	1033.4	1059.4	920.6
Q9P031	CCDC59	Thyroid transcription factor 1-associated protein 26	Homo sapiens	High	0	4.01177	12	740.1	631.9	1386.8	1379.8	1348.6	1014.4	941	972.3	870	989.8
Q16204	CCDC6	Coiled-coil domain-containing protein 6	Homo sapiens	High	0	4.52983	17	1517.7	1502.7	2729	2685.2	3873.4	3429.8	4055.5	4964	4723.5	4390.3
Q9Y6R9	CCDC61	Coiled-coil domain-containing protein 61	Homo sapiens	High	0	3.70197	6	280	242.6	606.9	634.2	520.3	598.3	584.2	584.2	459.4	524.6
A2RUB6	CCDC66	Coiled-coil domain-containing protein 66	Homo sapiens	High	0	3.50352	5	296.5	204.4	351.3	289.6	360.2	247.7	358.2	335.2	394	350.9
A6NI79	CCDC69	Coiled-coil domain-containing protein 69	Homo sapiens	High	0	2.95871	3	137.1	123.2	85.7	71.9	77.6	76.1	91.8	79.6	86.5	79.8
Q8IV32	CCDC71	Coiled-coil domain-containing protein 71	Homo sapiens	High	0	2.88587	3	113.6	130.3	74.2	87.6	55.5	104	59.2	41	61.7	41.8
Q8N9Z2	CCDC71L	Coiled-coil domain-containing protein 71L	Homo sapiens	High	0	3.21264	2	97.3	111.6	160.2	168.1	148.1	191.8	160.6	156	250.5	187.5
Q9BR77	CCDC77	Coiled-coil domain-containing protein 77	Homo sapiens	High	0	3.92785	14	898.8	910.1	869.5	896.1	720.5	821.1	835.5	832.2	877.2	808.3
Q8N4S0	CCDC82	Coiled-coil domain-containing protein 82	Homo sapiens	High	0	4.17216	12	1846.7	1850.3	1283.1	1433.1	1432.9	1109.4	1282.1	1444.2	1355.1	1827.9
Q8IWF9	CCDC83	Coiled-coil domain-containing protein 83	Homo sapiens	Medium	0	2.16879	1	20.2	21.4	10.7	14.6	12.3	11.6	14.5	19.7	9.4	13.1
Q15834	CCDC85B	Coiled-coil domain-containing protein 85B	Homo sapiens	High	0	3.05858	3	65.3	62.8	152.5	143.5	151.2	88.4	130	131.9	113.6	105.2
A6NKD9	CCDC85C	Coiled-coil domain-containing protein 85C	Homo sapiens	High	0	3.18313	3	90.1	91.9	141.6	136.2	157	135.6	197.6	193	214.9	166.6
Q9H6F5	CCDC86	Coiled-coil domain-containing protein 86	Homo sapiens	High	0	4.45466	18	1270.6	1150	4016.1	4359.6	3356.5	4661.6	2551.9	2133.6	2805.5	2182.4
Q3V6T2	CCDC88A	Girdin	Homo sapiens	High	0	3.69454	12	402.5	364.9	489.9	504.5	517.9	464.7	535.4	607.2	567.9	494.4
A6NC98	CCDC88B	Coiled-coil domain-containing protein 88B	Homo sapiens	High	0	4.62771	45	4415.3	4443.8	4099.4	4044	4226.3	3897.3	4242.3	4618.1	3948.1	4498.9
Q9P219	CCDC88C	Protein Daple	Homo sapiens	High	0	4.39736	38	2739.5	2991.1	2591.3	2515.4	2333.4	2159	2425.6	2739.5	2245.3	2226.3
Q9Y3X0	CCDC9	Coiled-coil domain-containing protein 9	Homo sapiens	High	0	4.1439	13	1705.6	1505.9	1271.8	1258.8	1277.3	1426.9	1272.7	1445.4	1498.7	1265.3
Q9GZT6	CCDC90B	Coiled-coil domain-containing protein 90B, mitochondrial	Homo sapiens	High	0	4.07011	11	2009	1894.1	982.9	973.8	650.6	927.7	974.6	904.2	1478	957.1
Q7Z6B0	CCDC91	Coiled-coil domain-containing protein 91	Homo sapiens	High	0	4.30648	15	4004.5	4343.7	1685.6	1869.2	1272.8	1232.9	1595.4	1558.3	1319.1	1370.9
Q53HC0	CCDC92	Coiled-coil domain-containing protein 92	Homo sapiens	High	0	2.87454	2	151.3	140.9	56.3	49	57.1	41.8	53.7	70.6	55.8	72.6
Q567U6	CCDC93	Coiled-coil domain-containing protein 93	Homo sapiens	High	0	4.44853	29	4123.5	3858	2589.4	2545.1	2584.7	2210.8	2584.6	2745.9	2318.3	2528.3
Q9BW85	CCDC94	Coiled-coil domain-containing protein 94	Homo sapiens	High	0	4.05036	12	818.5	755.9	1235.7	1211.8	1348.8	1127.5	1369.3	1332.6	993.2	1036.3
Q96F63	CCDC97	Coiled-coil domain-containing protein 97	Homo sapiens	High	0	3.70947	9	458.3	485.1	550	647.5	509	647.7	419.1	458	550.7	397
Q8TD31	CCHCR1	Coiled-coil alpha-helical rod protein 1	Homo sapiens	High	0	3.27084	3	105.6	74.1	222.4	179.7	223.4	183.7	277	253.5	128.3	218
P16619	CCL3L1	C-C motif chemokine 3-like 1	Homo sapiens	High	0	2.92737	1	13.7	4.2	56.9	72.1	72.5	107.2	125.6	102.5	197.8	93.5
P13236	CCL4	C-C motif chemokine 4	Homo sapiens	High	2	2.18837	1	NaN	NaN	14.3	23.2	15.8	25.2	24.1	12	24.6	15.1
P13501	CCL5	C-C motif chemokine 5	Homo sapiens	High	0	3.3767	2	330.5	359.2	171.4	195.2	171.7	162.6	219.2	258.8	261.8	250.3
Q9BSQ5	CCM2	Cerebral cavernous malformations 2 protein	Homo sapiens	High	0	4.15895	12	2793.2	2799.3	997.6	947.9	1040.1	879.2	1139.9	1188.4	1456.5	1177.3
P20248	CCNA2	Cyclin-A2	Homo sapiens	High	0	4.1954	10	266.7	164.9	2125.6	2071.9	1967.5	1775	1908.9	2067.3	1468.2	1866
P14635	CCNB1	G2/mitotic-specific cyclin-B1	Homo sapiens	High	0	4.3413	11	433.8	411.7	2151.7	2107.7	2912.4	2871.2	2600.4	2797.1	3109.5	2547.6
O95067	CCNB2	G2/mitotic-specific cyclin-B2	Homo sapiens	High	0	4.07136	12	225.2	256.2	1003.1	1011.5	1523.6	1761.6	1260.9	1525.7	1817.1	1401
P24863	CCNC	Cyclin-C	Homo sapiens	High	0	3.41283	4	230.6	227.6	265.5	284.5	252.7	283.2	268.3	251	237.9	285.9
P30279	CCND2	G1/S-specific cyclin-D2	Homo sapiens	High	0	3.469	4	147.5	108.9	396.1	359.7	417.2	242.8	316.4	296.1	299	360.7
P30281	CCND3	G1/S-specific cyclin-D3	Homo sapiens	High	0	3.77104	8	139.9	68.5	997.9	1081.2	902.2	553	504.8	622.1	462.1	570.8
O95273	CCNDBP1	Cyclin-D1-binding protein 1	Homo sapiens	High	0	3.84838	6	269.9	229.8	811	794.9	897.9	767.3	809.3	877	663.4	932.6
P24864	CCNE1	G1/S-specific cyclin-E1	Homo sapiens	High	0	3.43851	4	207.1	253.7	324.5	398.8	277.7	295.4	215.5	302.9	244.3	224.9
O96020	CCNE2	G1/S-specific cyclin-E2	Homo sapiens	High	0	3.3024	4	62.6	68.9	274.1	293.3	267.8	209.6	233.3	222	157.5	217.2
P51946	CCNH	Cyclin-H	Homo sapiens	High	0	4.21799	14	1141.9	1055.8	1969.7	1754.5	1918.1	1803.6	1920.4	1717.9	1572.2	1665.3
Q14094	CCNI	Cyclin-I	Homo sapiens	High	0	2.86864	2	39.4	26.4	88.4	94.1	113.9	89.7	79.2	71.9	56	80
O75909	CCNK	Cyclin-K	Homo sapiens	High	0	4.38254	14	1994	1966.4	2564.1	2513.2	2352.2	2845.3	2566.3	2471.7	2493	2362.7
Q9UK58	CCNL1	Cyclin-L1	Homo sapiens	High	0	3.71469	7	499.3	487.1	529.8	568.2	476.6	528.4	493.5	529	549.9	522.5
Q96S94	CCNL2	Cyclin-L2	Homo sapiens	High	0	3.67533	5	288.8	219.5	635.3	535.2	528.3	494.5	575.8	498.6	466.2	492.9
O60563	CCNT1	Cyclin-T1	Homo sapiens	High	0	4.4406	16	1721.1	1641.6	2844.5	2937.6	3354.9	3363.1	3039.1	3158.6	2384.6	3135.5
O60583	CCNT2	Cyclin-T2	Homo sapiens	High	0	3.86289	9	657	574.1	818.4	771.9	680.1	802.7	766.4	658.1	848.8	715.3
Q8ND76	CCNY	Cyclin-Y	Homo sapiens	High	0	3.74341	6	945.4	999.9	430.6	471	436.5	420.3	436.4	484.4	443.1	471.1
O43303	CCP110	Centriolar coiled-coil protein of 110 kDa	Homo sapiens	High	0	4.27919	21	1375.4	1253.5	2235.3	2305.8	1840.1	1999.8	1997.1	2044.6	1948.4	2018.9
Q9ULG6	CCPG1	Cell cycle progression protein 1	Homo sapiens	High	0	3.09819	3	113.1	135.8	120.8	134.1	135	137.8	116.6	98.7	147.7	114.1
P32246	CCR1	C-C chemokine receptor type 1	Homo sapiens	Medium	0	3.16361	1	118.2	117.1	137.2	171.3	179.8	140.6	139.9	174.3	120.2	158.9
P51679	CCR4	C-C chemokine receptor type 4	Homo sapiens	High	0	2.64058	2	53.5	53.3	34.8	40.1	42.9	42.4	37.9	38	52.6	41.6
P51684	CCR6	C-C chemokine receptor type 6	Homo sapiens	High	0	3.43573	2	435.3	471.7	205.1	202.5	219.8	196.4	267.6	254.4	247.8	226.7
P32248	CCR7	C-C chemokine receptor type 7	Homo sapiens	High	0	3.71066	2	1033.7	1189.9	255.5	295.3	378.3	471.7	319	339.2	415.3	438.5
O14618	CCS	Copper chaperone for superoxide dismutase	Homo sapiens	High	0	4.16236	8	2746.5	2641	1195.9	1230.6	1009.6	889	1154.7	1278.2	1206.6	1181
Q9H7U1	CCSER2	Serine-rich coiled-coil domain-containing protein 2	Homo sapiens	High	0	3.88099	9	716.5	837	562.9	674.9	628.9	756.7	772.6	877	1018.9	757.7
Q9H7U1-3	CCSER2	Isoform 3 of Serine-rich coiled-coil domain-containing protein 2	Homo sapiens	Medium	0	2.87105	3	95.7	103.3	74.5	57.6	60.2	59.1	60.1	76.6	86.6	69.4
Q4G0I0	CCSMST1	Protein CCSMST1	Homo sapiens	High	0	3.36175	3	283.2	297.4	237.9	211.9	247.6	308.2	212.4	216.1	162	123.4
P78371	CCT2	T-complex protein 1 subunit beta	Homo sapiens	High	0	5.16513	38	9630.5	9375.8	15748.7	15814.7	17877	14308.6	17281.5	16274.3	13859.5	16090.1
P49368	CCT3	T-complex protein 1 subunit gamma	Homo sapiens	High	0	5.10941	48	8772.8	7898.7	14892.1	13632.4	16747.3	12435.2	15512	14298	11279.1	13183.7
P50991	CCT4	T-complex protein 1 subunit delta	Homo sapiens	High	0	5.05455	37	7583.3	7103.3	12479.2	12029.1	14258.5	10975.4	13501.6	12791	10770	11892.5
P48643	CCT5	T-complex protein 1 subunit epsilon	Homo sapiens	High	0	5.27826	38	12133.5	12103.6	19632.5	18982	21801.9	18531.5	23030.3	23755.9	19755.3	20056.6
P40227	CCT6A	T-complex protein 1 subunit zeta	Homo sapiens	High	0	4.94229	26	6444.9	5734.8	9951.7	9071.9	10574.1	7772.3	10531.9	10298.1	7360.4	9817.2
Q92526	CCT6B	T-complex protein 1 subunit zeta-2	Homo sapiens	High	0	3.63682	5	394.2	394.5	291.7	272.1	358.3	352.4	449.3	624.8	662.9	533.1
Q99832	CCT7	T-complex protein 1 subunit eta	Homo sapiens	High	0	5.08213	46	7970.5	7731	13910.4	13602.3	15491.6	11967	13082.7	13213.1	10836.2	13014.1
P50990	CCT8	T-complex protein 1 subunit theta	Homo sapiens	High	0	5.32449	47	12147.9	11377.3	22285.8	22164.8	25524.8	20962.2	25761.7	26237.4	21463.8	23173.4
P86790	CCZ1B	Vacuolar fusion protein CCZ1 homolog B	Homo sapiens	High	0	4.42759	23	2176.4	1822.1	3105.5	2725.5	3114	2491.1	2964.1	2852.9	2483.2	3031.7
Q93033	CD101	Immunoglobulin superfamily member 2	Homo sapiens	High	0	3.259	2	474	697.4	87.6	96.6	53.9	71.5	79.2	92.6	83	79.7
Q6YHK3	CD109	CD109 antigen	Homo sapiens	High	0	4.35664	29	638.5	554.2	2074.5	2061.1	2838.5	2636.5	2546.9	3624.8	2528.2	3228.8
P48509	CD151	CD151 antigen	Homo sapiens	High	0	3.89206	5	508.3	466.4	769.5	729	1057.1	890.2	875.3	952.3	725.9	825.3
P06729	CD2	T-cell surface antigen CD2	Homo sapiens	High	0	4.29121	7	1672	1426.7	2125.2	2038.4	2333.5	1896.2	1959.5	2009.7	1898.6	2193.2
P41217	CD200	OX-2 membrane glycoprotein	Homo sapiens	High	0	3.50531	3	78.2	54.9	497.3	544	391.2	420.9	401.9	242	331.5	239.3
Q8TD46	CD200R1	Cell surface glycoprotein CD200 receptor 1	Homo sapiens	High	0	3.24667	2	457.9	515.7	103.7	100.3	95.6	111	91.5	73.3	128.7	87
Q15762	CD226	CD226 antigen	Homo sapiens	High	0	3.4584	4	300.9	272.9	265.3	281.2	286.3	319.7	253.1	275	354.7	264.3
P20963	CD247	T-cell surface glycoprotein CD3 zeta chain	Homo sapiens	High	0	4.44481	10	8289.6	7761.3	963.1	979.1	1448.7	1470	1682.4	1879	1649.3	1726.4
P26842	CD27	CD27 antigen	Homo sapiens	High	0	3.86133	5	1109.9	1390.8	572.6	454.6	674.5	574	712.7	763.1	540.8	473.6
Q9NZQ7	CD274	Programmed cell death 1 ligand 1	Homo sapiens	High	0	3.55268	3	134.4	104.2	528.1	521	307.7	451.5	395.1	263.6	490.7	373.8
P10747	CD28	T-cell-specific surface glycoprotein CD28	Homo sapiens	High	0	3.01787	2	247	256.6	37.7	25.6	65.7	45.4	56.8	172	64.2	71
Q9Y5K6	CD2AP	CD2-associated protein	Homo sapiens	High	0	4.76631	31	8778.7	8101.7	5295.2	4753.8	5250.8	4238.1	5209.7	5553.4	5326.5	5878.2
O95400	CD2BP2	CD2 antigen cytoplasmic tail-binding protein 2	Homo sapiens	High	0	3.90811	9	685.2	681.8	916.1	918.8	808.4	888.1	807.7	866.7	877.8	642.5
Q9UGN4	CD300A	CMRF35-like molecule 8	Homo sapiens	High	0	3.02922	2	144.5	146.3	66.1	59.2	80.6	111.1	113.2	100.4	143.1	105.1
Q9NPF0	CD320	CD320 antigen	Homo sapiens	High	0	2.50772	2	6.7	3.3	49.4	50.1	60.2	30.8	44.4	31.9	16.5	28.6
P16671	CD36	Platelet glycoprotein 4	Homo sapiens	Medium	0	2.60713	1	28.2	43.6	34.2	44.1	44.9	38.3	35.7	52.2	45.4	38.1
P11049	CD37	Leukocyte antigen CD37	Homo sapiens	High	0	3.46752	5	433.9	424.1	244.8	223.5	291.6	247.8	266.6	306.6	215.2	280.3
P28907	CD38	ADP-ribosyl cyclase/cyclic ADP-ribose hydrolase 1	Homo sapiens	High	0	3.96801	10	814.1	951.6	395.7	479.8	550.6	965.6	719.1	758	2272.7	1382.7
P04234	CD3D	T-cell surface glycoprotein CD3 delta chain	Homo sapiens	High	0	3.74695	6	1025.3	1108.1	453.5	518.4	393.4	501.9	380	442.7	436.2	324.5
P07766	CD3E	T-cell surface glycoprotein CD3 epsilon chain	Homo sapiens	High	0	3.93321	8	1784	1749.5	911.2	757	685.6	678.4	469.3	523.8	520.1	495.6
O15446	CD3EAP	DNA-directed RNA polymerase I subunit RPA34	Homo sapiens	High	0	4.11493	12	641.2	581	1589.8	1674.6	1402.3	1782.6	1395.2	1247.2	1482.6	1233.2
P09693	CD3G	T-cell surface glycoprotein CD3 gamma chain	Homo sapiens	High	0	4.22544	9	3970.7	3639	1084.4	1078.2	1258.1	1258	1087.4	1097.5	1110.8	1221.1
P01730	CD4	T-cell surface glycoprotein CD4	Homo sapiens	High	0	4.42922	19	5129.3	4992.1	2071.8	1964.4	2592.6	1105.1	2543.6	2701.9	952.7	2813.8
P29965	CD40LG	CD40 ligand	Homo sapiens	High	0	4.30691	9	606.9	446.5	2703.4	2585.8	2594	2353	2965.8	2126	1704.2	2187
P16070	CD44	CD44 antigen	Homo sapiens	High	0	4.4144	10	3950.4	3329.7	3184.1	2598.7	2902.2	2120.5	2493	1597.7	1586.5	2202.9
P15529	CD46	Membrane cofactor protein	Homo sapiens	High	0	3.37798	2	263.8	313	187.7	209.8	209.1	220.7	246.6	265.4	252.4	219.2
P15529-2	CD46	Isoform B of Membrane cofactor protein	Homo sapiens	Medium	0	2.65982	1	70.8	67.3	49.4	47	30.1	31.2	42.9	51.4	31.4	35.4
Q08722	CD47	Leukocyte surface antigen CD47	Homo sapiens	High	0	4.08874	5	2641.4	2334.6	1210.1	961.3	908.1	704.2	1058.9	886.4	644.2	917.9
P09326	CD48	CD48 antigen	Homo sapiens	High	0	4.26781	10	1931.9	1638.9	1891.6	1980.7	2091.9	1645.3	1857.1	1944.2	1314.9	2230.8
P06127	CD5	T-cell surface glycoprotein CD5	Homo sapiens	High	0	4.1636	14	1482.7	1495.6	1350.5	1604.4	1438.9	1395.3	1471.6	1377.5	1405.3	1552.8
P19397	CD53	Leukocyte surface antigen CD53	Homo sapiens	High	0	3.59618	3	610.3	686.2	274.9	277.6	339.3	231.7	378.9	472	300.7	374.6
P08174	CD55	Complement decay-accelerating factor	Homo sapiens	High	0	3.67957	5	715.4	711.2	442	424.9	521.9	391	436.9	389.6	353.1	395.6
P19256	CD58	Lymphocyte function-associated antigen 3	Homo sapiens	High	0	3.68686	3	387.5	349.1	404.2	388.6	522.3	487.7	532.9	688.1	419.1	683
P13987	CD59	CD59 glycoprotein	Homo sapiens	Medium	0	3.05262	1	261.3	286.2	74.6	66.8	77.5	80.8	73.5	57	79.3	71.8
P30203	CD6	T-cell differentiation antigen CD6	Homo sapiens	High	0	3.62151	10	649.9	761.4	391.1	432.6	377.5	355	324.2	327.8	315	248.7
P08962	CD63	CD63 antigen	Homo sapiens	High	0	3.7067	2	300.3	289.5	569.2	614.6	624.3	632	489.8	626.3	521.1	422.7
Q07108	CD69	Early activation antigen CD69	Homo sapiens	High	0	4.08999	5	259.1	159.8	2385.7	2582	972.8	1537.1	1575.1	666.8	1347.3	816.6
P09564	CD7	T-cell antigen CD7	Homo sapiens	High	0	3.67814	5	288.6	273.3	466.5	562.1	476.9	499.3	513.6	522	628.4	535.2
P32970	CD70	CD70 antigen	Homo sapiens	High	0	3.15945	2	35.5	42.7	52.4	61.2	86.6	127.3	99.8	159.6	565.1	213.4
P04233	CD74	HLA class II histocompatibility antigen gamma chain	Homo sapiens	High	0	3.95661	8	615.2	390.6	1079.1	827.7	1059.7	997.5	762	556.7	1671	1089.8
P04233-2	CD74	Isoform 2 of HLA class II histocompatibility antigen gamma chain	Homo sapiens	Medium	0	3.80585	3	450.2	396.6	682.2	625.6	601.4	636.5	670.1	632.6	872.6	827.3
P40259	CD79B	B-cell antigen receptor complex-associated protein beta chain	Homo sapiens	High	0	3.38169	4	119	112.7	323.3	317.3	225.2	296.2	218.7	251.2	305.2	239.4
P60033	CD81	CD81 antigen	Homo sapiens	High	0	3.62268	3	473.4	627.7	242.1	259.4	360.1	331.9	471.5	785.8	309.5	333.1
P27701	CD82	CD82 antigen	Homo sapiens	High	0	4.05726	6	805.4	925.4	1097.5	1080.3	1593.1	1121.2	1366.9	1358.6	955.8	1105.1
Q01151	CD83	CD83 antigen	Homo sapiens	High	0	3.76498	6	187.2	143.7	697.8	708.5	740.2	708.9	819.2	690.7	451.4	673.1
Q9UIB8	CD84	SLAM family member 5	Homo sapiens	High	0	3.77715	7	580.7	584.6	379.4	416.5	616.3	691.9	628.2	699.9	621.1	767.6
A6NJW9	CD8BP	Putative T-cell surface glycoprotein CD8 beta-2 chain	Homo sapiens	High	0	3.04864	1	92.3	92.7	65	88.3	79	118.4	103	176.3	159.9	143.6
P21926	CD9	CD9 antigen	Homo sapiens	High	0	3.38509	2	140.8	135.8	238.2	222.5	264.8	233.9	272.3	321.1	328.1	269.6
P40200	CD96	T-cell surface protein tactile	Homo sapiens	High	0	3.31103	2	643.4	622.8	108.1	96.3	86.8	155.1	59.2	42.5	119.6	112.8
P48960	CD97	CD97 antigen	Homo sapiens	High	0	4.38265	14	1643.2	1523.6	2911.2	3124	2642.9	2334.8	2405.3	2715.5	2403.3	2431.2
P14209	CD99	CD99 antigen	Homo sapiens	High	0	3.61467	2	583.9	610.7	420.1	370.3	342.4	429.8	318.5	303.3	385.7	353.1
H7C2F2	CD99	CD99 antigen (Fragment)	Homo sapiens	High	0	3.34388	1	379.4	323.9	197	144.8	156.6	168.7	210.7	218.7	191.4	216.2
Q8TCZ2	CD99L2	CD99 antigen-like protein 2	Homo sapiens	High	0	3.62532	4	598	690.3	347.9	384.2	357	435.9	312.9	434.2	346.3	313.4
Q8IWY9	CDAN1	Codanin-1	Homo sapiens	High	0	3.72248	10	455.4	471	445.3	463.7	552.9	475.9	625.6	652.2	590.6	545.5
O75794	CDC123	Cell division cycle protein 123 homolog	Homo sapiens	High	0	4.24043	14	572.8	451.4	2307.8	2250	2427.1	1818.2	2072.2	2287.1	1362.6	1845.9
Q9UNH5	CDC14A	Dual specificity protein phosphatase CDC14A	Homo sapiens	High	0	3.31135	1	303.7	329.8	192.3	185.4	172.1	166.1	188.8	184	168.3	157.6
Q13042	CDC16	Cell division cycle protein 16 homolog	Homo sapiens	High	0	4.54291	23	2003.3	1844.2	3674.5	3350.8	3876	4171	3961.3	3713.3	4340.3	3972.2
Q12834	CDC20	Cell division cycle protein 20 homolog	Homo sapiens	High	0	3.94369	12	236.5	175.3	1115.6	1143.1	1344.5	1060.8	991.9	940.6	929.9	845.7
Q9UJX2	CDC23	Cell division cycle protein 23 homolog	Homo sapiens	High	0	4.50706	26	2124.6	1959.2	3409.4	3207.1	3626.3	3561.6	3533.5	3588	3463	3668.6
P30304	CDC25A	M-phase inducer phosphatase 1	Homo sapiens	Medium	0	2.57031	1	15.9	16.6	30.8	32.5	37.4	39	49.4	52	54.9	43.3
P30305	CDC25B	M-phase inducer phosphatase 2	Homo sapiens	High	0	3.71404	7	202.6	187.3	678.7	743.4	612.2	499.2	584.5	645.1	540.6	482.9
P30307	CDC25C	M-phase inducer phosphatase 3	Homo sapiens	High	0	3.58499	8	88.1	55.2	318.6	310.4	445.8	402.6	484.3	518.2	680.2	542.4
Q8NHZ8	CDC26	Anaphase-promoting complex subunit CDC26	Homo sapiens	High	0	3.49318	4	249.1	215.5	327	349.7	340.5	392.2	269.1	319.8	387.6	262.5
P30260	CDC27	Cell division cycle protein 27 homolog	Homo sapiens	High	0	4.68182	31	3042.6	2644.8	4561.9	4544.3	5261.7	5533.8	5263.4	5536.2	6030	5645
P49427	CDC34	Ubiquitin-conjugating enzyme E2 R1	Homo sapiens	High	0	3.63312	3	173.1	137.9	542.8	564.6	571.7	414	489.8	601.3	385.6	415.8
Q16543	CDC37	Hsp90 co-chaperone Cdc37	Homo sapiens	High	0	4.66343	21	4071.6	3710.7	4996.2	4492.2	4913.8	3906.3	5045	5264.7	4643.9	5026.6
K7EL68	CDC37	Hsp90 co-chaperone Cdc37 (Fragment)	Homo sapiens	Medium	0	3.00108	4	70.5	44	135.6	98.5	110	101.2	143	109.5	104.7	85.5
Q7L3B6	CDC37L1	Hsp90 co-chaperone Cdc37-like 1	Homo sapiens	High	0	3.95006	10	911.2	817.9	988.8	881.9	898.1	765.5	997.1	902	774.1	977.2
O60508	CDC40	Pre-mRNA-processing factor 17	Homo sapiens	High	0	4.49028	30	2587.9	2559.4	3165.9	3239.1	3050.3	3522.4	3354.6	2916.8	3477.2	3049.3
P60953	CDC42	Cell division control protein 42 homolog	Homo sapiens	High	0	4.42515	11	4163.7	4714.5	2261.1	2230.3	2284.2	1990.9	2022.9	2541	2239.3	2168.8
P60953-1	CDC42	Isoform 1 of Cell division control protein 42 homolog	Homo sapiens	Medium	0	2.92335	2	88.4	77.8	70.8	74.8	75.8	76.2	92	123.4	82.4	76.6
Q9Y5S2	CDC42BPB	Serine/threonine-protein kinase MRCK beta	Homo sapiens	High	0	3.0461	3	89.1	87.2	107.7	103.6	122.6	140.1	100.2	100.9	143.7	116.9
Q9UKI2	CDC42EP3	Cdc42 effector protein 3	Homo sapiens	High	0	2.76425	2	67.2	74.7	61.7	73.7	56.2	54.9	47.7	42	52.6	50.4
Q9NRR3	CDC42SE2	CDC42 small effector protein 2	Homo sapiens	High	0	3.73197	2	574.6	568.9	578.8	509.4	586.4	543.5	503.2	483.3	502	544.6
O75419	CDC45	Cell division control protein 45 homolog	Homo sapiens	High	0	4.47896	12	935	514.3	4191.1	4049.8	4075	3314.2	3697.4	3712.2	2338.9	3299.1
Q99459	CDC5L	Cell division cycle 5-like protein	Homo sapiens	High	0	4.65802	44	3914.3	3635.8	4878.7	4767.1	4818	5258.8	4809.2	4267.3	4483.7	4668.1
Q99741	CDC6	Cell division control protein 6 homolog	Homo sapiens	High	0	3.88889	11	262.6	215.1	1026.8	1043.1	1042.4	962.8	937.4	847.1	695.5	709.8
O00311	CDC7	Cell division cycle 7-related protein kinase	Homo sapiens	High	0	3.94462	12	535	322	1207.5	1209.4	1159.2	694.7	967.6	1171	614.9	921.4
Q6P1J9	CDC73	Parafibromin	Homo sapiens	High	0	4.66767	30	3471.6	3689.5	4687.6	5200	4424.8	5434	4978.7	5013.9	5085.7	4537.9
Q69YH5	CDCA2	Cell division cycle-associated protein 2	Homo sapiens	High	0	4.29746	34	578	403.8	2463.7	2602.3	2727.5	1593.7	2665.9	2931.7	1305.1	2564.5
Q99618	CDCA3	Cell division cycle-associated protein 3	Homo sapiens	High	0	3.79769	7	144.9	118.9	666.5	595.6	645.7	729.4	685.5	853.1	1150.2	686.3
Q9BXL8	CDCA4	Cell division cycle-associated protein 4	Homo sapiens	High	0	2.94527	3	17.1	4.3	133.2	133.4	126.1	88.7	116.1	91.6	78.6	92.5
Q96FF9	CDCA5	Sororin	Homo sapiens	High	0	3.97939	6	222.8	234.1	1456.6	1699.7	1344.8	922.1	860.8	1210	665.7	920
Q9BWT1	CDCA7	Cell division cycle-associated protein 7	Homo sapiens	High	0	3.2401	2	35.6	5	295.2	296.5	285.1	155.5	184.7	210	99.8	170.8
Q96GN5	CDCA7L	Cell division cycle-associated 7-like protein	Homo sapiens	High	0	3.84496	9	401.1	318.8	1003	969.9	803.5	730	755.3	599.6	591.2	825.3
Q53HL2	CDCA8	Borealin	Homo sapiens	High	0	4.07752	12	296.8	263.5	1143.3	1126.5	1356.4	2165.8	1135.3	1127.1	2068.6	1271
Q9H159	CDH19	Cadherin-19	Homo sapiens	Medium	0	3.40932	1	161.5	181.2	173.3	166.9	244.4	288.4	303.2	374	341.7	331.8
O14735	CDIPT	CDP-diacylglycerol--inositol 3-phosphatidyltransferase	Homo sapiens	High	0	3.84524	3	1345.5	1371.6	681.3	650.2	457.7	578.6	503.1	469.2	463.6	481.5
P06493	CDK1	Cyclin-dependent kinase 1	Homo sapiens	High	0	4.60521	16	562.1	468.7	3555	3494.1	5694.5	5032.5	4934.3	5873.6	5623.1	5053.7
Q15131	CDK10	Cyclin-dependent kinase 10	Homo sapiens	High	0	3.09972	3	92.2	110.1	128.2	153.4	125.5	123.5	158.7	141.8	127.1	97.6
Q9UQ88	CDK11A	Cyclin-dependent kinase 11A	Homo sapiens	High	0	3.23287	2	183.7	200.1	162.9	152.7	151.2	159.4	181.3	197.5	180.1	140.6
P21127	CDK11B	Cyclin-dependent kinase 11B	Homo sapiens	High	0	4.74944	3	4951.5	4688.9	6020.3	5870	5698.9	6231.7	5891.1	5665.6	5839.8	5304.5
Q9NYV4	CDK12	Cyclin-dependent kinase 12	Homo sapiens	High	0	4.54769	37	2687.1	2534.6	3812.1	3658.9	3667.5	4352.9	3784.5	3364.1	3986.3	3445.5
Q14004	CDK13	Cyclin-dependent kinase 13	Homo sapiens	High	0	4.3743	30	2716.3	2758.6	2708.5	2785.6	2446.9	1958.1	2335.5	2179.4	1544.4	2242.5
Q96Q40	CDK15	Cyclin-dependent kinase 15	Homo sapiens	High	0	2.43489	1	6.8	15.8	26	21.8	27.9	29.9	41.9	39.9	26.1	36.1
Q00536	CDK16	Cyclin-dependent kinase 16	Homo sapiens	High	0	3.05523	3	76	79	93.5	101.9	119.3	112.4	147.7	138.1	132.6	135.1
Q00537	CDK17	Cyclin-dependent kinase 17	Homo sapiens	High	0	4.18564	10	1388.1	1440	1283.9	1295.6	1219.5	1596	1370.1	1344.6	2871.7	1524
P24941	CDK2	Cyclin-dependent kinase 2	Homo sapiens	High	0	4.58653	18	974.7	812.1	3982.5	4451.5	4622.5	4407.3	4378.1	5602.3	4904.1	4459.5
O14519	CDK2AP1	Cyclin-dependent kinase 2-associated protein 1	Homo sapiens	High	0	3.29066	2	105	83.8	219.7	188.9	240.7	240.7	207.4	238.8	213.6	214.2
P11802	CDK4	Cyclin-dependent kinase 4	Homo sapiens	High	0	4.00708	11	493.2	423.3	1759	1550.3	1391.3	900.9	1064.6	943.8	699.3	938.7
Q00535	CDK5	Cyclin-dependent-like kinase 5	Homo sapiens	High	0	4.09062	12	1015.9	1004	1249.8	1225.4	1367.9	1210.3	1239.8	1386.1	1240.9	1380.1
Q96SZ6	CDK5RAP1	CDK5 regulatory subunit-associated protein 1	Homo sapiens	High	0	4.04964	16	433.4	331.3	1452.4	1490.1	1397.3	1552.1	1436.1	1170.3	995.3	952.7
Q96SN8	CDK5RAP2	CDK5 regulatory subunit-associated protein 2	Homo sapiens	High	0	4.57222	51	2532.3	2391.9	4167.6	4373.9	3615.6	3812.8	3945.2	4325	4022.4	4156.8
Q96JB5	CDK5RAP3	CDK5 regulatory subunit-associated protein 3	Homo sapiens	High	0	4.56093	23	3973.1	4321.1	3397.5	3557.4	2966.4	3835.4	3763.2	3501.2	3732	3338.5
Q00534	CDK6	Cyclin-dependent kinase 6	Homo sapiens	High	0	4.40832	16	900.7	700.8	3677.5	3362.1	3128.1	2620	3310.4	2849.8	2502.9	2552.6
P50613	CDK7	Cyclin-dependent kinase 7	Homo sapiens	High	0	4.0992	10	886.9	868.6	1315.2	1280.1	1406.7	1370.6	1532.2	1429.6	1226.7	1249.4
P49336	CDK8	Cyclin-dependent kinase 8	Homo sapiens	High	0	4.18347	10	690.2	749.1	1715.8	1686.6	1834.9	1920.8	1705	1689.8	1527.3	1737.6
P50750	CDK9	Cyclin-dependent kinase 9	Homo sapiens	High	0	4.10606	11	821.4	940.2	1251.3	1375.6	1385.7	1467.7	1402.7	1662.3	1220.9	1238.3
Q5VV42	CDKAL1	Threonylcarbamoyladenosine tRNA methylthiotransferase	Homo sapiens	High	0	4.39524	24	1256.5	1023.6	3073.6	3324.6	2430.4	3266.9	2739	2535.2	2653.4	2541.6
P38936	CDKN1A	Cyclin-dependent kinase inhibitor 1	Homo sapiens	Medium	0	2.35064	1	5.5	12.6	23.7	14	21.5	20.1	16.6	23.8	58.1	28.3
P46527	CDKN1B	Cyclin-dependent kinase inhibitor 1B	Homo sapiens	High	0	3.67091	6	1800.1	2305.6	97.9	119.2	52.3	59.5	74.3	78.4	57.1	42.8
Q9NXV6	CDKN2AIP	CDKN2A-interacting protein	Homo sapiens	High	0	4.58121	25	5975.9	6407.5	3202.9	3514.6	2880.1	3093.2	3038.2	3345.9	3510.7	3155.7
Q96HQ2	CDKN2AIPNL	CDKN2AIP N-terminal-like protein	Homo sapiens	High	0	3.88251	6	366.2	291.7	881.7	882.6	908.9	785.5	890.6	1043.4	747.2	831.9
P55273	CDKN2D	Cyclin-dependent kinase 4 inhibitor D	Homo sapiens	High	0	2.87541	3	45.6	54.7	110.8	109.9	86.5	87.4	72.6	95.5	44.4	43.2
Q16667	CDKN3	Cyclin-dependent kinase inhibitor 3	Homo sapiens	High	0	3.01376	2	20.5	13.1	107.8	93.6	138.4	112.2	135.2	171.3	109.3	130.8
Q49AH0	CDNF	Cerebral dopamine neurotrophic factor	Homo sapiens	Medium	0	2.12189	1	12	4.9	11.8	12.9	10.4	13.9	12	10.3	31.2	13
Q6NVV7	CDPF1	Cysteine-rich DPF motif domain-containing protein 1	Homo sapiens	Medium	0	2.8598	1	65.4	67.9	79.3	79.6	85	79.7	77.3	60.9	66.6	62.4
Q01850	CDR2	Cerebellar degeneration-related protein 2	Homo sapiens	High	0	3.94312	13	1158.4	1146.5	1008.4	984.4	888.9	767.1	697.3	681.5	690.1	749.9
O95674	CDS2	Phosphatidate cytidylyltransferase 2	Homo sapiens	High	0	3.94577	3	2116.9	1800.8	626	636.1	528.2	629.8	610.1	591.6	732.7	553.9
Q15517	CDSN	Corneodesmosin	Homo sapiens	High	0	3.21285	2	123.9	83.6	222	316.3	215.2	175.1	132.5	103.7	140.5	119.7
Q9H211	CDT1	DNA replication factor Cdt1	Homo sapiens	High	0	2.34635	2	12.9	13.2	34.9	28.7	32	21.8	27.8	18	13.5	19.2
Q9UKY7	CDV3	Protein CDV3 homolog	Homo sapiens	High	0	4.47841	12	3279.1	3219.6	3394.2	3258	3563.4	2608.7	2812.6	3409.7	2337.6	2206.6
Q9Y232	CDYL	Chromodomain Y-like protein	Homo sapiens	High	0	4.2273	14	1337	1195.2	1811.2	1749.3	1776.1	1954.7	1667.9	1595.5	1919.3	1870.8
Q8N8U2	CDYL2	Chromodomain Y-like protein 2	Homo sapiens	High	0	3.82206	9	469.3	439.9	492.4	517.4	603.2	986.2	562	716.2	1132.6	719.2
P17676	CEBPB	CCAAT/enhancer-binding protein beta	Homo sapiens	High	0	3.34897	5	87.1	94.5	285.5	285.1	246	246.7	220	182.8	330.1	255.6
P53567	CEBPG	CCAAT/enhancer-binding protein gamma	Homo sapiens	High	0	2.33365	2	13.5	11.4	33	34	23.9	25.9	17.7	16.3	23.8	16.1
Q03701	CEBPZ	CCAAT/enhancer-binding protein zeta	Homo sapiens	High	0	4.8435	39	2870.9	2643.1	7908	8373.9	7614.7	11137.7	7472.4	6445.6	8611.1	6664.8
Q9NZK5	CECR1	Adenosine deaminase CECR1	Homo sapiens	High	0	3.53049	5	1262.1	1250.7	112.7	116.3	87.5	81.4	104.1	69.3	204.5	103.7
Q9BXW7	CECR5	Cat eye syndrome critical region protein 5	Homo sapiens	High	0	3.94525	11	871.6	861.3	897.8	902.2	863.5	1032.6	814.5	731.4	997.5	843.1
Q92879	CELF1	CUGBP Elav-like family member 1	Homo sapiens	High	0	4.40152	13	1304.2	1572.3	2751.2	2578.3	2665.8	2708.8	3072.5	2688.8	2858.2	3007.1
G5EA30	CELF1	CUG triplet repeat, RNA binding protein 1, isoform CRA_c	Homo sapiens	High	0	3.02333	5	45	40.7	146	146.4	137.7	150.1	112.1	94.2	87.6	95.4
O95319	CELF2	CUGBP Elav-like family member 2	Homo sapiens	High	0	4.5163	8	3498.5	3412.7	3414.2	3140.1	3146.5	3250.5	3241.3	2893.2	3367.6	3467.4
Q8WUJ3	CEMIP	Cell migration-inducing and hyaluronan-binding protein	Homo sapiens	Medium	0	2.96237	1	96.6	120	101.2	89.3	80.9	128.1	69.1	89.2	85.4	57.2
Q8N111	CEND1	Cell cycle exit and neuronal differentiation protein 1	Homo sapiens	High	0	2.47943	1	14.6	13.5	21.3	16.4	29.9	32.7	30.9	52.4	55.4	34.5
P07199	CENPB	Major centromere autoantigen B	Homo sapiens	High	0	4.05069	12	1318.3	1278.9	1255.2	1176.4	1150.5	1159.3	1121	927.2	854	997.3
Q03188	CENPC	Centromere protein C	Homo sapiens	High	0	4.37324	34	3272.7	3359.6	2363	2524.9	2027.9	1825.5	2167.8	2182.4	1550.4	2343.7
Q02224	CENPE	Centromere-associated protein E	Homo sapiens	High	0	4.83931	85	2510.5	2209.5	6981.3	6891.2	8297.4	7734.3	8563.8	9617.9	8227.7	8039.9
P49454	CENPF	Centromere protein F	Homo sapiens	High	0	5.1834	142	5505.7	4964.7	15306.3	14987	14654	22622.9	16872.3	16712.2	24089.7	16829.9
Q9H3R5	CENPH	Centromere protein H	Homo sapiens	High	0	4.19927	11	330.4	273.4	2206.3	2192.4	1561.4	1689.1	2020.5	2166.7	1532.2	1850
Q92674	CENPI	Centromere protein I	Homo sapiens	High	0	3.89984	10	247.7	257.6	671	772.8	822.5	1158.1	877.8	1062.5	1199.7	870.7
Q9HC77	CENPJ	Centromere protein J	Homo sapiens	High	0	3.7474	7	476.9	553.5	474.2	554.2	481	560	666.3	723.1	603.5	497.1
Q9BS16	CENPK	Centromere protein K	Homo sapiens	High	0	3.96021	7	302.6	213	1212.5	1200.3	990.5	1002	1045	1154.4	975.9	1028.4
Q8N0S6	CENPL	Centromere protein L	Homo sapiens	High	0	3.73613	5	114.6	91.2	556.3	522.7	617.2	794.3	669.7	589.1	782.8	708.7
Q9NSP4	CENPM	Centromere protein M	Homo sapiens	High	0	3.63371	4	73.1	27.4	566.2	545.6	621.4	452.9	532.1	506.4	468.2	509.1
Q96H22	CENPN	Centromere protein N	Homo sapiens	High	0	3.89172	7	313.3	407.7	713.5	753.9	803	1128.3	825.3	743.2	1158.1	946.9
Q9BU64	CENPO	Centromere protein O	Homo sapiens	High	0	3.22482	2	34.5	32.9	178.4	204.1	222.9	319.4	177.9	136.6	201.8	169.6
Q6IPU0	CENPP	Centromere protein P	Homo sapiens	High	0	3.77878	6	104.3	96.4	595.7	598.3	634.3	870.7	775.9	753.9	899.6	679.6
Q7L2Z9	CENPQ	Centromere protein Q	Homo sapiens	High	0	4.06469	11	194.2	137.1	1506.6	1583.8	1301.7	1572.5	1324.4	1377.4	1413.6	1194.9
Q96BT3	CENPT	Centromere protein T	Homo sapiens	High	0	3.59221	7	229	192.8	414	414.3	441	523.3	424	365.5	472.1	434.3
Q71F23	CENPU	Centromere protein U	Homo sapiens	High	0	4.39788	17	636.8	662.1	2994.1	3370.6	2466.6	3191.9	2796.5	3039.4	3260.2	2578.2
Q7Z7K6	CENPV	Centromere protein V	Homo sapiens	High	0	4.03849	9	805.6	822	1161.3	1269.6	1026.3	1415.3	1242.2	957.4	1122.1	1104.9
O60308	CEP104	Centrosomal protein of 104 kDa	Homo sapiens	High	0	3.1116	2	123.5	115.1	151.5	131.6	151.9	122	122.6	114.2	111.8	148.8
Q8N960	CEP120	Centrosomal protein of 120 kDa	Homo sapiens	High	0	4.13666	24	2383	2533.2	1134.8	1233.1	893	1071.5	1125.9	1085	1158	1080.5
Q6ZU80	CEP128	Centrosomal protein of 128 kDa	Homo sapiens	High	0	4.30116	24	2951.5	3229.3	1976.7	2098.7	1393.3	1729	1700.9	1600.4	1869.4	1456.6
Q9UPN4	CEP131	Centrosomal protein of 131 kDa	Homo sapiens	High	0	4.26176	25	944.4	1090.3	2089.8	2263.4	2002.8	2156.2	1948.2	2131.9	1833.1	1810.6
Q66GS9	CEP135	Centrosomal protein of 135 kDa	Homo sapiens	High	0	4.57293	42	5953	6523.4	3559.7	3742	2986.6	2922	3254.2	3118.1	2592.2	2754.2
O94986	CEP152	Centrosomal protein of 152 kDa	Homo sapiens	High	0	4.53132	47	1767.8	1665.4	3728.3	4136.6	3704.5	4032.5	3655.4	3823.5	3992.8	3480.9
Q5TB80	CEP162	Centrosomal protein of 162 kDa	Homo sapiens	High	0	2.94325	3	116.5	119.2	88.5	84.7	90.4	71.1	73.7	90.6	76.2	66.6
Q9UPV0	CEP164	Centrosomal protein of 164 kDa	Homo sapiens	High	0	3.52914	7	262.3	296.3	362.1	353.9	307.4	352.3	356.5	359.1	383.4	348.4
Q5SW79	CEP170	Centrosomal protein of 170 kDa	Homo sapiens	High	0	4.58097	38	3124.8	3003.6	4107	4104.6	3785	3461.3	4050.3	4469.8	4030.1	3967.7
Q5SW79-3	CEP170	Isoform 3 of Centrosomal protein of 170 kDa	Homo sapiens	High	0	2.96256	7	93.9	80.9	137.1	142.3	116.6	89	63	70.2	64.7	59.7
Q9Y4F5	CEP170B	Centrosomal protein of 170 kDa protein B	Homo sapiens	High	0	3.02792	4	97	132.2	90.1	94.4	79.2	88.9	108.4	109.6	163.3	103.3
Q96LK0	CEP19	Centrosomal protein of 19 kDa	Homo sapiens	Medium	0	2.47538	1	58.9	58.8	29.2	25.5	22.7	20.2	27.1	17.8	21.6	17
Q8TEP8	CEP192	Centrosomal protein of 192 kDa	Homo sapiens	High	0	4.13525	20	1411.7	1377.9	1422.9	1439.5	1249.7	1269.6	1310.2	1585.1	1198.3	1388.8
Q8TEP8-3	CEP192	Isoform 3 of Centrosomal protein of 192 kDa	Homo sapiens	High	0	3.60734	10	339.8	356.4	434.9	437.3	393.2	410.9	405.2	425.8	451.7	393.7
Q9BV73	CEP250	Centrosome-associated protein CEP250	Homo sapiens	High	0	4.55437	50	4659.3	4753.5	3285.5	3383.7	3000.2	3141.9	3444.7	3632.7	3312	3226.3
O15078	CEP290	Centrosomal protein of 290 kDa	Homo sapiens	High	0	4.4875	38	2245.9	2746	3175.7	3768.9	2865.4	3722.4	3076	3359.2	3027.3	2739.1
Q9C0D2	CEP295	Centrosomal protein of 295 kDa	Homo sapiens	High	0	3.35913	7	220.5	264.1	224	215.7	201.9	234.7	257.7	240.5	239.5	187.7
Q5VT06	CEP350	Centrosome-associated protein 350	Homo sapiens	High	0	4.62476	50	4618.6	5217	4344.1	4612.7	3495.6	3812.4	4059.4	4223.3	3868.3	3895.3
Q9BYV8	CEP41	Centrosomal protein of 41 kDa	Homo sapiens	High	0	3.87101	9	793.5	725	779.6	754.6	760.7	703.3	714.9	705.2	585.5	908
Q9C0F1	CEP44	Centrosomal protein of 44 kDa	Homo sapiens	High	0	3.96102	12	344.9	316.1	952	948.3	993.5	1069.3	1094.3	1088.2	1254.2	1080.7
Q53EZ4	CEP55	Centrosomal protein of 55 kDa	Homo sapiens	High	0	4.33465	18	436.7	380.3	2097.8	2267.3	2569.2	2267.6	2309.9	3404.4	3147	2729.8
Q86XR8	CEP57	Centrosomal protein of 57 kDa	Homo sapiens	High	0	4.3774	22	3783.2	3893.1	2445.5	2376	1836.8	1743.5	2009.3	2022.4	1729.6	2005.6
Q76N32	CEP68	Centrosomal protein of 68 kDa	Homo sapiens	Medium	0	2.81783	1	121.4	143.6	39.8	47.2	34.5	53.8	44.1	44.4	74.6	54
Q9P209	CEP72	Centrosomal protein of 72 kDa	Homo sapiens	High	0	3.08856	4	35.3	26.1	145.3	150	132.4	125.2	172.7	181.1	123.4	134.7
Q8TAP6	CEP76	Centrosomal protein of 76 kDa	Homo sapiens	High	0	3.82293	9	504.5	444.9	747.8	706.5	800.5	693.2	747.2	711.5	652.2	643.3
Q5JTW2	CEP78	Centrosomal protein of 78 kDa	Homo sapiens	High	0	4.06556	13	1071.1	1089.5	1436.6	1396.5	1044.8	1162.9	1053.3	944.1	1307.9	1122.8
Q9Y592	CEP83	Centrosomal protein of 83 kDa	Homo sapiens	High	0	3.73563	7	505.4	501.6	548.2	500.5	560.6	497	626.7	573.8	592.8	533.8
Q6P2H3	CEP85	Centrosomal protein of 85 kDa	Homo sapiens	High	0	4.05921	19	488.5	463.1	1322.4	1430.2	1292.2	1149	1273.5	1511.6	1283.7	1246.6
Q5SZL2	CEP85L	Centrosomal protein of 85 kDa-like	Homo sapiens	High	0	3.44871	4	222.3	234.7	278.6	288.9	306.4	252.7	354.2	367.8	188.9	315.5
Q96ST8	CEP89	Centrosomal protein of 89 kDa	Homo sapiens	High	0	3.82454	8	717.9	723.3	547.7	584.2	638	655	590.7	741.9	790.4	687.2
Q96GE4	CEP95	Centrosomal protein of 95 kDa	Homo sapiens	High	0	3.29072	4	213	211.4	223.7	196.3	193.3	166	209.4	188.4	167.6	184
Q8IW35	CEP97	Centrosomal protein of 97 kDa	Homo sapiens	High	0	4.28013	20	859.1	820.8	2176.3	2113.2	2052.2	2073.5	2326.6	2407.6	2163.6	2067.3
Q9Y6K0	CEPT1	Choline/ethanolaminephosphotransferase 1	Homo sapiens	High	0	3.80419	3	748.3	612.2	821.4	615.2	773.5	663.3	576.3	423.6	488.1	648.8
Q8TCT0	CERK	Ceramide kinase	Homo sapiens	High	0	2.59977	2	42.9	51.7	46.8	64.3	40	29.9	32.6	44.9	21.7	23.1
Q96G23	CERS2	Ceramide synthase 2	Homo sapiens	High	0	4.14718	5	772.7	650.5	1805.8	1546.8	1672.3	1940.3	1497.6	1168.5	1387.2	1592.1
Q9HA82	CERS4	Ceramide synthase 4	Homo sapiens	High	0	3.04871	3	96.8	92.2	113.3	123.6	118.4	130.6	111.1	80.9	142.1	109.7
Q8N5B7	CERS5	Ceramide synthase 5	Homo sapiens	High	0	3.58999	1	265.6	216.6	474.8	420.1	488.6	608.7	245.8	235.2	363.4	571.6
Q6ZMG9	CERS6	Ceramide synthase 6	Homo sapiens	High	0	3.79858	2	480.3	448	670.7	753.9	713.9	1001.9	390.2	386.7	766.4	677
P23141	CES1	Liver carboxylesterase 1	Homo sapiens	Medium	0	3.32891	1	200	186.3	203.7	222.2	223.7	217.2	225.5	216.2	233	204.8
P41208	CETN2	Centrin-2	Homo sapiens	High	0	4.27866	8	2748.1	2684.3	1744.4	1549.6	1414.7	1538.7	1868.9	1570.5	2101.7	1775.2
O15182	CETN3	Centrin-3	Homo sapiens	High	0	4.29169	13	1421.7	1249.2	2339.1	2364.8	1958.4	2055.9	2234.1	2242.5	1771.8	1937.1
Q9Y6A4	CFAP20	Cilia- and flagella-associated protein 20	Homo sapiens	High	0	3.51583	4	402.7	469.8	315.8	366.5	287.4	356.4	285.7	315.3	283.2	196.9
Q96G28	CFAP36	Cilia- and flagella-associated protein 36	Homo sapiens	High	0	4.192	16	1512.9	1447.9	1668.6	1721.7	1438.3	1432.8	1534.5	1707.8	1480.9	1614.3
Q96MR6	CFAP57	Cilia- and flagella-associated protein 57	Homo sapiens	Medium	0	2.82	1	61.9	63.1	75.7	68.3	80.3	85.8	57.5	59.7	53.1	55.3
Q5T655	CFAP58	Cilia- and flagella-associated protein 58	Homo sapiens	High	0	3.3492	1	315.1	344.9	228.9	256.4	192	231.7	189.5	152.8	138.7	184.6
Q9P2B7	CFAP97	Cilia- and flagella-associated protein 97	Homo sapiens	High	0	3.5366	8	304.5	246.3	495	442.3	414.6	242.8	368	397.8	218	311
Q9UEE9	CFDP1	Craniofacial development protein 1	Homo sapiens	High	0	4.28408	12	2585.9	2322.9	1849.8	1873.5	1820.4	1320.5	1848.9	2187.5	1380.1	2044.9
P23528	CFL1	Cofilin-1	Homo sapiens	High	0	5.22682	23	31290.9	34459.8	13932.3	16313.2	12930.6	10615.2	11176.2	13910.9	10544	13411.2
Q9Y281	CFL2	Cofilin-2	Homo sapiens	High	0	3.34017	4	237.7	238.7	198.5	227.1	225.2	179.2	227.2	244.9	198.3	211.8
O15519	CFLAR	CASP8 and FADD-like apoptosis regulator	Homo sapiens	High	0	3.9898	11	483.3	384	1344.2	1251.9	1388.9	944	1163.5	925.3	715	1167.7
Q9UFW8	CGGBP1	CGG triplet repeat-binding protein 1	Homo sapiens	High	0	4.26871	11	3661.9	3428.8	1495.6	1365.8	1327.7	1110.1	1564.2	1761.4	1321.1	1528.9
Q9P2M7	CGN	Cingulin	Homo sapiens	High	0	3.31706	6	100	106.4	240.1	244.8	198.8	259.5	231.4	186.4	314.2	193.6
Q99674	CGREF1	Cell growth regulator with EF hand domain protein 1	Homo sapiens	High	0	2.9221	5	12.5	13.7	103.6	112.4	106.5	161.2	79.5	78.4	93.2	74.8
Q8WUX2	CHAC2	Putative glutathione-specific gamma-glutamylcyclotransferase 2	Homo sapiens	High	0	3.65199	4	103.7	59	614.4	585.3	639.6	518.4	575.5	477	400.4	514.1
Q13111	CHAF1A	Chromatin assembly factor 1 subunit A	Homo sapiens	High	0	4.46314	30	595	551.2	3187.6	3187.3	3290.4	4129.9	3405.9	3575.5	3972	3155.1
Q13112	CHAF1B	Chromatin assembly factor 1 subunit B	Homo sapiens	High	0	4.42896	19	594.9	427.6	3487.8	3284.5	3435.4	3599.6	3178.5	2910.4	3039.6	2892.9
Q96JM3	CHAMP1	Chromosome alignment-maintaining phosphoprotein 1	Homo sapiens	High	0	4.65274	35	4171.8	3853.5	4195	4207.5	4553.9	5287.8	4465.1	3947.6	5416.3	4852.5
Q96BP2	CHCHD1	Coiled-coil-helix-coiled-coil-helix domain-containing protein 1	Homo sapiens	High	0	2.87892	1	31.8	40	66.9	77.8	70.8	114.8	75.7	83.1	102.9	92.9
Q9Y6H1	CHCHD2	Coiled-coil-helix-coiled-coil-helix domain-containing protein 2	Homo sapiens	High	0	2.76634	2	27.4	28.6	98.7	56.5	88.2	37	67.3	96.3	35.3	48.6
Q9NX63	CHCHD3	MICOS complex subunit MIC19	Homo sapiens	High	0	4.42669	13	2540.7	2645.6	2778.7	2942.2	2303	3093.7	2743	2432.9	2885.9	2345
Q8N4Q1	CHCHD4	Mitochondrial intermembrane space import and assembly protein 40	Homo sapiens	High	0	3.97815	5	669.5	489.3	1159.5	948	1112	1193.4	1117.2	834.3	984.5	1001.7
Q9BSY4	CHCHD5	Coiled-coil-helix-coiled-coil-helix domain-containing protein 5	Homo sapiens	Medium	0	3.00017	1	28.8	33.5	81.5	102.2	97.5	138.4	118.6	150.4	144.4	105.1
Q9BRQ6	CHCHD6	MICOS complex subunit MIC25	Homo sapiens	High	0	3.8922	8	654.8	741.5	721.2	860.8	681.2	1041.7	619.4	782.9	994.7	703.7
O14646	CHD1	Chromodomain-helicase-DNA-binding protein 1	Homo sapiens	High	0	4.93618	59	4011.2	3875.7	10039.8	10164.6	9630.9	10696.4	9679.1	8886	10181.5	9168.4
Q86WJ1	CHD1L	Chromodomain-helicase-DNA-binding protein 1-like	Homo sapiens	High	0	4.5001	29	2157.2	2190.5	2820.4	2702.6	3233.3	2889.4	3384	4074.2	3993.1	4185.3
O14647	CHD2	Chromodomain-helicase-DNA-binding protein 2	Homo sapiens	High	0	4.63818	45	5684.2	5933.1	3835.9	3945.9	3451.5	4111.6	3855.7	3725.9	4575.6	4350.1
Q12873	CHD3	Chromodomain-helicase-DNA-binding protein 3	Homo sapiens	High	0	4.72277	48	7200.6	6975.4	5532.2	5217.5	4273.1	4910	4732.7	4310.2	4956.9	4707.6
H7C0J3	CHD3	Chromodomain-helicase-DNA-binding protein 3 (Fragment)	Homo sapiens	Medium	0	2.58838	2	45	53.1	32.6	45.2	29.8	35.4	41.8	26.4	50.6	27.7
Q14839	CHD4	Chromodomain-helicase-DNA-binding protein 4	Homo sapiens	High	0	5.26174	76	13255.3	13538.8	18620.2	18675.2	19712.9	22245.8	19315.8	19164	19323.6	18849.2
Q8TD26	CHD6	Chromodomain-helicase-DNA-binding protein 6	Homo sapiens	High	0	4.25279	31	2033.1	2120.7	1700.1	1744.3	1726.2	1570.5	1740.6	1866.9	1627.1	1768.1
Q9P2D1	CHD7	Chromodomain-helicase-DNA-binding protein 7	Homo sapiens	High	0	4.37991	39	1062.9	1173	1976	2329.8	2339.7	3525.5	2513.9	2948	3468.9	2645.6
Q9HCK8	CHD8	Chromodomain-helicase-DNA-binding protein 8	Homo sapiens	High	0	4.70327	46	3411.1	3327.9	5297.2	5035.3	5428.5	5283.8	5632	5863.1	5557.2	5661.2
Q3L8U1	CHD9	Chromodomain-helicase-DNA-binding protein 9	Homo sapiens	High	0	3.24672	6	164.3	184.2	167.8	161.7	157.6	173.8	191.7	198.1	195.5	170.2
O14757	CHEK1	Serine/threonine-protein kinase Chk1	Homo sapiens	High	0	4.51967	20	610.6	467.9	4598.8	4677.2	4494.5	3356.9	3977.5	4409.8	2983	3511.5
O96017	CHEK2	Serine/threonine-protein kinase Chk2	Homo sapiens	High	0	4.01468	11	1088.1	1040	912.3	766.9	1020.3	738.9	1178.7	1257.3	1127.3	1214
Q8IWX8	CHERP	Calcium homeostasis endoplasmic reticulum protein	Homo sapiens	High	0	4.68625	20	3828.4	3665.3	5145.7	5039.1	4874.1	5974.5	5215.6	4458.7	5528.1	4827.3
Q96EP1	CHFR	E3 ubiquitin-protein ligase CHFR	Homo sapiens	High	0	3.53084	5	329.1	370.9	263.6	262.6	341	290.7	386.4	412	373.7	365
Q9UKJ5	CHIC2	Cysteine-rich hydrophobic domain-containing protein 2	Homo sapiens	High	0	3.35591	2	118.3	118.9	286.1	264.6	246.3	325	276.1	209.7	230.5	193.9
Q9BWS9	CHID1	Chitinase domain-containing protein 1	Homo sapiens	High	0	4.32904	15	2561	2679.9	2015	2109.1	1833.4	2163.2	1976.2	1991.5	2157.3	1845.8
P35790	CHKA	Choline kinase alpha	Homo sapiens	High	0	3.21325	4	108.6	105.9	195.4	220.6	199.7	168.6	176.3	181.4	123.1	154.4
Q9Y259	CHKB	Choline/ethanolamine kinase	Homo sapiens	High	0	4.00918	10	2467.9	2036.2	901.6	840.3	689	531.6	650.2	593.7	635.8	867.4
P24386	CHM	Rab proteins geranylgeranyltransferase component A 1	Homo sapiens	High	0	3.89278	13	745.9	799.3	681.8	676.1	769.4	646.7	874.2	939.1	885.4	794.5
P26374	CHML	Rab proteins geranylgeranyltransferase component A 2	Homo sapiens	High	0	3.93805	14	482.2	443.1	974.5	1039.9	848.7	834.9	964.4	980.9	1210.5	891.5
Q9HD42	CHMP1A	Charged multivesicular body protein 1a	Homo sapiens	High	0	4.41894	8	3203.4	3230.3	2347.8	2447.7	2439.4	2578.7	2503.7	2847.5	2505.9	2134.3
Q7LBR1	CHMP1B	Charged multivesicular body protein 1b	Homo sapiens	High	0	4.4537	6	7536.7	6843.6	1915.6	1724.1	1609.3	1579.5	1808.5	1861.6	1701.6	1844.2
O43633	CHMP2A	Charged multivesicular body protein 2a	Homo sapiens	High	0	4.45271	7	3093	3213.8	2920.9	2912.7	2375.4	2592.9	2677.6	2862	3115.6	2596.5
Q9UQN3	CHMP2B	Charged multivesicular body protein 2b	Homo sapiens	High	0	4.32086	8	2265.4	1838.6	2264.4	1853.8	2254.5	1790	2476.6	2050.1	1817	2323.8
Q9Y3E7	CHMP3	Charged multivesicular body protein 3	Homo sapiens	High	0	3.87733	7	820.4	670.3	724.4	726.8	765.1	759.5	829.1	759	683.2	801.4
Q9BY43	CHMP4A	Charged multivesicular body protein 4a	Homo sapiens	High	0	4.38398	10	2453.2	2375.6	2589.5	2538.3	2263.7	2153.9	2300	2877.1	2271.2	2386.6
Q9H444	CHMP4B	Charged multivesicular body protein 4b	Homo sapiens	High	0	4.63077	19	4356.2	4841.5	3829.3	3858.8	4160.2	4147.7	4074.2	4963.9	4315.6	4185.8
Q9NZZ3	CHMP5	Charged multivesicular body protein 5	Homo sapiens	High	0	4.36426	10	1366.6	1390.5	1531	1655.6	1968.6	2644.4	2449.9	2930.6	4227	2970.4
Q96FZ7	CHMP6	Charged multivesicular body protein 6	Homo sapiens	High	0	3.85989	7	917.5	900.1	710.6	692.6	673.5	716.5	669.2	680.1	663.2	619.3
Q8WUX9	CHMP7	Charged multivesicular body protein 7	Homo sapiens	High	0	4.26208	17	3969.5	4296	1546.8	1557.9	1196.2	1039.4	1381.5	1249.6	1011.4	1036
Q9UHD1	CHORDC1	Cysteine and histidine-rich domain-containing protein 1	Homo sapiens	High	0	4.77829	25	3756.4	3355.6	7445.1	7046.7	8018.6	5869.8	7014.1	6012.4	5355.5	6144.9
Q99653	CHP1	Calcineurin B homologous protein 1	Homo sapiens	High	0	3.46963	7	245.6	215	296	343.9	296	398.7	290.1	300.6	302.3	260.5
Q8IZ52	CHPF	Chondroitin sulfate synthase 2	Homo sapiens	High	0	3.47573	4	57.8	36.1	451.9	421.3	381.5	470.1	313.5	231.5	258.6	368.1
Q9P2E5	CHPF2	Chondroitin sulfate glucuronyltransferase	Homo sapiens	High	0	3.02645	6	77.5	76.4	90.7	126.2	95.9	123.5	108	116.4	138.2	110
Q8WUD6	CHPT1	Cholinephosphotransferase 1	Homo sapiens	Medium	0	3.07708	1	107.6	80.6	159.7	118.8	124.8	133.1	124.6	109.6	124.2	111.2
Q9NRG0	CHRAC1	Chromatin accessibility complex protein 1	Homo sapiens	High	0	3.3112	3	115.5	111.6	189.1	244.1	218.6	296.3	206.3	250.6	251.7	163.6
Q9NPF2	CHST11	Carbohydrate sulfotransferase 11	Homo sapiens	High	0	3.18296	5	107	82.4	170.1	177	176.1	181.6	143	176.7	147.1	162.9
Q8NCH0	CHST14	Carbohydrate sulfotransferase 14	Homo sapiens	High	0	3.16752	4	116.6	98.1	141.4	145.3	136	150.8	161.4	163.2	170.2	187.7
Q9Y4C5	CHST2	Carbohydrate sulfotransferase 2	Homo sapiens	Medium	0	2.89955	1	91.3	109	63.1	73.5	67.6	95.1	71.7	100.8	79	42.4
Q86X52	CHSY1	Chondroitin sulfate synthase 1	Homo sapiens	High	0	3.65688	8	190.3	165.6	503	498.4	466.2	536.7	580.6	595.9	440.4	561.1
Q8WVB6	CHTF18	Chromosome transmission fidelity protein 18 homolog	Homo sapiens	High	0	4.11681	20	544	984.5	1446.8	1464.9	1519	1525	1433.1	1320.2	1483.7	1364.9
P0CG13	CHTF8	Chromosome transmission fidelity protein 8 homolog	Homo sapiens	High	0	2.78269	2	6.1	2.7	59.5	52.8	93.6	71.2	74.6	70.5	74.9	100.4
Q9Y3Y2	CHTOP	Chromatin target of PRMT1 protein	Homo sapiens	High	0	3.83794	4	765.5	774.4	671.4	653.4	587.2	705.5	726.1	645.5	746.8	609.7
O15111	CHUK	Inhibitor of nuclear factor kappa-B kinase subunit alpha	Homo sapiens	High	0	4.59164	26	3344.9	3360.4	3915.8	3836.1	4289.2	3453.5	4379.7	4216	3783.8	4472.2
Q8WUH1	CHURC1	Protein Churchill	Homo sapiens	High	0	3.60086	3	400.7	418.7	359.7	372.7	421.6	428.7	452.6	516.1	307.8	310.4
O76071	CIAO1	Probable cytosolic iron-sulfur protein assembly protein CIAO1	Homo sapiens	High	0	3.84356	8	446.1	437	708.4	710.1	809.7	684.6	822.7	869.1	759.6	728
Q6FI81	CIAPIN1	Anamorsin	Homo sapiens	High	0	4.48507	18	2660.4	2649.5	3206.9	3357	3901.6	3235.8	2887.3	3148.5	2651.7	2855.3
Q99828	CIB1	Calcium and integrin-binding protein 1	Homo sapiens	High	0	3.96536	9	1400.1	1331.5	913.8	889.6	858.3	754	768.2	895	669.5	753.3
I3L2J0	CIC	Protein capicua homolog	Homo sapiens	High	0	3.70194	9	560.3	581.4	410.2	412.8	392.4	484.1	474.6	464.3	728.6	525.6
Q96RK0	CIC	Protein capicua homolog	Homo sapiens	High	0	3.34588	8	247.7	227.2	203.3	208.1	211.9	219.1	191.7	212.5	272.3	223.8
Q9BW66	CINP	Cyclin-dependent kinase 2-interacting protein	Homo sapiens	High	0	3.17441	4	82.8	101.8	143	157.5	170.7	165.5	175.6	178.8	173	145.5
Q86X95	CIR1	Corepressor interacting with RBPJ 1	Homo sapiens	High	0	4.0819	12	935.6	931.4	1235.6	1229.7	1083.5	1294.4	1332.9	1332.8	1402	1297.5
Q14011	CIRBP	Cold-inducible RNA-binding protein	Homo sapiens	High	0	4.01667	7	1049.6	1051.3	1364.5	1103.1	1228.7	1006.5	961.2	916.2	873.3	836.8
Q9NZ45	CISD1	CDGSH iron-sulfur domain-containing protein 1	Homo sapiens	High	0	4.46344	5	5235.3	6102	3123.2	3269.1	1917.8	2487.6	2028.6	1466.3	1773.7	1665.8
Q8N5K1	CISD2	CDGSH iron-sulfur domain-containing protein 2	Homo sapiens	High	0	3.99311	7	864	954.4	806.7	948	825.2	1262.7	997.1	1067.4	1219.9	897.2
P0C7P0	CISD3	CDGSH iron-sulfur domain-containing protein 3, mitochondrial	Homo sapiens	High	0	4.02144	4	2221.1	2283.2	1144.5	1178.8	698.3	720.6	699.3	478	570.7	511.6
Q9NSE2	CISH	Cytokine-inducible SH2-containing protein	Homo sapiens	High	0	3.53329	6	84.4	61.8	603	604.5	420	239.9	374.5	416.4	242.1	367.6
O14578	CIT	Citron Rho-interacting kinase	Homo sapiens	High	0	4.60695	54	1299.1	947.8	3601.9	3359.3	4233.5	4704.3	4527.4	5771.2	6528.6	5480
Q9ULV3	CIZ1	Cip1-interacting zinc finger protein	Homo sapiens	High	0	4.20727	18	1220.7	1186.2	1710	1691.7	1509.9	1973.4	1594.1	1417	2130.6	1682.9
Q8WWK9	CKAP2	Cytoskeleton-associated protein 2	Homo sapiens	High	0	4.33837	20	634.2	454.2	2859.7	2861.1	2246.8	2716.4	2325.2	2108.3	3233.2	2356.8
Q8IYA6	CKAP2L	Cytoskeleton-associated protein 2-like	Homo sapiens	High	0	4.04601	15	211.6	200.2	1463.5	1490.9	1159.3	1298	1101.9	1196.2	1593.3	1402.8
Q07065	CKAP4	Cytoskeleton-associated protein 4	Homo sapiens	High	0	4.49924	27	2118.6	1833.2	3136.8	2865.1	2921.2	3390.2	3775.9	3152.9	4341	4032.4
Q14008	CKAP5	Cytoskeleton-associated protein 5	Homo sapiens	High	0	5.24551	99	11091.5	10419.2	17750.7	16780.5	20577.5	18379.3	20637.1	20749.1	19199.4	20413.1
P12277	CKB	Creatine kinase B-type	Homo sapiens	High	0	3.45706	7	166	138.9	299.3	280.1	380.1	280.9	345.2	419.7	248.8	305.6
Q9UBR5	CKLF	Chemokine-like factor	Homo sapiens	High	0	3.3145	2	174.6	160.6	189.1	186.8	220.9	333	171.4	222.5	225.8	178.3
P61024	CKS1B	Cyclin-dependent kinases regulatory subunit 1	Homo sapiens	High	0	4.08675	4	191.3	99.7	1376.3	1186.7	1856.8	1445.1	1341.7	1746.7	1482	1484.7
P33552	CKS2	Cyclin-dependent kinases regulatory subunit 2	Homo sapiens	High	0	3.70055	2	48.7	19.3	547.7	480.9	751.9	580.4	627.9	839.3	535.3	586.8
Q7Z460	CLASP1	CLIP-associating protein 1	Homo sapiens	High	0	4.87575	45	3879.2	3642.7	7623	7379.3	8518.7	7939.1	8710.1	9093.4	8754.2	9579.9
O75122	CLASP2	CLIP-associating protein 2	Homo sapiens	High	0	4.45725	28	2629.9	2575	2884.6	2874	2834.1	2703.1	3253.9	3194.7	2722.4	2986.7
O75122-3	CLASP2	Isoform 3 of CLIP-associating protein 2	Homo sapiens	High	0	3.65603	11	342.9	341.7	428.4	409.3	471.9	437.9	578.4	561.1	471.2	486.5
Q8N2M8	CLASRP	CLK4-associating serine/arginine rich protein	Homo sapiens	High	0	3.89078	5	713.9	666.3	915.5	810.8	752.7	810.4	846.3	835.4	690.6	734.5
A0A0A0MQS2	CLASRP	CLK4-associating serine/arginine-rich protein	Homo sapiens	High	0	2.32552	2	16.1	20.5	24.5	20.6	13.9	23.1	20.8	25.2	25.7	21.2
Q96S66	CLCC1	Chloride channel CLIC-like protein 1	Homo sapiens	High	0	4.22891	17	1527.3	1616.1	1829.4	1943.7	1476.9	1961.1	1576.4	1606	1876.7	1526.1
P51790	CLCN3	H(+)/Cl(-) exchange transporter 3	Homo sapiens	High	0	3.50406	3	317.5	323	323.4	297	332.1	370.7	253.1	318.2	352.3	304.7
P51795	CLCN5	H(+)/Cl(-) exchange transporter 5	Homo sapiens	Medium	0	3.15418	1	68.7	76.2	161.7	126	147.2	148.6	170	176.4	171	180.4
P51798	CLCN7	H(+)/Cl(-) exchange transporter 7	Homo sapiens	High	0	3.21511	5	187.3	149.6	212.6	187.1	205.9	210.5	127.7	116.7	120.9	122.7
Q9NY35	CLDND1	Claudin domain-containing protein 1	Homo sapiens	High	0	3.31294	3	114.2	116.4	188.6	210.2	241.2	187.3	243.8	284.4	235.4	234.1
Q2KHT3	CLEC16A	Protein CLEC16A	Homo sapiens	High	0	3.85827	15	730.3	693	773.9	703.2	756.5	632.4	708.5	748.2	684.7	784.9
Q9UHP7	CLEC2D	C-type lectin domain family 2 member D	Homo sapiens	High	0	3.38666	5	90.5	61.5	315.6	344.3	286.8	281.4	325.4	244	222.3	264.1
O00299	CLIC1	Chloride intracellular channel protein 1	Homo sapiens	High	0	4.42955	15	2674.4	2821	2416.6	2608.2	2849.7	2083.8	2543.7	2752.8	2622.8	3514.2
O95833	CLIC3	Chloride intracellular channel protein 3	Homo sapiens	High	0	2.1682	1	12.1	24	9.9	8.4	12.2	12.9	19	16.6	20.7	11.5
Q9Y696	CLIC4	Chloride intracellular channel protein 4	Homo sapiens	High	0	3.86788	8	122.7	92.3	585.6	531.8	851.7	695.2	1021.8	1093	1275.6	1107.3
Q9NZA1	CLIC5	Chloride intracellular channel protein 5	Homo sapiens	High	0	3.26005	4	190.7	205.2	112.1	124.6	186	188.4	178.8	209.4	271.4	153.3
Q96NY7	CLIC6	Chloride intracellular channel protein 6	Homo sapiens	High	0	2.90428	3	168.3	142.1	65.2	75.4	61.3	54.7	42.4	37.4	97.6	57.8
Q14677	CLINT1	Clathrin interactor 1	Homo sapiens	High	0	4.69042	22	4492.3	4324.2	5051.2	4769.1	5109.9	5007.8	5078	5479.2	5048.7	4664.7
Q14677-3	CLINT1	Isoform 3 of Clathrin interactor 1	Homo sapiens	High	0	3.07122	2	114.6	111.3	126.1	97.6	137.5	117.4	124.4	103.7	144.3	101.3
P30622	CLIP1	CAP-Gly domain-containing linker protein 1	Homo sapiens	High	0	4.87007	70	7114.9	7209.4	6820.5	7141.8	6865.5	6742.8	7554.2	8832.3	8252.5	7609.8
P30622-2	CLIP1	Isoform 3 of CAP-Gly domain-containing linker protein 1	Homo sapiens	Medium	0	4.37514	18	2245	2327.1	2230	2046.7	2205.7	1989.6	2652.8	2835.2	2682.1	2507
P49759	CLK1	Dual specificity protein kinase CLK1	Homo sapiens	High	0	4.29318	11	2684.6	2670	2314.4	2340.3	1562.7	1782.7	1732.7	1320.5	1682.6	1551.3
P49760	CLK2	Dual specificity protein kinase CLK2	Homo sapiens	High	0	3.85285	6	347	323.4	826.8	871.2	745.9	938.8	841.4	739.1	751.7	740.7
P49761	CLK3	Dual specificity protein kinase CLK3	Homo sapiens	High	0	4.16214	14	786.9	804.2	1533.8	1603	1543.5	2214.6	1722.8	1445.8	1457.6	1413.7
Q9HAZ1	CLK4	Dual specificity protein kinase CLK4	Homo sapiens	High	0	3.78522	4	838.1	948.4	606	624.1	464.4	574.8	494.4	408	611.6	528.6
Q13286	CLN3	Battenin	Homo sapiens	High	0	2.85516	1	61.7	46.9	69.6	74.7	88.3	73.5	73.8	93.9	51.3	82.7
O75503	CLN5	Ceroid-lipofuscinosis neuronal protein 5	Homo sapiens	High	0	3.81743	7	836.5	753.5	802.3	644.5	708.2	701.7	607.1	492.6	486.9	534.6
Q9UBY8	CLN8	Protein CLN8	Homo sapiens	High	0	3.09458	2	97.2	107.2	120.5	138.7	119.9	181.6	123	115.4	135.6	104.2
P54105	CLNS1A	Methylosome subunit pICln	Homo sapiens	High	0	3.98299	9	791.1	721.1	1060.9	1001.1	1213	985.3	950.6	1096.3	825.8	970.7
Q92989	CLP1	Polyribonucleotide 5'-hydroxyl-kinase Clp1	Homo sapiens	High	0	4.08014	9	995.2	1012.8	1287.8	1343.3	1311	1340.9	1256	1197.4	1102.2	1180
Q9H078	CLPB	Caseinolytic peptidase B protein homolog	Homo sapiens	High	0	4.46019	18	1650.6	1539.9	3344	3409.1	3007.8	3826.9	3322.1	3069.4	3051.5	2631.8
Q9H078-2	CLPB	Isoform 2 of Caseinolytic peptidase B protein homolog	Homo sapiens	High	0	2.81124	5	30.2	31.6	70.4	79.4	74.6	88.7	71.1	71.2	69.5	60.8
Q16740	CLPP	ATP-dependent Clp protease proteolytic subunit, mitochondrial	Homo sapiens	High	0	4.33629	9	1862.9	1781.8	2170.2	2289.6	2218.7	2867.9	1952.2	2004.1	2502.6	2041.6
O96005	CLPTM1	Cleft lip and palate transmembrane protein 1	Homo sapiens	High	0	4.03564	12	710	649.4	1202	1189.9	1201.3	1503	1100.9	1155.3	1198.2	945.3
Q96KA5	CLPTM1L	Cleft lip and palate transmembrane protein 1-like protein	Homo sapiens	High	0	4.1864	12	1653.4	1846.5	1420.1	1563.8	1360.8	1734.5	1369.9	1543.7	1474	1393.7
O76031	CLPX	ATP-dependent Clp protease ATP-binding subunit clpX-like, mitochondrial	Homo sapiens	High	0	4.60676	30	1659.3	1381.6	4495.3	4719.7	4985.4	6135.6	4406.1	4365.7	4222.8	4063.3
Q9HAW4	CLSPN	Claspin	Homo sapiens	High	0	4.45173	29	676.5	511.3	4666.9	4551.6	3663.6	2740.3	3099.6	3313.6	2336.1	2736.6
O94985	CLSTN1	Calsyntenin-1	Homo sapiens	High	0	3.29438	4	141.7	151.8	151.2	170.1	188.1	242.9	231.1	233	276.6	183.1
P09496	CLTA	Clathrin light chain A	Homo sapiens	High	0	4.19536	9	1042.1	1015.3	1581.2	1546.9	1642	1593	1635	2241.2	1660.9	1722.9
P09496-2	CLTA	Isoform Non-brain of Clathrin light chain A	Homo sapiens	High	0	3.83728	4	499.4	538.2	647	674.9	658.2	650.8	747	1076.5	667.1	716
P09497	CLTB	Clathrin light chain B	Homo sapiens	High	0	4.31392	13	2352.4	2500.8	2211.1	2575.7	1765.1	1959.3	1794.3	2105.4	1779	1559.2
Q00610	CLTC	Clathrin heavy chain 1	Homo sapiens	High	0	5.31932	92	17257.1	17037.3	22058.1	21577.9	22797	21089.8	21793.2	23398.1	18979.1	22616.4
Q96AJ1	CLUAP1	Clusterin-associated protein 1	Homo sapiens	High	0	2.87286	2	51.4	67.6	65.8	64.9	77.5	70.9	81.8	84	92.6	89.7
O75153	CLUH	Clustered mitochondria protein homolog	Homo sapiens	High	0	4.75178	48	1427.8	1123.6	7226.2	7535.2	8432.9	6583.6	6693.1	7170.8	4405.3	5866.9
I3L2B0	CLUH	Clustered mitochondria protein homolog (Fragment)	Homo sapiens	High	0	3.63221	6	137.9	85	570.5	513	616.9	426.6	550.2	669.1	300.2	418.2
Q8N0X4	CLYBL	Citrate lyase subunit beta-like protein, mitochondrial	Homo sapiens	High	0	4.36438	16	5550.6	5051.9	1714.9	1725.1	1193.3	1479.9	1307.6	1217.8	1992.6	1907.1
Q8NFW8	CMAS	N-acylneuraminate cytidylyltransferase	Homo sapiens	High	0	4.57838	23	7074.8	7272.5	3210.1	3157.3	2454.8	2697.6	2936.3	2593.7	3610	2870
Q96DG6	CMBL	Carboxymethylenebutenolidase homolog	Homo sapiens	High	0	2.9208	1	57.5	62.1	68.2	63.7	73.3	79.9	72.3	48.5	242.7	65.1
Q7Z7K0	CMC1	COX assembly mitochondrial protein homolog	Homo sapiens	High	0	3.86836	3	499.9	545.2	783.3	850.9	740.4	991.2	699.6	893.3	892	489.3
H3BTB6	CMC2	COX assembly mitochondrial protein 2 homolog	Homo sapiens	Medium	0	3.12346	2	79.9	76.8	154.3	138.7	116.7	190.1	128.4	153.4	150.4	140.1
Q9NRP2	CMC2	COX assembly mitochondrial protein 2 homolog	Homo sapiens	High	0	3.28807	1	137	113.2	186.5	182.9	180.2	215.7	206.2	239.2	259	221.3
Q8IY22	CMIP	C-Maf-inducing protein	Homo sapiens	High	0	2.97179	3	51.3	37.9	128.6	116	125.9	72	93.3	104.6	83.2	124.3
P30085	CMPK1	UMP-CMP kinase	Homo sapiens	High	0	4.29974	15	2200.5	2109.8	1881.4	1974.7	2080.1	1739.3	1815.1	2175.9	1872.7	2091.4
Q5EBM0	CMPK2	UMP-CMP kinase 2, mitochondrial	Homo sapiens	High	0	4.07536	14	1742.5	1640	723.9	671.4	813	889.6	951.8	945.2	1716.1	1801.3
Q9BQ75	CMSS1	Protein CMSS1	Homo sapiens	High	0	4.25859	6	842	988.9	1992.4	2528	1604.7	2624.7	1681.6	1871	2366.5	1638.4
Q96MX0	CMTM3	CKLF-like MARVEL transmembrane domain-containing protein 3	Homo sapiens	High	0	3.42052	2	202.5	201.9	241.8	186	296.3	259	288.4	390.1	242.6	324.8
Q96FZ5	CMTM7	CKLF-like MARVEL transmembrane domain-containing protein 7	Homo sapiens	High	0	3.06021	2	136.7	109.9	93.5	93.2	105.3	134.5	112	95.4	159.2	109
Q8N1G2	CMTR1	Cap-specific mRNA (nucleoside-2'-O-)-methyltransferase 1	Homo sapiens	High	0	4.68438	33	3912.8	4218.5	3725.7	3744.9	4666.5	4591.5	4780.8	5183	7292.9	6231.9
Q8IYT2	CMTR2	Cap-specific mRNA (nucleoside-2'-O-)-methyltransferase 2	Homo sapiens	High	0	4.09384	13	936.5	895.1	1567.8	1410	1462.2	1145.3	1481.8	1229.6	1048	1235.7
P62633	CNBP	Cellular nucleic acid-binding protein	Homo sapiens	High	0	4.33375	10	1995.3	2155.8	2393.3	1924.8	2599	2060.5	2484	2178.2	2008.9	1765
Q96KP4	CNDP2	Cytosolic non-specific dipeptidase	Homo sapiens	High	0	4.87308	30	10628.8	10554.4	6078	5975.9	6576.1	5924.1	6658.8	7038.9	7581.1	7642.5
O95406	CNIH1	Protein cornichon homolog 1	Homo sapiens	High	0	2.15137	1	18.1	11	24.5	16.4	21.8	23.8	7.5	8.3	1.8	8.5
Q9P003	CNIH4	Protein cornichon homolog 4	Homo sapiens	High	0	3.60639	1	331.7	323.1	366.4	384.3	402.9	543	423.3	332	510.7	422.7
Q969H4	CNKSR1	Connector enhancer of kinase suppressor of ras 1	Homo sapiens	High	0	2.80168	2	86.4	88.6	33	35.7	56.8	55.5	51.5	64.7	95.6	65.6
Q8WXI2	CNKSR2	Connector enhancer of kinase suppressor of ras 2	Homo sapiens	High	0	3.14339	2	149.2	251	115	144.8	97.3	123.6	116.7	189.7	123.2	80.7
Q99439	CNN2	Calponin-2	Homo sapiens	High	0	4.78492	16	14538.8	15157.7	4414.4	4268.9	4045.8	3043.2	3657.7	4519.7	3503.7	3793.2
Q15417	CNN3	Calponin-3	Homo sapiens	High	0	3.42081	4	405.5	439	242.7	260.6	195.6	185.5	241.1	218.5	243.9	202.8
Q8NE01	CNNM3	Metal transporter CNNM3	Homo sapiens	High	0	3.89183	14	884.2	883.4	691.7	733.5	726.9	811.1	761.6	771.7	819.9	711.3
Q6P4Q7	CNNM4	Metal transporter CNNM4	Homo sapiens	High	0	4.0391	18	633.9	634.5	993.2	1052.5	1170.3	1389.2	1221.4	1297.3	1407.8	1142
A5YKK6	CNOT1	CCR4-NOT transcription complex subunit 1	Homo sapiens	High	0	5.01959	84	9804	9666.9	11211.8	11035.5	11527.2	10130.1	10710.4	10739.7	9498.7	10290.5
A5YKK6-2	CNOT1	Isoform 2 of CCR4-NOT transcription complex subunit 1	Homo sapiens	High	0	4.24563	12	1497.1	1365.7	1894.7	1860	1819.6	1668.3	2081.1	2053	1558.2	1807.2
Q9H9A5	CNOT10	CCR4-NOT transcription complex subunit 10	Homo sapiens	High	0	4.30624	21	1790.6	1699.4	2191.8	2128.3	2159.4	1882.2	2104	2299.1	1897.9	2088.7
Q9UKZ1	CNOT11	CCR4-NOT transcription complex subunit 11	Homo sapiens	High	0	3.74525	7	453.1	442.2	604.5	610.1	580.5	523.5	599.5	662.4	520.7	565.7
Q9NZN8	CNOT2	CCR4-NOT transcription complex subunit 2	Homo sapiens	High	0	4.2253	11	1716.9	1511.3	1877.7	1750.1	1852	1546	1802.6	1639.8	1468.1	1635.2
O75175	CNOT3	CCR4-NOT transcription complex subunit 3	Homo sapiens	High	0	4.07448	14	1043.5	1121.8	1214.3	1289	1219.8	1169.3	1312.9	1312.5	1062.3	1125.4
O95628	CNOT4	CCR4-NOT transcription complex subunit 4	Homo sapiens	High	0	3.5835	8	305	289.7	416.6	387.3	491.6	371.6	407.4	368.5	360.1	434.9
O95628-10	CNOT4	Isoform 10 of CCR4-NOT transcription complex subunit 4	Homo sapiens	Medium	0	2.92768	1	40.9	38.4	69	96.3	108	108.4	95.1	117.1	87.8	85.6
Q9ULM6	CNOT6	CCR4-NOT transcription complex subunit 6	Homo sapiens	High	0	3.50529	5	273.7	216.1	348.9	323.8	344.6	295.1	380	347.7	293.5	377.6
Q96LI5	CNOT6L	CCR4-NOT transcription complex subunit 6-like	Homo sapiens	High	0	4.2446	13	1839.4	1684.3	1593.2	1454.7	1819.1	1621.1	1725.4	1901.8	1781.9	2142.2
Q9UIV1	CNOT7	CCR4-NOT transcription complex subunit 7	Homo sapiens	High	0	3.71156	8	632	538.7	510.8	509.3	490.4	480.9	494.2	544.3	449	497.5
Q9UFF9	CNOT8	CCR4-NOT transcription complex subunit 8	Homo sapiens	High	0	3.79684	9	274.2	294.5	748.9	867.4	736.3	822.8	650.2	784	563.3	522.2
P09543	CNP	2',3'-cyclic-nucleotide 3'-phosphodiesterase	Homo sapiens	High	0	4.71263	19	4674	4305.6	4935.5	4666.3	6252.2	4673.5	5549.2	5670.9	4541.3	6329.4
Q9Y2B0	CNPY2	Protein canopy homolog 2	Homo sapiens	High	0	4.02369	9	1032.4	972.3	1045.7	1035.6	952.8	1202.1	1005.1	1020	1047.3	1247.3
Q9BT09	CNPY3	Protein canopy homolog 3	Homo sapiens	High	0	4.03287	7	1674.7	1606.2	1086.7	1107.8	903.1	953.2	886.2	998.6	753.7	816.1
Q8N129	CNPY4	Protein canopy homolog 4	Homo sapiens	High	0	3.93204	7	1802.1	1674.8	779.6	756.6	552.5	720.8	543.5	591.9	623	506.6
Q6PJW8	CNST	Consortin	Homo sapiens	High	0	3.73781	9	1038.6	1208.7	531.7	521.2	351.5	419	379.3	407.5	357	253.3
Q7Z7A1	CNTRL	Centriolin	Homo sapiens	High	0	4.79174	71	8348.2	9511.6	5293.8	5683.2	4532.3	5305.4	5250.6	6368.7	6055.6	5557.2
Q8N137	CNTROB	Centrobin	Homo sapiens	High	0	3.6466	9	705.1	785.1	387.7	389.5	350.8	418.1	338.8	379.7	345.2	332
Q9GZY4	COA1	Cytochrome c oxidase assembly factor 1 homolog	Homo sapiens	High	0	3.63297	4	463.6	444.5	430.4	463.4	392	494.6	408.9	362.7	452.2	382.8
Q9Y2R0	COA3	Cytochrome c oxidase assembly factor 3 homolog, mitochondrial	Homo sapiens	High	0	3.84398	3	703	567	826.6	710.1	648.3	740.2	720.7	594.6	767.5	704
Q9NYJ1	COA4	Cytochrome c oxidase assembly factor 4 homolog, mitochondrial	Homo sapiens	High	0	3.22058	2	107.2	77.4	251.9	284.9	224.1	327.2	84.7	117.1	127	60.3
Q5JTJ3	COA6	Cytochrome c oxidase assembly factor 6 homolog	Homo sapiens	High	0	3.17061	2	118.6	105.4	136.1	138.4	120.6	156.7	166.9	179.9	193.9	164.7
Q96BR5	COA7	Cytochrome c oxidase assembly factor 7	Homo sapiens	High	0	3.97707	6	341.6	216.4	1228.3	1137.5	1177.6	1232.3	1094.5	1101.6	855.5	1100.4
Q13057	COASY	Bifunctional coenzyme A synthase	Homo sapiens	High	0	3.79005	9	830.3	801.9	616.4	657.7	673.4	565.6	463.8	478.9	532.5	546.1
Q8WTW3	COG1	Conserved oligomeric Golgi complex subunit 1	Homo sapiens	High	0	4.49657	29	2780.3	2708.9	3023.9	3009.4	3246.6	2905.2	3361.6	3545.5	3234.8	3557.6
Q14746	COG2	Conserved oligomeric Golgi complex subunit 2	Homo sapiens	High	0	4.30297	26	1701.6	1628.1	2126.5	2086.1	2237.3	1937.1	2147.9	2163.1	1902.1	2159.8
Q96JB2	COG3	Conserved oligomeric Golgi complex subunit 3	Homo sapiens	High	0	4.46646	30	2546.1	2565.4	2858.8	2838.5	3071.7	2618.2	3188.4	3299.4	3020.4	3265.7
Q9H9E3	COG4	Conserved oligomeric Golgi complex subunit 4	Homo sapiens	High	0	4.3789	23	1743	1671.1	2470.9	2447.6	2562.7	2238.5	2762.8	2894.3	2516.9	2619.7
Q9UP83	COG5	Conserved oligomeric Golgi complex subunit 5	Homo sapiens	High	0	4.48167	24	2340.2	2315.5	3298.9	3102.9	3418.3	2916.9	3142.8	3220.7	3081.3	3478.2
Q9Y2V7	COG6	Conserved oligomeric Golgi complex subunit 6	Homo sapiens	High	0	4.31504	20	1573	1598.9	1704.5	1673.9	2057.3	1886.2	2463.2	2562.5	2676.6	2459.6
P83436	COG7	Conserved oligomeric Golgi complex subunit 7	Homo sapiens	High	0	4.56164	32	2780.7	2735.7	3858.5	3938.3	3967.4	3461.2	3896.5	4252.5	3554.6	3999.4
Q96MW5	COG8	Conserved oligomeric Golgi complex subunit 8	Homo sapiens	High	0	3.77549	10	468	509.4	554.7	626.6	678.3	613	593	677.4	584.7	658.3
P38432	COIL	Coilin	Homo sapiens	High	0	4.22511	18	710.2	632	1728.2	1655.7	1784.5	2203.7	2157.4	1850.7	2173.3	1896.6
P12107-2	COL11A1	Isoform B of Collagen alpha-1(XI) chain	Homo sapiens	Medium	0	2.5437	2	28.7	43.1	37.1	38.8	37.9	45.3	27.9	14.8	43.3	32.8
P39060	COL18A1	Collagen alpha-1(XVIII) chain	Homo sapiens	High	0	2.61384	2	31.3	16.5	49	38.3	59.4	38.2	53.6	31.6	38	55.1
Q9Y5P4	COL4A3BP	Collagen type IV alpha-3-binding protein	Homo sapiens	High	0	4.40482	22	2100.1	2340.7	2204.3	2298.2	2457.7	2452.2	2516.3	3027.9	3325.4	2676.2
P12111	COL6A3	Collagen alpha-3(VI) chain	Homo sapiens	High	0	3.63934	11	185	184.1	289.1	291.2	547.2	711	472.1	631.1	508.8	538.9
Q8NBJ5	COLGALT1	Procollagen galactosyltransferase 1	Homo sapiens	High	0	4.39155	20	1040.4	991.9	2852.2	2817.7	2650.6	3260.9	2927.4	2860.2	2757.4	2475.9
Q8N668	COMMD1	COMM domain-containing protein 1	Homo sapiens	High	0	3.51296	5	318.5	318.5	295.1	295	308.8	284.6	336.4	353.1	418.1	330
Q9Y6G5	COMMD10	COMM domain-containing protein 10	Homo sapiens	High	0	3.74712	6	759	713.9	546.5	518.2	495.2	395.4	525.4	587.9	472.5	572.2
Q86X83	COMMD2	COMM domain-containing protein 2	Homo sapiens	High	0	3.80383	6	532.1	544.7	629.7	636.7	697.7	611.3	713	771.5	588	640.8
Q9UBI1	COMMD3	COMM domain-containing protein 3	Homo sapiens	High	0	4.00768	8	789.3	780.7	1014.3	983.9	1090.3	963.1	1116.6	1179.3	1067.6	1193.2
Q9H0A8	COMMD4	COMM domain-containing protein 4	Homo sapiens	High	0	3.95098	7	763.2	758.2	1000.1	915.4	975.1	783.8	928.2	922.1	957.2	929.3
Q9GZQ3	COMMD5	COMM domain-containing protein 5	Homo sapiens	High	0	3.89331	7	972.2	905.7	789.2	727.8	781.2	615.1	758.9	870.9	615	785.9
Q7Z4G1	COMMD6	COMM domain-containing protein 6	Homo sapiens	High	0	3.87944	5	650.3	569.1	777	750.8	781	701.3	822.9	872.1	760.9	890.6
Q86VX2	COMMD7	COMM domain-containing protein 7	Homo sapiens	High	0	3.82651	6	920.1	778.6	620	513.2	614.4	426.9	720	739.5	577.5	796.5
Q9NX08	COMMD8	COMM domain-containing protein 8	Homo sapiens	High	0	3.80547	7	482.5	434.7	702.4	643.7	744.4	599.3	742.5	713.7	659	667.4
Q9P000	COMMD9	COMM domain-containing protein 9	Homo sapiens	High	0	3.88559	8	957.7	918.4	799.2	778.4	813.5	614.7	696.2	798.1	639.5	668.3
P21964	COMT	Catechol O-methyltransferase	Homo sapiens	High	0	4.26684	15	1732.9	1609.8	1718.5	1675.2	1785.3	2117.6	1817.6	1905.3	2066.7	2057
Q86VU5	COMTD1	Catechol O-methyltransferase domain-containing protein 1	Homo sapiens	High	0	3.53411	5	256.9	237	315.7	273.3	380.6	447.1	351.5	367.8	392.9	397.9
P53621	COPA	Coatomer subunit alpha	Homo sapiens	High	0	5.1386	72	12112.1	12647.2	12919.2	12958.1	14635.2	12765	14151.4	15567.8	14708.3	15128.9
P53618	COPB1	Coatomer subunit beta	Homo sapiens	High	0	5.04478	47	9066.7	9087.4	10806.7	10401.4	12226.9	10567.3	12138	12350.9	11738.9	12478.1
P35606	COPB2	Coatomer subunit beta'	Homo sapiens	High	0	5.00114	50	9312.6	9154.3	9487.8	8914.4	10259.7	8810.5	10558	11709.5	11261	10794
O14579	COPE	Coatomer subunit epsilon	Homo sapiens	High	0	4.34854	17	2078	2085	2242.3	2542.5	2610.1	2562.2	1837.3	2247.8	2110.8	1996
Q9Y678	COPG1	Coatomer subunit gamma-1	Homo sapiens	High	0	4.82636	43	6296.6	5834.9	6712.4	6219.6	7437.6	6064	7437.3	6951.8	6538.3	7552
Q9UBF2	COPG2	Coatomer subunit gamma-2	Homo sapiens	High	0	4.41241	24	1906.2	2085.5	2281	2272.5	2811.5	2488.6	2754.2	3335.6	2966.4	2945.3
Q9NQ92	COPRS	Coordinator of PRMT5 and differentiation stimulator	Homo sapiens	High	0	3.26907	5	51.4	61.5	258.8	320.3	266.4	209	195.2	233.3	114.9	147.3
P61201	COPS2	COP9 signalosome complex subunit 2	Homo sapiens	High	0	4.58581	19	4163.1	3922.4	4188.5	3944.9	4460.2	3396.1	3706.1	3831.5	2821.7	4096.3
Q9UNS2	COPS3	COP9 signalosome complex subunit 3	Homo sapiens	High	0	4.56223	17	3809.5	3855.2	3676.9	3480.5	3843.7	3052.9	3792.9	3945.3	3605.7	3431.8
Q9BT78	COPS4	COP9 signalosome complex subunit 4	Homo sapiens	High	0	4.7989	27	7111.4	6588.9	6459.6	5976.1	6817.4	5370.4	6535	6282.2	5094.9	6700.9
Q92905	COPS5	COP9 signalosome complex subunit 5	Homo sapiens	High	0	4.53553	18	3737.8	3931.9	3308.8	3403.6	3505.3	2940.4	3390.7	3759.4	3040.7	3300.1
Q7L5N1	COPS6	COP9 signalosome complex subunit 6	Homo sapiens	High	0	4.36237	14	2461.2	2331.7	2310.8	2269.9	2587.1	2069.3	2487.3	2368.1	1958.8	2190
Q9UBW8	COPS7A	COP9 signalosome complex subunit 7a	Homo sapiens	High	0	4.1697	10	1373.7	1272.9	1710	1544	1563.2	1356.3	1516.4	1433.1	1464.6	1546.6
Q9H9Q2	COPS7B	COP9 signalosome complex subunit 7b	Homo sapiens	High	0	3.83356	5	903.4	846.4	669.1	622.4	741.1	528.5	644.4	695.3	514.7	651.2
Q99627	COPS8	COP9 signalosome complex subunit 8	Homo sapiens	High	0	4.00296	7	938.9	897	1115.6	1133.8	1192.5	830	951.5	1183.5	788.6	1037
P61923	COPZ1	Coatomer subunit zeta-1	Homo sapiens	High	0	3.92267	6	886.3	875.6	845.5	797.1	852.3	745.3	827	1015.3	826.6	697.9
Q9P299	COPZ2	Coatomer subunit zeta-2	Homo sapiens	High	0	2.33846	1	6.7	16	12.5	13.8	18.9	23.9	19.3	29.9	43.1	33.9
Q9H8M1	COQ10B	Coenzyme Q-binding protein COQ10 homolog B, mitochondrial	Homo sapiens	High	0	3.68903	6	548	486.3	736.9	720.7	503.7	491.1	399.1	350	299	352.1
Q96H96	COQ2	4-hydroxybenzoate polyprenyltransferase, mitochondrial	Homo sapiens	Medium	0	2.9308	1	11.4	3.3	89.9	109.8	93.5	139.6	110.9	103.5	110.1	80.7
Q9NZJ6	COQ3	Ubiquinone biosynthesis O-methyltransferase, mitochondrial	Homo sapiens	High	0	3.92176	8	832.4	795.1	691.1	695.8	684.8	959.1	792.5	834.6	1188.6	877.5
Q9Y3A0	COQ4	Ubiquinone biosynthesis protein COQ4 homolog, mitochondrial	Homo sapiens	High	0	3.38792	3	134.5	129.9	214.3	224.9	269.6	322.2	347.9	312	209.8	277.9
Q5HYK3	COQ5	2-methoxy-6-polyprenyl-1,4-benzoquinol methylase, mitochondrial	Homo sapiens	High	0	4.08919	12	1941.1	1927.4	797.2	771.2	991.5	1402.9	1098	1034.2	1220.3	1095.9
Q9Y2Z9	COQ6	Ubiquinone biosynthesis monooxygenase COQ6, mitochondrial	Homo sapiens	High	0	3.82412	9	935.9	985.6	493.1	516	543.2	756.2	497.9	493.1	821.8	627.1
Q99807	COQ7	5-demethoxyubiquinone hydroxylase, mitochondrial	Homo sapiens	High	0	3.64561	5	816.9	738	354.2	354.2	331.1	355.6	342	414.5	367.5	347.9
Q8NI60	COQ8A	Atypical kinase COQ8A, mitochondrial	Homo sapiens	High	0	4.12945	11	2920.1	2807.8	958.7	895.5	980.9	1067	1002.9	937.9	914.1	987.6
Q96D53	COQ8B	Atypical kinase COQ8B, mitochondrial	Homo sapiens	High	0	3.70741	8	365.4	382.3	452.2	499.8	592	690.2	533.8	483.3	582.3	516.8
O75208	COQ9	Ubiquinone biosynthesis protein COQ9, mitochondrial	Homo sapiens	High	0	4.19835	8	2431.2	2112.9	1466.1	1398.7	1287.7	1683.7	1338.5	1177.3	1346.7	1546.2
P31146	CORO1A	Coronin-1A	Homo sapiens	High	0	5.14213	33	27831.5	31846.7	11244.4	11188.6	9953.6	8216.3	9690.7	10278.4	8824.2	9644.2
Q9BR76	CORO1B	Coronin-1B	Homo sapiens	High	0	4.07225	10	397.9	308.9	1232.6	1390	1371.7	1203.4	1363.6	1908.1	1305	1328.9
Q9ULV4	CORO1C	Coronin-1C	Homo sapiens	High	0	4.452	19	939.3	874.2	2662	2777.5	3512.1	4023.8	3067.8	3691.8	3455	3310.7
Q92828	CORO2A	Coronin-2A	Homo sapiens	High	0	3.62962	7	633.5	777.5	301.4	394.9	275.6	385	335.1	352.4	487.4	319.3
P57737	CORO7	Coronin-7	Homo sapiens	High	0	4.73737	31	10864.4	11188	4738.3	4499.9	4184.2	3200.2	4069.6	4529.2	3116.9	4231.7
Q14019	COTL1	Coactosin-like protein	Homo sapiens	High	0	4.71472	10	11165.5	10869.1	3822.5	3339.5	3517.8	2740.1	3781.6	4276.7	3922.9	4410.7
Q12887	COX10	Protoheme IX farnesyltransferase, mitochondrial	Homo sapiens	High	0	2.47056	1	11.4	4.1	42.9	39.6	32.8	41.8	30.5	31.9	30.8	29.7
Q9Y6N1	COX11	Cytochrome c oxidase assembly protein COX11, mitochondrial	Homo sapiens	High	0	3.3309	4	144.7	123.7	216.6	217.6	241.9	317.7	182.8	208.6	241	247.8
Q7KZN9	COX15	Cytochrome c oxidase assembly protein COX15 homolog	Homo sapiens	High	0	4.06503	8	794.4	780.4	1332.5	1261.7	1219	1442.8	1208.7	1239.2	1199.1	1137.4
Q9P0S2	COX16	Cytochrome c oxidase assembly protein COX16 homolog, mitochondrial	Homo sapiens	High	0	3.48811	2	119.8	115.4	295.1	298.1	289.2	439	338.6	346.1	531.3	304.3
Q14061	COX17	Cytochrome c oxidase copper chaperone	Homo sapiens	High	0	3.42706	1	86	65.2	294.6	304.6	299.7	325	295.2	315.3	380.1	307.7
Q8N8Q8	COX18	Mitochondrial inner membrane protein COX18	Homo sapiens	High	0	3.96485	7	459.9	450.9	968.9	925.2	968.9	1302.7	1003.7	1061	1100.3	981.1
Q49B96	COX19	Cytochrome c oxidase assembly protein COX19	Homo sapiens	High	0	3.65336	3	511.4	398.8	517.4	465	510.4	529.2	364.8	394.2	387	423.3
Q5RI15	COX20	Cytochrome c oxidase protein 20 homolog	Homo sapiens	High	0	3.56774	3	194.9	193.9	322.8	470	346.4	589.5	288.3	422.9	524.5	342.9
P13073	COX4I1	Cytochrome c oxidase subunit 4 isoform 1, mitochondrial	Homo sapiens	High	0	4.79722	11	7383.8	8312.5	5657.7	6685.5	5473.9	7041	4903.5	5187.7	6938	5109.6
P20674	COX5A	Cytochrome c oxidase subunit 5A, mitochondrial	Homo sapiens	High	0	4.30124	8	2491.1	2345	1994.6	1996.9	1960.6	2115.2	1719.5	1902.5	1816	1668.4
P10606	COX5B	Cytochrome c oxidase subunit 5B, mitochondrial	Homo sapiens	High	0	4.50427	8	5351.3	4494.3	3054.6	2444.1	2516.3	2592.3	2694.4	2381.5	3363.4	3043.2
P12074	COX6A1	Cytochrome c oxidase subunit 6A1, mitochondrial	Homo sapiens	High	0	2.9937	2	177	178.7	132	110.6	85	114.1	46.7	41.1	50.8	49.6
P14854	COX6B1	Cytochrome c oxidase subunit 6B1	Homo sapiens	High	0	3.81377	4	819.1	934.9	548.1	615.4	473	707.5	509.3	629	749	527.5
P09669	COX6C	Cytochrome c oxidase subunit 6C	Homo sapiens	High	0	4.13301	7	1646.9	2006.7	1125.8	1374.9	1006.1	1459	938.1	1180	1506.4	1339.4
P14406	COX7A2	Cytochrome c oxidase subunit 7A2, mitochondrial	Homo sapiens	High	0	3.82215	3	1120.1	1117.1	547.2	513.6	428.4	508.4	553.4	586.2	669	596.4
O14548	COX7A2L	Cytochrome c oxidase subunit 7A-related protein, mitochondrial	Homo sapiens	High	0	3.77652	5	846.3	713.7	578	519.2	524.6	554.2	535.8	519.4	566.8	619.5
P15954	COX7C	Cytochrome c oxidase subunit 7C, mitochondrial	Homo sapiens	High	0	3.91017	3	1435.7	964.2	823.5	564.8	636.1	572.4	765.1	570.5	803.7	995.5
P10176	COX8A	Cytochrome c oxidase subunit 8A, mitochondrial	Homo sapiens	Medium	0	3.78763	1	900.4	893.3	479.1	539.6	422.9	575.6	512.1	584.8	691.8	532.8
O75976	CPD	Carboxypeptidase D	Homo sapiens	High	0	4.19624	21	782.4	620.8	1888.6	1801.5	1884.1	1758.5	1941.3	1745.7	1321.2	1968.3
Q8NE35	CPEB3	Cytoplasmic polyadenylation element-binding protein 3	Homo sapiens	High	0	2.78497	1	16.8	22.3	76.9	69.6	71.6	71.3	54.2	45.2	87.2	94.4
Q17RY0	CPEB4	Cytoplasmic polyadenylation element-binding protein 4	Homo sapiens	High	0	3.4203	3	148.4	162.5	338.9	309.1	275.2	267.4	278.5	245.3	303	303.8
P14384	CPM	Carboxypeptidase M	Homo sapiens	High	0	4.27599	12	781.2	667.2	1738.2	1707.3	2221.5	2276	2206.5	2116.2	2359.8	2805.6
Q99829	CPNE1	Copine-1	Homo sapiens	High	0	4.39663	14	3641.4	3251.4	2364.2	2224.7	1956.5	2254.1	2235.1	1908	2384.7	2704.5
Q96FN4	CPNE2	Copine-2	Homo sapiens	High	0	2.95303	1	81.5	80.2	72.1	68.3	83.5	98.9	84	80.1	129.1	119.8
O75131	CPNE3	Copine-3	Homo sapiens	High	0	4.55274	17	4426	3883.4	3409.2	3039.9	3289.5	3596.2	3432.9	2880.3	3937.4	3810.8
Q9UBL6	CPNE7	Copine-7	Homo sapiens	Medium	0	3.15375	1	226.9	272.3	129.5	128.8	118	105	111.4	103.5	119.4	110
Q86YQ8	CPNE8	Copine-8	Homo sapiens	High	0	3.47505	9	169.1	152.7	272.3	286.7	314.5	343	306.7	347.7	398.1	394.9
P36551	CPOX	Oxygen-dependent coproporphyrinogen-III oxidase, mitochondrial	Homo sapiens	High	0	4.48309	22	1221.6	1122.9	2984.7	2693.1	3086.3	4155.1	3187.7	3670	4581	3713.1
Q9BRF8	CPPED1	Serine/threonine-protein phosphatase CPPED1	Homo sapiens	High	0	3.90741	8	1165.2	1163.5	683.2	583.5	685	520.8	725.6	1057.4	724.3	771.4
Q9Y646	CPQ	Carboxypeptidase Q	Homo sapiens	High	0	3.603	5	832.1	804.9	346	393.8	235.5	333.3	196.1	170.7	411.1	285.2
P31327	CPS1	Carbamoyl-phosphate synthase [ammonia], mitochondrial	Homo sapiens	High	0	3.24655	4	119	110	134.7	178.9	146.5	176.1	165.9	197.1	275.3	260.7
Q10570	CPSF1	Cleavage and polyadenylation specificity factor subunit 1	Homo sapiens	High	0	4.79952	48	5844.3	5299.1	6852.9	6242.4	6010.3	7189.3	6663.1	5522.7	7009.8	6391.6
Q9P2I0	CPSF2	Cleavage and polyadenylation specificity factor subunit 2	Homo sapiens	High	0	4.76742	36	4695	4665.5	6008.6	6031.4	5528	6938.2	6317.6	5908.2	6428.1	6015.4
Q9UKF6	CPSF3	Cleavage and polyadenylation specificity factor subunit 3	Homo sapiens	High	0	4.57621	25	2725.2	2888	3750.2	3849	3988.6	4765.8	3965.8	3685.8	4240	3830.2
Q5TA45	CPSF3L	Integrator complex subunit 11	Homo sapiens	High	0	4.63026	20	2840.9	2656.6	5172.7	4629.2	4922.6	4855.5	4834.3	4010.7	4295.6	4465.2
O95639	CPSF4	Cleavage and polyadenylation specificity factor subunit 4	Homo sapiens	High	0	4.27159	9	1469.4	1418.5	1760.1	1692.2	1742.1	2246.8	2034.7	1732.1	2526.9	2066.5
Q16630	CPSF6	Cleavage and polyadenylation specificity factor subunit 6	Homo sapiens	High	0	4.50133	13	3081.4	2579.3	3249.1	2960.6	3031.3	3758.6	3097.2	2565	3657.7	3739.8
Q8N684	CPSF7	Cleavage and polyadenylation specificity factor subunit 7	Homo sapiens	High	0	4.12998	13	1129.4	1159.7	1400.2	1418	1338	1513.7	1380.2	1383.1	1455.4	1311.4
P50416	CPT1A	Carnitine O-palmitoyltransferase 1, liver isoform	Homo sapiens	High	0	4.28986	16	2547.7	2658.5	1499.2	1487.4	1589.8	1840.7	1616.6	2114.5	2069.7	2068.2
P23786	CPT2	Carnitine O-palmitoyltransferase 2, mitochondrial	Homo sapiens	High	0	4.64502	33	4060.3	4060.4	3531.1	3656.5	3957.8	5166.6	4167.8	4468.3	6276.2	4813.6
Q5TA50	CPTP	Ceramide-1-phosphate transfer protein	Homo sapiens	High	0	2.92033	3	65.5	83.3	82	77.2	82.1	76.5	87.8	107.6	84.6	85.8
Q9BSW2	CRACR2A	EF-hand calcium-binding domain-containing protein 4B	Homo sapiens	High	0	3.83574	12	716.8	736.6	705.6	745.3	661.1	683.4	656.8	723.6	618.5	603.1
Q9BSW2-2	CRACR2A	Isoform 2 of EF-hand calcium-binding domain-containing protein 4B	Homo sapiens	High	0	3.46845	5	274.1	277.5	326.6	360.7	281.5	342.3	277.7	260.3	285.7	254.3
P78560	CRADD	Death domain-containing protein CRADD	Homo sapiens	High	0	2.82204	1	95.9	88.7	57.6	62.4	58.6	52.7	65.4	89	40.3	53.2
Q96RY5	CRAMP1	Protein cramped-like	Homo sapiens	High	0	2.8667	4	35.5	32.5	100.3	101.4	89.3	68.6	88	87.3	50.2	82.6
P43155	CRAT	Carnitine O-acetyltransferase	Homo sapiens	High	0	4.30198	15	3536.7	3630.2	1552.8	1678	1270.5	1777.7	1314.3	1405.2	2133.9	1744.7
Q96SW2	CRBN	Protein cereblon	Homo sapiens	High	0	4.07126	14	2299.7	2058.6	1008.5	971.7	833.4	715.2	993.1	1066.6	778.1	1058.1
O75575	CRCP	DNA-directed RNA polymerase III subunit RPC9	Homo sapiens	High	0	3.55213	4	298.5	264.1	424.8	411.4	446.6	335.2	371.5	324.7	348.6	340.2
P16220	CREB1	Cyclic AMP-responsive element-binding protein 1	Homo sapiens	High	0	4.18031	5	1911.8	1526.6	1612.6	1283.2	1349.8	1435.6	1541	1206.1	1752.7	1527.1
Q02930	CREB5	Cyclic AMP-responsive element-binding protein 5	Homo sapiens	High	0	2.35392	1	28.1	22.7	22	25	20.8	51.4	12.3	11.3	21.5	10.8
Q92793	CREBBP	CREB-binding protein	Homo sapiens	High	0	4.7031	27	6058.8	6174.3	4651.7	4485.6	5076.8	4554.1	5069.5	5086.1	4491.4	4829
Q8IUR6	CREBRF	CREB3 regulatory factor	Homo sapiens	High	0	3.73195	9	1494.5	1478.7	270.3	251.5	266.3	282.2	317.1	319.9	391.8	322.2
Q9NS37	CREBZF	CREB/ATF bZIP transcription factor	Homo sapiens	High	0	2.39094	1	49.7	51.7	21.6	23.5	22.5	15.2	23	12.6	13	13.2
Q96HD1	CRELD1	Cysteine-rich with EGF-like domain protein 1	Homo sapiens	High	0	3.20393	2	185.7	229.4	131.5	149.1	126.9	170.1	150	125.4	195.3	135.9
Q6UXH1	CRELD2	Cysteine-rich with EGF-like domain protein 2	Homo sapiens	High	0	3.54915	2	343.5	323.8	380.4	346.5	352.1	327.1	387.9	378.2	320.1	381.6
Q03060	CREM	cAMP-responsive element modulator	Homo sapiens	High	0	3.46082	4	101.5	83.9	334.1	364	240	357.9	311.4	293.6	500.4	302.7
Q03060-11	CREM	Isoform 9 of cAMP-responsive element modulator	Homo sapiens	High	0	2.8311	1	19.3	15.4	96.6	93.2	56.7	93.3	64.8	53.4	129.4	55.7
P50238	CRIP1	Cysteine-rich protein 1	Homo sapiens	High	0	4.13133	4	3390.4	3290.1	976.9	839.5	779.2	634.1	796.6	1177.5	773.1	873.5
P52943	CRIP2	Cysteine-rich protein 2	Homo sapiens	High	0	3.29451	2	456	851.3	115.7	152.6	63.1	77.2	72.7	77	58.5	46.1
Q9P021	CRIPT	Cysteine-rich PDZ-binding protein	Homo sapiens	High	0	3.73276	4	639.4	579	615.3	603	632.6	505.6	509.9	452.1	391.6	476
P46108	CRK	Adapter molecule crk	Homo sapiens	High	0	3.52061	6	164.6	155.3	307.5	312	341.7	280.1	466.4	549.8	354.2	384.4
P46109	CRKL	Crk-like protein	Homo sapiens	High	0	4.3959	13	3421.1	3558.5	2253.7	2422.1	2411.7	2023.4	2258.5	2512.8	1983.3	2037.8
Q8IUI8	CRLF3	Cytokine receptor-like factor 3	Homo sapiens	High	0	4.21508	14	3663.2	3877.1	1314.6	1351.6	1072.3	966.2	1212.4	1096.9	933.7	920.8
Q9UJA2	CRLS1	Cardiolipin synthase (CMP-forming)	Homo sapiens	High	0	3.44646	3	164	178.4	320.3	342.7	340.5	370.6	284.2	261	265.9	267.9
Q9BZJ0	CRNKL1	Crooked neck-like protein 1	Homo sapiens	High	0	4.77827	39	4419.1	4398.4	6828.7	6972.2	6135.4	7378.4	6760.8	5851.7	5553.7	5717.9
Q5TZA2	CROCC	Rootletin	Homo sapiens	High	0	4.22072	33	2501.4	2703.1	1435.6	1572.6	1261	1471.8	1370.6	1433.4	1575.1	1298.7
Q9UKG9	CROT	Peroxisomal carnitine O-octanoyltransferase	Homo sapiens	High	0	3.99519	10	910.5	1060.5	1110.6	1076.3	908.1	1147	924.2	844	1075.7	833
O75718	CRTAP	Cartilage-associated protein	Homo sapiens	High	0	4.16137	10	480.7	396	1303.6	1295.7	1628.4	2071.9	1797.9	1800.8	1964.7	1760.4
Q6UUV9	CRTC1	CREB-regulated transcription coactivator 1	Homo sapiens	High	0	3.24519	4	353.1	328.3	159.2	132.9	120.1	121	137.1	146.5	119.9	140.6
Q53ET0	CRTC2	CREB-regulated transcription coactivator 2	Homo sapiens	High	0	3.94364	8	1432.9	1352.4	820.8	761.1	803.9	651.6	757.4	781.1	613.3	808.5
Q6UUV7	CRTC3	CREB-regulated transcription coactivator 3	Homo sapiens	High	0	3.54754	6	845.3	816.2	274.9	298.1	259.6	192.6	205.8	220.6	186.8	228.2
Q16526	CRY1	Cryptochrome-1	Homo sapiens	High	0	3.33494	5	119.9	127.7	237.8	274.3	283.2	247.8	247.9	276.2	163	184.6
Q49AN0	CRY2	Cryptochrome-2	Homo sapiens	High	0	2.23704	1	17.2	17.3	17.7	15.7	21.1	18.1	17.2	14.9	14.6	18.8
Q68DQ2	CRYBG3	Very large A-kinase anchor protein	Homo sapiens	High	0	3.61676	14	309.9	301.8	317.3	294.1	352	437.5	427.9	565.9	646.6	484.7
Q9Y2S2	CRYL1	Lambda-crystallin homolog	Homo sapiens	High	0	4.10164	12	3467.6	3404.7	982.9	965.8	619.6	595.4	636.1	561.2	693.1	710.5
Q08257	CRYZ	Quinone oxidoreductase	Homo sapiens	High	0	4.51828	18	6511.9	6672.7	2426.1	2399.1	2120.4	2654.7	2248.9	2411	2882.6	2654.9
O95825	CRYZL1	Quinone oxidoreductase-like protein 1	Homo sapiens	High	0	4.31229	15	2347.2	2212.6	1847.3	1773.2	1927.6	1629.1	2010.1	2242.5	2205.5	2330.4
O75390	CS	Citrate synthase, mitochondrial	Homo sapiens	High	0	4.93359	21	8740.8	9050.6	8719.6	8806.1	7420.8	9650.8	8576.4	8206.7	8900.7	7747
O75534	CSDE1	Cold shock domain-containing protein E1	Homo sapiens	High	0	4.88531	39	2746	2397.1	9211.1	10035.6	9661.5	8834.1	9435.9	10062.4	6588.1	7819
P55060	CSE1L	Exportin-2	Homo sapiens	High	0	4.96229	40	5858.7	5257.3	9685.2	8884.8	11105	8598.8	11025.9	11346.6	8685.4	11234.7
Q8TDX6	CSGALNACT1	Chondroitin sulfate N-acetylgalactosaminyltransferase 1	Homo sapiens	High	0	2.82079	2	242.2	200.6	43.6	44.6	23.4	25.6	26.6	10.7	23.3	21.3
Q8N6G5	CSGALNACT2	Chondroitin sulfate N-acetylgalactosaminyltransferase 2	Homo sapiens	High	0	3.58708	6	382.6	413.8	303.7	326.2	308.6	351.6	423	500.4	379.9	474.6
P41240	CSK	Tyrosine-protein kinase CSK	Homo sapiens	High	0	4.89074	24	10069.4	10810.8	7314.4	7203.9	7806.1	5772.1	7479	7982.5	5861.7	7456.3
P48729	CSNK1A1	Casein kinase I isoform alpha	Homo sapiens	High	0	4.13273	13	1068.9	1102.6	1406.3	1436.9	1527	1511.5	1508.7	1398.5	1328.9	1285.3
P48729-3	CSNK1A1	Isoform 3 of Casein kinase I isoform alpha	Homo sapiens	Medium	0	3.75072	4	446.1	484.2	605	670	651.3	653.7	545.1	607.2	525.7	444.4
P48730	CSNK1D	Casein kinase I isoform delta	Homo sapiens	High	0	2.90827	2	39.7	36	91.3	84.6	98.7	85.4	104.4	96.9	69.4	103.2
P48730-2	CSNK1D	Isoform 2 of Casein kinase I isoform delta	Homo sapiens	Medium	0	2.52763	1	11.1	19.4	42	54.4	41.1	38.7	35.5	27.9	28.5	38.4
P49674	CSNK1E	Casein kinase I isoform epsilon	Homo sapiens	High	0	4.20434	3	889.9	767.8	1972.5	2099.6	1937.3	1810.2	1758.7	1715.2	1510.1	1546.7
Q9HCP0	CSNK1G1	Casein kinase I isoform gamma-1	Homo sapiens	High	0	3.50751	4	217.9	202.7	375.7	338.5	376.6	319.3	329.9	333.2	339.5	384.1
P78368	CSNK1G2	Casein kinase I isoform gamma-2	Homo sapiens	High	0	3.04108	2	174.7	240	84	85.6	97.5	91.7	81.9	90.7	71.4	81.7
Q9Y6M4	CSNK1G3	Casein kinase I isoform gamma-3	Homo sapiens	High	0	3.86099	4	662	686.8	724	732.7	760.3	715.3	780.1	876.5	602.2	721
P68400	CSNK2A1	Casein kinase II subunit alpha	Homo sapiens	High	0	4.47333	16	2084.9	1786.2	3904.7	3457.4	3900.4	3138.2	3293.5	2691.9	2497.8	2984.1
P19784	CSNK2A2	Casein kinase II subunit alpha'	Homo sapiens	High	0	4.58919	17	3079.4	3059.9	4095.8	4000.1	4486.1	4078.8	4333.9	4213	3762.5	3722.7
P67870	CSNK2B	Casein kinase II subunit beta	Homo sapiens	High	0	4.40095	7	1669.4	1706.2	2654.4	2702.8	2692.6	2751.9	2881.1	3054	2683.7	2377.6
Q6UVK1	CSPG4	Chondroitin sulfate proteoglycan 4	Homo sapiens	High	0	3.22188	1	45.7	27.5	196.9	152.3	239	347.8	90	77.9	195.4	294.3
Q1MSJ5	CSPP1	Centrosome and spindle pole-associated protein 1	Homo sapiens	High	0	3.5044	9	192	177.5	354.2	340.4	368.8	355.6	368.9	380.1	309.1	347.9
Q96S65	CSRNP1	Cysteine/serine-rich nuclear protein 1	Homo sapiens	Medium	0	2.56253	1	6.7	1.8	52.6	56.4	39.3	41.4	52.3	35	41.7	38
P21291	CSRP1	Cysteine and glycine-rich protein 1	Homo sapiens	High	0	4.01603	11	1329.8	1393.2	717.3	733.7	978.7	804.3	1064.3	1169.7	1078.1	1106.9
O76096	CST7	Cystatin-F	Homo sapiens	High	0	3.76261	3	541.3	514.6	461.2	448.7	649.1	677.1	519.6	651.4	609.5	716.6
P01040	CSTA	Cystatin-A	Homo sapiens	High	0	3.78055	6	135.9	131	178.7	3457.5	237.3	271.5	120.2	604.7	119.8	776.6
P04080	CSTB	Cystatin-B	Homo sapiens	High	0	4.32476	5	5033.3	4729.6	1731.7	1743.7	1277	1061.8	1400.2	1349.6	1259.6	1536.6
Q05048	CSTF1	Cleavage stimulation factor subunit 1	Homo sapiens	High	0	4.33799	18	1717.6	1805.6	2040	2225.9	2239.9	2757.2	2213.3	2325.6	2425	2026.7
P33240	CSTF2	Cleavage stimulation factor subunit 2	Homo sapiens	High	0	3.64042	8	370.8	307.8	459.7	437.6	494.9	529.9	499.8	442.7	460.9	365.3
Q9H0L4	CSTF2T	Cleavage stimulation factor subunit 2 tau variant	Homo sapiens	High	0	4.43487	8	2915.5	2601.9	2723.6	2416.1	2584.7	3005.5	2661.5	2475.4	3040	2794.8
Q12996	CSTF3	Cleavage stimulation factor subunit 3	Homo sapiens	High	0	4.74363	35	4273.6	4096.4	5301.3	5153.7	5390.4	6403.7	6157.8	5763.4	6639.2	6236.3
A4FU28	CTAGE9	cTAGE family member 9	Homo sapiens	High	0	2.63508	1	49.5	41.2	37.1	44.9	47	34.3	38.6	51.4	46.1	41.5
Q13363	CTBP1	C-terminal-binding protein 1	Homo sapiens	High	0	4.39757	12	3611.3	4396.4	2084.3	2435	1874.4	2006.3	2078	2535.6	2146.6	1810.8
Q01459	CTBS	Di-N-acetylchitobiase	Homo sapiens	High	0	3.51874	6	607.2	595.7	192.4	211.1	203.1	288.5	227.9	222.3	387.5	366
Q2NKJ3	CTC1	CST complex subunit CTC1	Homo sapiens	High	0	3.80967	10	876.4	821.9	648.1	623	658.5	523.7	602	548.5	497.5	652.1
P49711	CTCF	Transcriptional repressor CTCF	Homo sapiens	High	0	4.64207	24	6036.4	6997.5	3963.6	4102.4	3800.1	4534.4	3781.3	3102.8	4112.3	3429.5
O95476	CTDNEP1	CTD nuclear envelope phosphatase 1	Homo sapiens	High	0	3.08228	3	89.4	93.1	134.6	123.4	119.7	158	118.4	98.4	135.9	137.7
Q9Y5B0	CTDP1	RNA polymerase II subunit A C-terminal domain phosphatase	Homo sapiens	High	0	4.49483	22	2837.2	2670.4	2688.6	2395.4	3506.8	2787.6	3333.6	3927.4	3205.2	3896.3
Q9GZU7	CTDSP1	Carboxy-terminal domain RNA polymerase II polypeptide A small phosphatase 1	Homo sapiens	High	0	3.13274	2	241.7	171.9	135	107.7	111.7	91.9	143.8	113.7	114.8	125.3
O14595	CTDSP2	Carboxy-terminal domain RNA polymerase II polypeptide A small phosphatase 2	Homo sapiens	High	0	3.33141	3	243.8	179	209.5	201.4	240.4	190.8	189	226.2	239.6	225.2
Q05D32	CTDSPL2	CTD small phosphatase-like protein 2	Homo sapiens	High	0	4.30256	13	1776.3	1659.2	1944.2	1834.8	1875.1	2563.5	2065.5	1710.9	2544.5	2096.4
P32929	CTH	Cystathionine gamma-lyase	Homo sapiens	High	0	4.20776	10	455.1	365.8	877.9	829.9	1820.1	1400.1	2756.3	2346.4	2735.7	2547.2
O43310	CTIF	CBP80/20-dependent translation initiation factor	Homo sapiens	High	0	3.18358	2	118.9	122.8	118.1	134.1	122.4	138	186.7	214.9	188.9	181.3
P16410	CTLA4	Cytotoxic T-lymphocyte protein 4	Homo sapiens	High	0	3.5607	3	48.3	27.6	527.5	528	395.4	599.7	352.4	319.7	404.1	433.9
P35221	CTNNA1	Catenin alpha-1	Homo sapiens	High	0	4.49194	30	519.4	409	2736	2559.6	4211.8	3704.7	4143.1	4078	4412.6	4267.2
Q9UBT7	CTNNAL1	Alpha-catulin	Homo sapiens	High	0	3.47468	5	159	202.6	289.1	380.9	249.6	337.6	249.6	428.4	470.3	216.1
Q9NSA3	CTNNBIP1	Beta-catenin-interacting protein 1	Homo sapiens	High	0	2.99686	2	67.8	49.3	62.6	63.2	98.2	92.9	106.7	148.4	169.9	133.8
Q8WYA6	CTNNBL1	Beta-catenin-like protein 1	Homo sapiens	High	0	4.6818	26	4298.9	4097.9	5073.3	4950.1	5105.8	5163.5	5066.2	4716.6	4633.9	4955.1
P17812	CTPS1	CTP synthase 1	Homo sapiens	High	0	4.67487	25	1490.2	1285.8	5679.4	5639.8	6788	4895.7	5865.9	5444.9	4557.5	5653.6
Q9NRF8	CTPS2	CTP synthase 2	Homo sapiens	High	0	4.13035	15	1837	1713.4	1098.9	985.2	1214.2	1105.2	1107.2	1251.3	1633.2	1554.8
Q6PD62	CTR9	RNA polymerase-associated protein CTR9 homolog	Homo sapiens	High	0	4.74283	39	4424.4	4392.2	5788.4	5692.9	5661.5	6266.1	6172.5	5422.1	5843.8	5650
P10619	CTSA	Lysosomal protective protein	Homo sapiens	High	0	4.28184	8	2289.2	2482.3	1846.8	2100.6	1737.1	2097.8	1603.4	1897.7	1565.9	1514.5
P07858	CTSB	Cathepsin B	Homo sapiens	High	0	4.2992	10	3467.6	3712.3	1320.7	1387.5	1331.7	1672.5	1522.3	1809.7	2216.6	1475
P53634	CTSC	Dipeptidyl peptidase 1	Homo sapiens	High	0	3.92125	10	1241.3	1302.8	608.5	589.1	770.2	830.5	660.6	914.3	699.3	725.1
P09668	CTSH	Pro-cathepsin H	Homo sapiens	High	0	3.54793	3	809.1	904.4	282.7	308.1	219.1	197.8	170.9	249.7	154.7	234.8
P07711	CTSL	Cathepsin L1	Homo sapiens	High	0	3.43529	2	714.3	432.7	240.7	151	200.2	196.8	226	109.8	280	173
P25774	CTSS	Cathepsin S	Homo sapiens	High	0	3.99461	11	1105.8	1023.1	818.8	769.7	830.6	1078	944	887.2	1356.3	1063.2
P56202	CTSW	Cathepsin W	Homo sapiens	High	0	2.80202	1	135.2	152.4	48.3	44	40.9	31.2	36.6	49.9	34.5	60.9
Q9UBR2	CTSZ	Cathepsin Z	Homo sapiens	High	0	3.57146	6	398.5	347.5	318.2	304	324.9	371.1	387	379.9	455.5	441.3
Q14247	CTTN	Src substrate cortactin	Homo sapiens	High	0	4.40239	23	646.1	521	2753.7	2948.8	2854.3	2654.9	2957.8	3216.9	3839.9	2864
Q7Z7A3	CTU1	Cytoplasmic tRNA 2-thiolation protein 1	Homo sapiens	High	0	3.96223	9	739.8	781.8	1021.3	1055.8	1024.6	934.7	1051.1	955	743.2	859.7
Q2VPK5	CTU2	Cytoplasmic tRNA 2-thiolation protein 2	Homo sapiens	High	0	4.21825	11	774.3	566.3	2327.7	1952.9	2267.1	1526.5	2230.6	1786.6	1230.2	1867.1
Q9H467	CUEDC2	CUE domain-containing protein 2	Homo sapiens	High	0	4.19299	9	501.7	435.2	1608.2	1508.6	1809.9	1619.3	1738.6	2331	2272.9	1769.8
Q13616	CUL1	Cullin-1	Homo sapiens	High	0	4.80097	39	3482.9	3234.1	6447.4	6172.6	7805	6246.7	7863.2	8099.5	6983	6902.1
Q13617	CUL2	Cullin-2	Homo sapiens	High	0	4.635	35	3878.2	3785.2	4157.5	3875	4962.4	4031.7	4610.3	4785.6	4249.9	4816.3
Q13618	CUL3	Cullin-3	Homo sapiens	High	0	4.76704	39	6652.1	6876	5523.6	5673.4	5696.5	5190.1	5901.6	6184.1	5267.2	5519.2
Q13619	CUL4A	Cullin-4A	Homo sapiens	High	0	4.72186	27	3572.5	3857.2	4910.9	5257.2	5718.8	5699.5	5602.5	6709.8	5572.4	5805.5
Q13620	CUL4B	Cullin-4B	Homo sapiens	High	0	4.85997	35	8306.2	7982.7	6020.5	5956.8	6889.8	6428.6	6931.2	7187.7	8252.9	8482.6
Q93034	CUL5	Cullin-5	Homo sapiens	High	0	4.51652	29	4468.1	4507.8	3002.7	2985.5	2829.1	2663.9	3125	3184.4	3088.4	2993.7
Q14999	CUL7	Cullin-7	Homo sapiens	High	0	3.32461	6	197.2	200.3	228.3	211.4	223.8	180.9	214.2	220.8	200.2	234.5
Q8IWT3	CUL9	Cullin-9	Homo sapiens	High	0	3.20014	4	116.8	162.1	99.4	196.2	113.9	214.4	129	272	164.3	117.3
O60888	CUTA	Protein CutA	Homo sapiens	High	0	4.12864	4	1959.4	2140.4	1024.9	914.9	1023.9	1041.6	1133.2	1350.1	1581.8	1277.3
Q9NTM9	CUTC	Copper homeostasis protein cutC homolog	Homo sapiens	High	0	4.20773	12	3222.2	3188.1	1414.5	1375.8	1200.7	1028	1237.1	1228.2	1001.3	1237.7
P39880	CUX1	Homeobox protein cut-like 1	Homo sapiens	High	0	4.18043	6	1542.3	1677	1525.1	1655.6	1256.8	1587.1	1427.6	1454.5	1658	1366.7
Q13948	CUX1	Protein CASP	Homo sapiens	High	0	2.77379	2	63.7	59	68.8	63.2	54.8	66	43.7	43.1	64.1	67.6
Q9P013	CWC15	Spliceosome-associated protein CWC15 homolog	Homo sapiens	High	0	4.22774	9	1634.3	1518.2	1744.1	1635.8	1691.5	1803.2	1715.4	1812.7	1871.6	1467.6
Q9HCG8	CWC22	Pre-mRNA-splicing factor CWC22 homolog	Homo sapiens	High	0	4.58658	27	2838.2	2736.4	4313.9	4234	3976.8	4445.7	4361.1	3736.6	4197.3	3759.2
Q9NXE8	CWC25	Pre-mRNA-splicing factor CWC25 homolog	Homo sapiens	High	0	4.1543	11	1333.7	1295.2	2024.1	2014.3	1581.2	936.2	1553	1586	747.1	1195.2
Q6UX04	CWC27	Peptidyl-prolyl cis-trans isomerase CWC27 homolog	Homo sapiens	High	0	4.37688	19	2248.3	2022.4	2637.7	2381.2	2436.1	2415.4	2412.5	2357.4	2672.8	2232.9
Q69YN2	CWF19L1	CWF19-like protein 1	Homo sapiens	High	0	4.56041	26	4406.4	4368.9	3312.9	3119.6	3688.5	3059.3	3453.8	3696.6	3327.9	3907.8
Q2TBE0	CWF19L2	CWF19-like protein 2	Homo sapiens	High	0	4.53605	24	4363.7	4060.5	3849.3	3582.6	3156.7	2932.6	3392.2	3056.5	2774	3191.9
P49682	CXCR3	C-X-C chemokine receptor type 3	Homo sapiens	High	0	2.46045	1	34.2	26.6	21.7	17.7	29.1	22.7	30.2	49.4	18.3	38.8
P61073	CXCR4	C-X-C chemokine receptor type 4	Homo sapiens	High	0	3.28957	2	289.5	235.8	135.7	134.1	162.9	133.1	195.5	271.2	211.9	178.2
P32302	CXCR5	C-X-C chemokine receptor type 5	Homo sapiens	High	0	3.58582	2	362.9	389	343.6	322.8	442.4	366.9	409.9	451	363	401.7
Q8TB03	CXorf38	Uncharacterized protein CXorf38	Homo sapiens	High	0	3.93367	11	674.9	602.8	809.8	817.3	993.5	876.3	919.5	1013.1	893.4	983
Q8TE69	CXorf40A	Protein CXorf40A	Homo sapiens	High	0	2.85169	1	94.8	83.2	60.7	57.3	60.5	74.3	78.7	62.2	78	61
Q9H5V9	CXorf56	UPF0428 protein CXorf56	Homo sapiens	High	0	3.86257	7	613.1	579.7	859	830.1	786.2	799.5	783.9	709.5	685.3	641
Q6NSI4	CXorf57	Uncharacterized protein CXorf57	Homo sapiens	High	0	3.43502	5	120.5	123.7	260.7	296.7	252	335.3	304.8	323.4	445	260.7
Q9P0U4	CXXC1	CXXC-type zinc finger protein 1	Homo sapiens	High	0	4.12776	12	1798.2	1834.8	1485.5	1383.3	1373.4	1217.6	1167.3	1112.1	1017.8	1030.1
O14569	CYB561D2	Cytochrome b561 domain-containing protein 2	Homo sapiens	High	0	3.15214	1	216.6	177	137	125.5	99.1	112.8	177.9	161.8	90.7	121.1
O43169	CYB5B	Cytochrome b5 type B	Homo sapiens	High	0	4.10392	7	1209.3	1273.3	1148.9	1166.4	1227.8	1697.3	1137.8	1121	1402.7	1319
Q9UHQ9	CYB5R1	NADH-cytochrome b5 reductase 1	Homo sapiens	High	0	4.33232	15	4482.2	4754.5	1952.2	2076.9	1224.4	1616.9	1431.1	1183.7	1507.7	1264.3
Q6BCY4	CYB5R2	NADH-cytochrome b5 reductase 2	Homo sapiens	High	0	3.41041	3	120.8	213.1	89.5	103.2	176	224.6	206.1	340.4	658.5	440.6
P00387	CYB5R3	NADH-cytochrome b5 reductase 3	Homo sapiens	High	0	4.27547	13	2316	2069.2	1904.8	1745.2	1680.6	2063	1772.8	1501.1	2004.3	1799.8
Q7L1T6	CYB5R4	Cytochrome b5 reductase 4	Homo sapiens	High	0	4.03702	15	810	638.1	1161.6	1041.7	1243.6	1035.7	1219.4	1153.5	1198	1388.1
P13498	CYBA	Cytochrome b-245 light chain	Homo sapiens	High	0	2.99555	3	38.5	47	101.7	120.4	114.1	144.4	88.2	122.8	125.5	87.2
P08574	CYC1	Cytochrome c1, heme protein, mitochondrial	Homo sapiens	High	0	4.24828	12	2367.1	2125.9	2005.7	2219.4	1722.4	1833.7	1445.9	1284.4	1283.9	1424.1
Q7L576	CYFIP1	Cytoplasmic FMR1-interacting protein 1	Homo sapiens	High	0	4.04386	15	801.4	679.8	865.6	853.6	1305.5	1194.1	1002	1341.8	1569	1449.8
Q96F07	CYFIP2	Cytoplasmic FMR1-interacting protein 2	Homo sapiens	High	0	5.00153	31	14748.4	15118	8442.7	7752.5	9036.3	7144.4	9057.7	9723.2	9361.6	9967.5
Q6ZMK1	CYHR1	Cysteine and histidine-rich protein 1	Homo sapiens	High	0	3.20393	4	180.6	176.1	147.9	158.1	145.2	159.1	167.6	152.4	167.1	145.2
Q9NQC7	CYLD	Ubiquitin carboxyl-terminal hydrolase CYLD	Homo sapiens	High	0	4.44121	26	4840.5	5048	2280.4	2154.9	2330.3	1793.1	2452.6	2427.2	1921.8	2370.5
Q16678	CYP1B1	Cytochrome P450 1B1	Homo sapiens	High	0	3.37436	3	244.5	181.3	125.3	102	197.4	233.2	147.8	323.2	531.2	282
Q6UW02	CYP20A1	Cytochrome P450 20A1	Homo sapiens	High	0	4.35162	16	3208.5	3230.8	2169.9	2064.1	1848.1	2132.6	2089.1	1833.8	1992.6	1901.4
Q7Z449	CYP2U1	Cytochrome P450 2U1	Homo sapiens	High	0	2.83129	2	86.1	79.5	58.1	59.6	61.1	69.1	57.9	56	78.1	72.6
Q16850	CYP51A1	Lanosterol 14-alpha demethylase	Homo sapiens	High	0	4.39571	19	454.2	293.9	3015.6	3017.9	2777.7	4259.5	3405.4	2223	2924.1	2500.6
Q9H1C7	CYSTM1	Cysteine-rich and transmembrane domain-containing protein 1	Homo sapiens	High	0	3.14802	1	50.6	51.6	166.1	185.3	141.6	186.4	181.1	161.7	166.7	115
Q15438	CYTH1	Cytohesin-1	Homo sapiens	High	0	4.374	16	5874.4	5697.9	1628.6	1507.4	1474.8	1474.9	1299.6	1484.2	1669.5	1547.8
K7ENQ8	CYTH1	Cytohesin-1 (Fragment)	Homo sapiens	Medium	0	3.18444	2	358.6	396.9	97.5	91	97	87.9	86.5	123	103	87.7
Q99418	CYTH2	Cytohesin-2	Homo sapiens	High	0	2.98448	3	151	169.4	90.9	93.3	72.3	72.2	82.2	72.4	78	83.2
Q9UIA0	CYTH4	Cytohesin-4	Homo sapiens	High	0	3.98839	10	2107.7	2215.8	646.1	640.8	602.7	621.3	618	734.8	815.7	733.4
O60759	CYTIP	Cytohesin-interacting protein	Homo sapiens	High	0	3.88055	9	1073.8	1035.1	721.1	768.3	832.4	539.3	665.4	841.2	447.1	671.7
Q8N465	D2HGDH	D-2-hydroxyglutarate dehydrogenase, mitochondrial	Homo sapiens	High	0	3.89259	11	919.9	843.4	641.2	687.6	668.4	884.3	683.6	785.3	891.3	803.9
Q9Y4D1	DAAM1	Disheveled-associated activator of morphogenesis 1	Homo sapiens	High	0	3.67253	6	500.7	495.2	418.4	411.2	426.5	485.6	540.8	500.4	464.3	461.6
P61803	DAD1	Dolichyl-diphosphooligosaccharide--protein glycosyltransferase subunit DAD1	Homo sapiens	High	0	3.6592	3	537.5	435.4	530.5	418.3	452.6	467.6	459.7	367.7	431	462.2
Q14118	DAG1	Dystroglycan	Homo sapiens	High	0	4.0023	11	1167.6	1145.3	1043.8	896.7	1120.6	846.5	955	1058.1	815	1004.6
Q8NCG7	DAGLB	Sn1-specific diacylglycerol lipase beta	Homo sapiens	High	0	3.55397	4	377.1	356.9	328.8	305.1	343.8	404.3	342.1	409.3	334.7	378.6
Q5D0E6	DALRD3	DALR anticodon-binding domain-containing protein 3	Homo sapiens	High	0	3.17278	4	60.8	36.6	198.2	220.1	188.9	161.6	143.8	142.6	152.7	183.3
P51397	DAP	Death-associated protein 1	Homo sapiens	High	0	4.02122	4	1990.3	2919.4	968.9	838.9	838.9	681.6	542.1	676.5	581.5	462.6
P51398	DAP3	28S ribosomal protein S29, mitochondrial	Homo sapiens	High	0	4.56272	18	1645	1342.3	4182.2	3885.3	4197.7	4880.6	4137.8	3793.2	4320	4151.6
P53355	DAPK1	Death-associated protein kinase 1	Homo sapiens	High	0	2.96932	5	37	28	85.3	81.9	111.2	136.8	114.4	102.3	139	95.9
O43293	DAPK3	Death-associated protein kinase 3	Homo sapiens	High	0	3.95171	10	755.2	768.1	1045	950	941.4	912.8	887.4	893.4	879.6	914.8
Q9UN19	DAPP1	Dual adapter for phosphotyrosine and 3-phosphotyrosine and 3-phosphoinositide	Homo sapiens	High	0	3.87574	13	443.7	375	697.1	688.6	908.8	841.7	864.1	843.7	992.6	856.4
P14868	DARS	Aspartate--tRNA ligase, cytoplasmic	Homo sapiens	High	0	4.92338	32	5925.5	5582.9	8164.4	7719.4	9347.1	7757.5	9956	10067.4	9674.8	9631.1
Q6PI48	DARS2	Aspartate--tRNA ligase, mitochondrial	Homo sapiens	High	0	4.47887	22	3046.6	2883.7	2791.4	2818.4	2755.9	3549.3	3150.2	2814.1	3416.8	2894.8
Q9UER7	DAXX	Death domain-associated protein 6	Homo sapiens	High	0	3.8815	9	746	681.8	835.2	764.8	795.7	768.6	710.8	832	734	743.1
Q96EP5	DAZAP1	DAZ-associated protein 1	Homo sapiens	High	0	4.31825	9	2367.4	2293.9	2156.5	2185.6	2024.5	2075.1	1979.8	1969.7	1806.5	1950.1
Q15038	DAZAP2	DAZ-associated protein 2	Homo sapiens	High	0	2.88116	1	152.1	167.9	63.7	55.2	64.3	38.7	65.6	78.8	24.4	49.9
Q9UBU7	DBF4	Protein DBF4 homolog A	Homo sapiens	High	0	3.30296	6	108.2	86.2	294.8	252.2	260.9	147.3	238.3	249.4	148.1	223.5
P07108	DBI	Acyl-CoA-binding protein	Homo sapiens	High	0	4.54181	8	4402	5321.4	2751.4	3110.5	2992.3	2934.1	2738.1	4252.8	3388.1	2927.7
Q16643	DBN1	Drebrin	Homo sapiens	High	0	4.28678	20	821.7	807.9	1572.5	1720.4	2329.2	2724.6	1855.7	2814.6	2481.7	2226.1
Q9UJU6	DBNL	Drebrin-like protein	Homo sapiens	High	0	4.54014	17	5552.6	5444.9	3122.6	3047.4	3087.4	2442.1	2999.4	3146.6	2648.6	3193.2
Q9UJU6-3	DBNL	Isoform 3 of Drebrin-like protein	Homo sapiens	High	0	2.36436	8	25.6	39.5	29.8	21.6	27.5	20.6	18.5	16	17.1	15.2
Q9UK59	DBR1	Lariat debranching enzyme	Homo sapiens	High	0	4.49804	19	3760.8	3919.8	2873.7	2851.9	2890	2648.3	3133.7	3110.3	3089.7	3202.5
P11182	DBT	Lipoamide acyltransferase component of branched-chain alpha-keto acid dehydrogenase complex, mitochondrial	Homo sapiens	High	0	4.3925	15	4333.9	3922.3	2206.6	2213	1684.7	2331.3	1826.1	1639.3	2449	2082.7
Q5QP82	DCAF10	DDB1- and CUL4-associated factor 10	Homo sapiens	Medium	0	3.15579	2	69.4	84	135.3	159.2	148.1	143.6	166	198.2	159.8	167.9
Q8TEB1	DCAF11	DDB1- and CUL4-associated factor 11	Homo sapiens	High	0	4.15315	15	1197.2	1365.5	1199.1	1258	1344.2	1332.6	1412.4	1685.1	1832.8	1601.2
Q5T6F0	DCAF12	DDB1- and CUL4-associated factor 12	Homo sapiens	High	0	3.25062	4	65	35.7	264	267.5	234.1	188.4	208.4	216	129.8	171.9
Q9NV06	DCAF13	DDB1- and CUL4-associated factor 13	Homo sapiens	High	0	4.60999	24	1845.6	1641.4	5145.5	4862	4888.3	5555.6	4734.3	3862.9	4064.8	4136.8
Q66K64	DCAF15	DDB1- and CUL4-associated factor 15	Homo sapiens	High	0	3.39601	6	137.5	108.4	340.3	293.8	315.2	238.7	299.3	286.7	194.7	274.3
Q9NXF7	DCAF16	DDB1- and CUL4-associated factor 16	Homo sapiens	High	0	3.51941	4	222	243.4	346.5	339.8	402.4	350.2	392.9	375.2	289.3	345.1
Q5H9S7	DCAF17	DDB1- and CUL4-associated factor 17	Homo sapiens	High	0	2.43281	1	41.1	40.8	35.6	30.2	26.8	19	19.8	15.6	17.2	24.8
Q8WV16	DCAF4	DDB1- and CUL4-associated factor 4	Homo sapiens	High	0	3.22786	3	74.1	113.6	223.5	236.6	196.3	193.3	176.3	163.2	136.3	176.7
Q96JK2	DCAF5	DDB1- and CUL4-associated factor 5	Homo sapiens	High	0	3.75975	14	593.9	652.8	527.3	583.7	591	572.1	537.4	566.6	560.3	566
Q58WW2	DCAF6	DDB1- and CUL4-associated factor 6	Homo sapiens	High	0	3.83873	7	394.1	416.2	513.4	504.8	759.3	647.7	722	927.6	993	1020
P61962	DCAF7	DDB1- and CUL4-associated factor 7	Homo sapiens	High	0	4.25446	12	1919.7	1861.4	2131.5	2035.7	1843.2	1573.3	1647.4	1868.5	1308	1777.7
Q5TAQ9	DCAF8	DDB1- and CUL4-associated factor 8	Homo sapiens	High	0	4.081	13	1103.8	955.5	1188	1106.2	1318.2	1150.5	1353.7	1253	1318.1	1303.3
Q8WVC6	DCAKD	Dephospho-CoA kinase domain-containing protein	Homo sapiens	High	0	3.47091	5	480	539	225.2	268.1	225.3	270	230.4	220	308.2	191.2
P81605	DCD	Dermcidin	Homo sapiens	High	0	3.92431	4	415.4	447.2	469.5	2406.6	654.4	1350.9	933.7	929	269.8	524.1
P27707	DCK	Deoxycytidine kinase	Homo sapiens	High	0	4.34166	12	3602	3788.6	1557.4	1486.8	1716.7	1404	1788.2	2172.4	2086.6	2358.6
Q6PJP8	DCLRE1A	DNA cross-link repair 1A protein	Homo sapiens	High	0	3.23121	3	117.9	105.5	218.4	220.4	195.9	199.6	176.9	144.5	184	139.9
Q9H816	DCLRE1B	5' exonuclease Apollo	Homo sapiens	High	0	3.30333	4	117.1	104.8	289.5	304.7	240.9	163.3	205.6	227.6	139.2	217.9
Q96SD1	DCLRE1C	Protein artemis	Homo sapiens	High	0	3.20243	5	147.5	163.6	141.4	137.4	149.4	145.4	184.9	183.8	171.1	169.3
Q9NPI6	DCP1A	mRNA-decapping enzyme 1A	Homo sapiens	High	0	4.50171	22	2223.1	2147.3	3608.6	3846.5	3513	3493.7	3360.9	3411.8	2997	3145.3
Q8IZD4	DCP1B	mRNA-decapping enzyme 1B	Homo sapiens	High	0	3.92544	15	945.1	837.3	707.3	705.8	737.4	773	807.3	868	960.5	1080.7
Q8IU60	DCP2	m7GpppN-mRNA hydrolase	Homo sapiens	High	0	4.10337	10	1494.3	1486	1131.1	1130.9	1138	1067.5	1236.5	1321.7	1216.8	1464.6
Q96C86	DCPS	m7GpppX diphosphatase	Homo sapiens	High	0	4.40413	14	5402.5	5832.1	1949.9	1976.4	1621.1	1382	1808	2210	1541.8	1635.1
P32321	DCTD	Deoxycytidylate deaminase	Homo sapiens	High	0	3.80653	6	402.2	334.3	663.1	626.3	801.2	644.8	716.4	697	709.3	810.6
Q14203	DCTN1	Dynactin subunit 1	Homo sapiens	High	0	4.87057	58	9037.6	9240.3	6653.2	6592.4	7139	6394.9	7150.4	7744.8	7146	7129.3
E7EX90	DCTN1	Dynactin subunit 1	Homo sapiens	High	0	2.87239	6	105.9	94.9	79.8	83.8	86.8	72.9	48.6	54.5	57.2	61
Q13561	DCTN2	Dynactin subunit 2	Homo sapiens	High	0	4.42426	21	3399	3158.8	2525.2	2490.2	2649.3	2220.9	2377	2739.3	2420.3	2582
O75935	DCTN3	Dynactin subunit 3	Homo sapiens	High	0	4.23443	9	2051.5	1988.4	1694.1	1681.1	1567.8	1426.3	1682.4	1922.9	1563.7	1578.2
Q9UJW0	DCTN4	Dynactin subunit 4	Homo sapiens	High	0	3.98069	13	1090	1180	900.2	950.9	917.6	902.9	859.6	938.9	928.8	896.2
Q9BTE1	DCTN5	Dynactin subunit 5	Homo sapiens	High	0	3.51292	3	290.1	289.2	281.7	265.6	295.9	241.2	400.1	422.8	375.7	395.5
O00399	DCTN6	Dynactin subunit 6	Homo sapiens	High	0	4.18296	5	1382	1509.6	1493.1	1660.4	1525.3	1467.5	1349.3	1954	1538.1	1359.8
Q9H773	DCTPP1	dCTP pyrophosphatase 1	Homo sapiens	High	0	4.11738	11	449.3	361.3	1767.9	1821.3	1881.9	1354	1568.1	1620	1076.1	1203.4
Q96GG9	DCUN1D1	DCN1-like protein 1	Homo sapiens	High	0	4.35707	12	2592.7	2670.7	2214.6	2078	2444	1964.2	2131	2248.6	2142.6	2268.4
Q8IWE4	DCUN1D3	DCN1-like protein 3	Homo sapiens	High	0	3.068	3	146.2	126.3	130.6	113.2	104.6	102.5	120.8	94	115.3	116
Q92564	DCUN1D4	DCN1-like protein 4	Homo sapiens	High	0	3.27662	3	243.4	241.6	197.9	192.2	178.3	144.9	184.7	205.8	138.9	163
Q9BTE7	DCUN1D5	DCN1-like protein 5	Homo sapiens	High	0	4.17834	9	914.1	843.1	1749.4	1646.8	1893.1	1492	1849.9	1634.1	1353.4	1702.1
Q7Z4W1	DCXR	L-xylulose reductase	Homo sapiens	High	0	4.28028	10	3847.7	3951.1	1602.4	1729.6	1274.3	1412.6	1442	1363.2	1225.3	1218.9
Q9BW61	DDA1	DET1- and DDB1-associated protein 1	Homo sapiens	High	0	4.03664	8	768.4	823.6	1207.4	1350.3	1202.5	1211.7	1122.5	1368.2	856.2	969.5
O95865	DDAH2	N(G),N(G)-dimethylarginine dimethylaminohydrolase 2	Homo sapiens	High	0	3.9656	8	2950.1	2656.8	699.1	665.7	428.7	339.6	401	317.9	386.5	393
Q16531	DDB1	DNA damage-binding protein 1	Homo sapiens	High	0	5.03323	52	8809.4	8338.9	10400.5	10348.4	11446.2	10814.7	11701.9	13249.2	11443.1	11398.3
Q92466	DDB2	DNA damage-binding protein 2	Homo sapiens	High	0	4.45784	18	1922.1	1920.1	2187.1	2150.6	3034.2	2972.1	2709.5	3281.5	4708.9	3811.4
Q8NEL9	DDHD1	Phospholipase DDHD1	Homo sapiens	High	0	4.2218	13	988	969.6	1747.1	1817.8	1592.5	1603.9	1841.5	1815.5	2313.4	1975.4
O94830	DDHD2	Phospholipase DDHD2	Homo sapiens	High	0	3.87475	13	862.4	847	784.8	761.4	672.6	710.5	623	669.7	713.3	849.9
Q5TDH0	DDI2	Protein DDI1 homolog 2	Homo sapiens	High	0	4.3238	16	2681.5	2462.8	2194.4	2077.7	2303.9	1793.4	1976.5	1749.5	1680.1	2156.9
Q9NX09	DDIT4	DNA damage-inducible transcript 4 protein	Homo sapiens	High	0	3.13602	2	36	19.9	194.8	181	172.4	141.1	185.1	142.4	140.3	154.8
P39656	DDOST	Dolichyl-diphosphooligosaccharide--protein glycosyltransferase 48 kDa subunit	Homo sapiens	High	0	4.38156	16	2016.6	1920.5	2450.9	2420.9	2346.1	2860.2	2624	2421.5	2442.4	2571.6
Q96HY6	DDRGK1	DDRGK domain-containing protein 1	Homo sapiens	High	0	3.98778	9	1243.9	942.8	1042.4	872	853	999.2	1111.5	806.5	945.9	905.4
P30046	DDT	D-dopachrome decarboxylase	Homo sapiens	High	0	4.06993	7	1903.5	2283	1063.3	1040.4	1005.5	951.5	618.3	1006.1	918.4	957
Q92499	DDX1	ATP-dependent RNA helicase DDX1	Homo sapiens	High	0	4.9862	46	10739.4	11224.7	9153.3	9347.6	9514.4	8823.9	9752.3	10135.6	9065.3	9115.6
Q13206	DDX10	Probable ATP-dependent RNA helicase DDX10	Homo sapiens	High	0	4.73051	35	2256.4	1998.7	6145.4	6003.8	5616.7	7695.8	6206.1	4833.6	7389	5620.5
Q96FC9	DDX11	ATP-dependent DNA helicase DDX11	Homo sapiens	High	0	3.48851	2	106.1	108.3	411	461.7	396.9	335.1	332.5	331.5	321.5	275.1
A8MPP1	DDX11L8	Putative ATP-dependent RNA helicase DDX11-like protein 8	Homo sapiens	High	0	3.15073	2	64.6	53.3	200.1	181	207.9	152.8	166.4	130.7	102.9	155.2
Q92841	DDX17	Probable ATP-dependent RNA helicase DDX17	Homo sapiens	High	0	4.92256	29	11333.2	10997.3	8436.4	8577.3	7592.9	7487.6	7167.7	7191.2	7356.2	7527.7
Q9NVP1	DDX18	ATP-dependent RNA helicase DDX18	Homo sapiens	High	0	4.83522	29	3620.8	3251.3	8120.7	7739.4	7093.3	8717.5	8441.8	6491	7847.6	7101.8
Q9NUU7	DDX19A	ATP-dependent RNA helicase DDX19A	Homo sapiens	High	0	4.68377	4	3741.5	3540.3	4728.4	4799	5136.6	4557.9	5624.2	6235.8	4941	4976.1
Q9UMR2	DDX19B	ATP-dependent RNA helicase DDX19B	Homo sapiens	High	0	2.7653	2	84.4	80.2	52.5	42.5	48.2	38.4	54.7	74.4	40.5	66.7
Q9UHI6	DDX20	Probable ATP-dependent RNA helicase DDX20	Homo sapiens	High	0	4.51581	26	1399.9	1284.4	3887.1	3951.1	4539.8	3841.2	3731.4	3909	2720	3531
Q9NR30	DDX21	Nucleolar RNA helicase 2	Homo sapiens	High	0	5.25273	56	5457.2	4207.1	22928.3	24306.4	19759.1	25793.6	21303.4	15977.1	20769.9	18445.6
Q9BUQ8	DDX23	Probable ATP-dependent RNA helicase DDX23	Homo sapiens	High	0	4.87657	37	8178	7731.9	7515.7	7067.8	6874.9	8763.4	7048.5	6007.8	8810.6	7263.2
Q9GZR7	DDX24	ATP-dependent RNA helicase DDX24	Homo sapiens	High	0	4.9426	39	6941.5	6541	10392.6	9971	10373.5	8899	9920.6	8387.3	6887.7	9304.2
Q96GQ7	DDX27	Probable ATP-dependent RNA helicase DDX27	Homo sapiens	High	0	4.75804	37	3409.9	2932.9	7373.3	7113.8	6473.8	6603.3	6651.1	5588.2	5298.8	5839.3
Q9NUL7	DDX28	Probable ATP-dependent RNA helicase DDX28	Homo sapiens	High	0	4.18178	17	934.8	857.4	1646.4	1582.8	1838.3	2125.8	1692.5	1541.2	1473.9	1504.7
Q9H8H2	DDX31	Probable ATP-dependent RNA helicase DDX31	Homo sapiens	High	0	4.49839	25	2358.7	2311.4	3944.3	4143.5	3668.1	3078.3	3203.7	3234	2547.4	3016.5
O00148	DDX39A	ATP-dependent RNA helicase DDX39A	Homo sapiens	High	0	4.76788	9	5118.7	5657.7	6098.4	6342.7	6010.4	5985.4	5934.8	5894.8	6214.3	5340.6
Q13838	DDX39B	Spliceosome RNA helicase DDX39B	Homo sapiens	High	0	4.50982	7	4104	3754.5	3195.3	2994	3108.3	2878.7	3090	2833	2839.5	3548.4
O00571	DDX3X	ATP-dependent RNA helicase DDX3X	Homo sapiens	High	0	4.97822	11	4610.9	4620	11563.7	12438.7	12045.8	11288.8	10906.2	11039.8	7671.2	8923.2
O15523	DDX3Y	ATP-dependent RNA helicase DDX3Y	Homo sapiens	High	0	3.90829	8	588.9	584.1	770.2	774.1	819.2	903.7	990.2	857.8	953.6	854.6
Q9UJV9	DDX41	Probable ATP-dependent RNA helicase DDX41	Homo sapiens	High	0	4.66661	31	3273.1	3039	5449.9	5148.1	4755.1	5217.9	5386	4012.1	5272.8	4855.5
Q86XP3	DDX42	ATP-dependent RNA helicase DDX42	Homo sapiens	High	0	4.7393	35	4324.9	4557.9	5545.8	5747.5	5603.9	6629.1	5350.9	5480.2	6205.1	5420.8
Q7L014	DDX46	Probable ATP-dependent RNA helicase DDX46	Homo sapiens	High	0	4.99348	60	9715.3	10076.1	10368.3	10204.4	9777.3	10674.8	9573.1	9664.8	9578.7	8877.3
A0A0C4DG89	DDX46	Probable ATP-dependent RNA helicase DDX46	Homo sapiens	High	0	4.5029	12	2993.4	3156.4	3352.8	3416	2895.9	3471.9	3138	3601.3	3013.8	2795.1
Q9H0S4	DDX47	Probable ATP-dependent RNA helicase DDX47	Homo sapiens	High	0	4.70343	21	3244	2883.5	6259	6000.2	5410.6	6368.8	5820.9	4545.5	5197	4786.1
Q9Y6V7	DDX49	Probable ATP-dependent RNA helicase DDX49	Homo sapiens	High	0	4.30058	17	1049.6	932.8	2546.5	2556.1	2096.6	2621.5	2114.9	1790.5	2395	1875.6
P17844	DDX5	Probable ATP-dependent RNA helicase DDX5	Homo sapiens	High	0	5.18129	38	8254.7	8284.8	19476.4	20267.2	17910	18496.5	16873.5	15246	12780.9	14218
Q9BQ39	DDX50	ATP-dependent RNA helicase DDX50	Homo sapiens	High	0	4.58049	31	1623.3	1484.9	3558.2	3699.2	3656.8	5681.9	4430.8	3691.8	5701.9	4533.1
Q8N8A6	DDX51	ATP-dependent RNA helicase DDX51	Homo sapiens	High	0	4.37774	27	1490.5	1311.3	2706.3	2691.6	2541.1	3324.4	2676.6	2123.2	2669.7	2329
Q9Y2R4	DDX52	Probable ATP-dependent RNA helicase DDX52	Homo sapiens	High	0	4.43537	25	1439.4	1539.3	3074	3243	3107.6	3550.7	3076.4	2470.4	2723.5	3025.7
Q8TDD1	DDX54	ATP-dependent RNA helicase DDX54	Homo sapiens	High	0	4.55438	35	2275.4	2108.3	4692.5	4851.5	4378.5	4399.4	3875.1	3302.8	2679.8	3277.9
Q8NHQ9	DDX55	ATP-dependent RNA helicase DDX55	Homo sapiens	High	0	4.32357	18	1529.7	1372.8	2530	2572	2295.2	2256.8	2413.2	2247.5	1870.5	1977.5
Q9NY93	DDX56	Probable ATP-dependent RNA helicase DDX56	Homo sapiens	High	0	4.40498	18	1155.1	1001.7	3268.4	3376	3146.4	3571.7	2746.4	2357.7	2428.9	2356.1
O95786	DDX58	Probable ATP-dependent RNA helicase DDX58	Homo sapiens	High	0	4.74207	38	10991.5	11302.1	2994.5	3115.3	3022.4	3244.9	3975.2	3622.2	6267.8	6680.4
Q5T1V6	DDX59	Probable ATP-dependent RNA helicase DDX59	Homo sapiens	High	0	4.11111	18	1323.6	1351.4	1227.1	1235.7	1204	1131.3	1472.3	1377.1	1222.4	1370.7
P26196	DDX6	Probable ATP-dependent RNA helicase DDX6	Homo sapiens	High	0	4.64692	21	4652.7	4477.9	4000.8	3936.4	4906.7	4459.7	4388.9	4892.1	4011.9	4626
Q8IY21	DDX60	Probable ATP-dependent RNA helicase DDX60	Homo sapiens	High	0	4.8598	55	10401.8	10236.5	2581.1	2312.5	3808.7	5012.3	6373.5	5555.1	12389.7	13738.8
Q5H9U9	DDX60L	Probable ATP-dependent RNA helicase DDX60-like	Homo sapiens	High	0	3.37528	9	379.3	370.1	159.3	140	158.6	205.8	172.6	127.7	346.8	312.7
O75398	DEAF1	Deformed epidermal autoregulatory factor 1 homolog	Homo sapiens	High	0	3.4687	6	364.9	310.6	342.7	316.7	282.4	322.3	292.9	229.9	229.9	250.1
Q16698	DECR1	2,4-dienoyl-CoA reductase, mitochondrial	Homo sapiens	High	0	4.74228	18	10490.6	10554.8	4448.5	4075.3	3245.6	4378.3	3866.5	3344	6076.7	4763.6
Q9NUI1	DECR2	Peroxisomal 2,4-dienoyl-CoA reductase	Homo sapiens	High	0	3.87993	6	437.9	455.8	714.4	687.5	795.8	1054.6	740.5	702.3	1066.2	929.6
O75618	DEDD	Death effector domain-containing protein	Homo sapiens	High	0	2.3638	1	19.2	13.4	36.2	23.6	31.3	30	23.1	17.2	19.3	17.8
Q9H4E7	DEF6	Differentially expressed in FDCP 6 homolog	Homo sapiens	High	0	4.64068	25	9070.2	8168.4	3504	3316.7	3271.7	2783.1	3585.6	3256.7	3083.2	3680.2
O15121	DEGS1	Sphingolipid delta(4)-desaturase DES1	Homo sapiens	High	0	3.60648	4	436	392.4	372.4	379.8	416.4	543.9	373.6	331.1	409.4	385.9
P35659	DEK	Protein DEK	Homo sapiens	High	0	4.70986	25	6974.3	6645.9	5130.3	4781.1	4255.4	4818	4789.8	4252.7	4728.5	4894.1
Q8TEH3	DENND1A	DENN domain-containing protein 1A	Homo sapiens	High	0	3.57455	10	387.7	401.3	379	357	364	330.8	393.3	353.1	401.8	386.5
Q6P3S1	DENND1B	DENN domain-containing protein 1B	Homo sapiens	High	0	2.57898	3	55.4	53.8	28	26.4	33.8	22.8	32.9	36.3	47.4	42.5
Q8IV53	DENND1C	DENN domain-containing protein 1C	Homo sapiens	High	0	4.41133	14	4666.5	4816.6	2159.3	2327.1	1891.4	1791.3	1869.8	1976.7	2135.9	2148.2
Q9H6A0	DENND2D	DENN domain-containing protein 2D	Homo sapiens	High	0	4.10494	11	2737.9	3163.7	876.7	967.2	717.6	731.2	807.8	908.9	988.3	834
Q9H6A0-2	DENND2D	Isoform 2 of DENN domain-containing protein 2D	Homo sapiens	High	0	3.48858	3	682.4	690.3	232.3	221.1	176	159.4	242	205.7	244.4	226.6
A2RUS2	DENND3	DENN domain-containing protein 3	Homo sapiens	High	0	2.5649	2	40.1	25.3	29.5	26.7	26.7	26.9	31.1	51.1	54.1	55.7
Q7Z401	DENND4A	C-myc promoter-binding protein	Homo sapiens	High	0	4.50716	38	2551.7	2609.9	2876.4	2966.6	3456.5	3295.3	3535.7	3489.9	3343.3	4023.3
O75064	DENND4B	DENN domain-containing protein 4B	Homo sapiens	High	0	3.98653	15	1081.6	1173	856.9	855.1	956.4	900.8	895.7	944.9	1047.9	982.4
Q5VZ89	DENND4C	DENN domain-containing protein 4C	Homo sapiens	High	0	4.50992	40	6159.6	6522.7	2429.1	2400.9	2212.2	2010.1	2343.6	2689.6	2838.9	2746.6
R4GN35	DENND4C	DENN domain-containing protein 4C	Homo sapiens	High	0	3.8189	14	1126.4	1276.3	456.6	448.5	487.4	463.7	495.5	553.5	665.8	616.5
Q6IQ26	DENND5A	DENN domain-containing protein 5A	Homo sapiens	High	0	3.05003	3	134	86.3	144.9	100	158.6	123.6	116.7	78.9	92.5	86.6
Q8IWF6	DENND6A	Protein DENND6A	Homo sapiens	High	0	3.15924	2	124.3	110	172.5	130.2	168.3	114.9	164.6	140.9	132.9	184.3
O43583	DENR	Density-regulated protein	Homo sapiens	High	0	4.14328	8	1433	1331.3	1348.3	1351.1	1367.4	1162.6	1402	1597.4	1574	1341.4
Q5TB30	DEPDC1	DEP domain-containing protein 1A	Homo sapiens	High	0	2.4606	2	11.5	11.3	27.7	22.9	30.1	50.6	24.8	22.7	62.5	24.7
Q8WUY9	DEPDC1B	DEP domain-containing protein 1B	Homo sapiens	High	0	3.65513	6	123.4	107.8	446.7	495.3	453.3	694.7	450.7	480.4	738	529.6
O75140	DEPDC5	DEP domain-containing protein 5	Homo sapiens	High	0	3.94208	16	1266.5	1302.7	750.4	761.2	750.6	699.5	720.7	860.9	782.3	856.6
Q96QD5	DEPDC7	DEP domain-containing protein 7	Homo sapiens	Medium	0	2.60681	1	46.9	51.2	52.8	53.7	31.1	33.2	39.9	26.4	43.1	26.1
Q9Y315	DERA	Deoxyribose-phosphate aldolase	Homo sapiens	High	0	4.31386	17	2693.6	2613.6	1524.7	1549.7	1884.1	1797.9	1763.4	2220.7	2293.1	2258.9
Q9BUN8	DERL1	Derlin-1	Homo sapiens	High	0	3.28937	2	261.9	248.9	198.4	190.6	200.1	206.1	161.3	141.5	188.4	149.8
Q9GZP9	DERL2	Derlin-2	Homo sapiens	High	0	3.10599	2	123.1	114.5	131.4	138.5	137.9	175.6	105	91.7	153.4	105.3
Q6ICB0	DESI1	Desumoylating isopeptidase 1	Homo sapiens	High	0	3.06677	2	35.4	24	177.6	179.3	136.9	113.5	149.6	127.4	104.9	117.6
Q9BSY9	DESI2	Desumoylating isopeptidase 2	Homo sapiens	High	0	3.35067	4	140.7	128.7	257.4	299	253.3	274.8	210.6	223.3	232.4	222
O00273	DFFA	DNA fragmentation factor subunit alpha	Homo sapiens	High	0	4.23287	14	1819.2	2173	1519.8	1738.8	1533.4	1668.9	1529.5	1981.5	1769	1361.8
O00273-2	DFFA	Isoform DFF35 of DNA fragmentation factor subunit alpha	Homo sapiens	High	0	2.12189	1	2.9	2.4	15.6	14.1	17.4	11.5	20	15.6	15.1	17.8
O76075	DFFB	DNA fragmentation factor subunit beta	Homo sapiens	High	0	3.22955	3	249.9	257.6	157	170.3	160.7	133.2	131.4	158.4	119	159
O60443	DFNA5	Non-syndromic hearing impairment protein 5	Homo sapiens	High	0	3.99762	12	249.7	195.8	598.3	565.2	859.3	955.9	981.8	1259.8	2844.7	1434.9
O75907	DGAT1	Diacylglycerol O-acyltransferase 1	Homo sapiens	High	0	3.76843	6	977.9	976.6	647.2	596.5	457.6	523.3	485	366.8	444.4	391.9
Q96DF8	DGCR14	Protein DGCR14	Homo sapiens	High	0	4.28797	17	1903.6	1900.2	2292	2296.2	1995.9	1663.7	1932.8	2101.3	1546	1775.8
[truncated: 7,094 more rows]

## Sheet: Single time point dataset
Accession	Gene ID	Description	Taxonomy	Protein FDR Confidence: Combined	Missing values	Log10(S/N)	# Unique Peptides	Log2(WT/Mock)	p_WT/Mock	q_WT/Mock	Log2(ΔVif/Mock)	p_ΔVif/Mock	q_ΔVif/Mock	Log2(WT/Δvif)	p_WT/ΔVif	q_WT/ΔVif	A_Mock	B_Mock	C_Mock	A_WT	B_WT	C_WT	A_ΔVif	B_ΔVif	C_ΔVif
NL433	Gag	Gag polyprotein	HIV-AFMACS	High	0	4.22598	6	5.76153	1.75674e-07	8.2783e-05	5.82746	1.59821e-07	0.000100402	-0.0659299	0.86689	0.999926	33	103.2	36	2578.1	2829.8	2683	2679.8	3465.5	2417.4
NL435	Gagpol	Gagpol polyprotein	HIV-AFMACS	High	0	4.80228	38	3.59085	7.90295e-09	1.52519e-05	3.54857	8.73506e-09	1.56492e-05	0.0422756	0.803125	0.999926	771.6	1048	755.5	9591.5	12241.6	9101.7	9960	11121.5	8835.8
NL431	Nef-P2A	Protein Nef-P2A	HIV-AFMACS	High	0	4.71543	11	4.74776	1.52977e-09	8.49411e-06	4.81692	1.35283e-09	6.58546e-06	-0.0691602	0.708771	0.999926	239.1	414.1	295.5	8745.3	7743.8	8378.5	9384.2	7955.8	8775.5
NL434	Rev	Protein Rev	HIV-AFMACS	High	0	3.23875	6	3.37829	5.55935e-07	0.000195578	3.47376	4.41966e-07	0.0001851	-0.0954718	0.719602	0.999926	25.3	38.2	17.1	263.5	307	229.7	265	268.5	318.5
NL432	SBP-dLNGFR	mSP-SBP-dLNGFR	HIV-AFMACS	High	0	4.10029	8	5.16654	1.08634e-08	1.52519e-05	5.29921	8.76897e-09	1.56492e-05	-0.132669	0.602832	0.999926	41.8	79.3	48.7	2062.1	1831.6	1980.1	2531.1	1620.5	2402.6
NL436	Tat	Protein Tat	HIV-AFMACS	High	1	2.71383	2	NaN	NaN	NaN	NaN	NaN	NaN	0.0606405	NaN	NaN	NaN	1.3	1.3	78.2	77.8	107.8	80.5	94.5	76
NL439	Vif	Virion infectivity factor	HIV-AFMACS	High	0	2.47305	2	1.56259	0.00190213	0.0337964	-0.441977	0.245367	0.502797	2.00456	0.000369284	0.162393	18.8	23.5	19.1	44.6	56.7	86	22	18	8.5
P01737	1 SV=1	T-cell receptor alpha chain V region PY14	Homo sapiens	High	0	3.04665	2	0.0693199	0.621207	0.828935	-0.150012	0.297464	0.551795	0.219332	0.140937	0.999926	108.7	145.4	124	114.9	129.7	151.9	110.9	107	120.9
O00370	1 SV=1	LINE-1 retrotransposable element ORF2 protein	Homo sapiens	Medium	0	2.5397	1	0.117208	0.318408	0.604316	0.300733	0.0246987	0.138272	-0.183525	0.133218	0.999926	40.8	31.4	32.7	38.6	38.9	35.6	40	43.4	45.1
P04436	2 SV=1	T-cell receptor alpha chain V region HPB-MLT (Fragment)	Homo sapiens	High	0	2.6052	2	0.189987	0.600585	0.816911	0.240672	0.509285	0.729267	-0.0506845	0.888055	0.999926	42.5	51.8	26.8	53.5	64.2	25.5	42.5	52.4	43.7
Q6ZSR9	2 SV=2	Uncharacterized protein FLJ45252	Homo sapiens	High	0	4.26535	12	0.179639	0.123216	0.373685	0.282485	0.0259165	0.141663	-0.102846	0.354597	0.999926	1836	1964	1697	2012.7	2321.3	1902.9	2076.4	2430.3	2181.9
I3L1I5	5 SV=1	Putative uncharacterized protein LOC100996504	Homo sapiens	Medium	0	3.01874	1	0.108989	0.505291	0.756929	0.0933025	0.567086	0.770392	0.0156863	0.922594	0.999926	120.8	99.3	110.5	113.9	102.8	142	115.1	100.3	139.4
A6NNC1	5 SV=3	Putative POM121-like protein 1-like	Homo sapiens	Medium	0	2.31555	1	0.0605284	0.711368	0.8732	-0.330099	0.068059	0.251187	0.390628	0.0368368	0.999926	20.8	25.9	26	26.7	20.1	29.6	20.9	17.3	19.5
P01023	A2M	Alpha-2-macroglobulin	Homo sapiens	High	0	3.67164	4	-0.184627	0.499383	0.752121	-0.0533895	0.84317	0.927602	-0.131238	0.628791	0.999926	531.6	637.2	460	510.7	575.4	361.2	466.2	758.2	394.5
Q9NRG9	AAAS	Aladin	Homo sapiens	High	0	4.25291	15	0.0367246	0.72482	0.880873	-0.135811	0.212968	0.467342	0.172536	0.123217	0.999926	1846.7	2077.5	2174.2	2189.1	1839.6	2235.7	1853.5	1904.3	1781.8
Q86V21	AACS	Acetoacetyl-CoA synthetase	Homo sapiens	High	0	4.11109	18	0.686451	8.1318e-06	0.00103651	0.640142	1.40788e-05	0.00187287	0.0463091	0.541712	0.999926	1007.6	1018.9	1071.7	1612.4	1699.5	1673.5	1543.6	1706.6	1581
Q6PD74	AAGAB	Alpha- and gamma-adaptin-binding protein p34	Homo sapiens	High	0	3.80113	7	-0.474537	0.00406819	0.0529286	-0.0825633	0.517244	0.735745	-0.391974	0.0113861	0.999926	688.2	825.8	863.3	485.1	601.7	626.6	731.2	731	773.1
Q2M2I8	AAK1	AP2-associated protein kinase 1	Homo sapiens	High	0	4.42409	24	0.203593	0.0742798	0.284518	0.224767	0.0529894	0.216764	-0.0211746	0.837614	0.999926	2574.5	2895.3	2524.7	2939.7	3360.1	2909.4	2954.8	3430.1	2963.1
A0A096LP25	AAK1	AP2-associated protein kinase 1 (Fragment)	Homo sapiens	High	0	3.38869	2	0.277678	0.018285	0.130533	0.383515	0.00334989	0.04413	-0.105837	0.298095	0.999926	230.7	244.8	219.8	281.9	313.4	250.3	297.9	296.3	312.2
Q9H7C9	AAMDC	Mth938 domain-containing protein	Homo sapiens	High	0	3.53408	5	0.261133	0.2537	0.541576	0.281603	0.22117	0.476645	-0.0204709	0.9258	0.999926	304	262.8	447.3	420.1	342	428.1	420.8	322.8	472.5
Q13685	AAMP	Angio-associated migratory cell protein	Homo sapiens	High	0	4.20968	11	-0.26763	0.017918	0.129212	-0.240026	0.0289938	0.150709	-0.0276042	0.770548	0.999926	1938.8	2117	1992.1	1672.1	1828.5	1532.9	1697.3	1826.4	1601.2
Q9Y312	AAR2	Protein AAR2 homolog	Homo sapiens	High	0	4.05106	10	0.0388361	0.750557	0.893129	-0.109495	0.379935	0.624936	0.148331	0.242938	0.999926	1137.8	1330.8	1336.5	1342	1294.9	1262.5	1195.4	1345.9	1001.7
P49588	AARS	Alanine--tRNA ligase, cytoplasmic	Homo sapiens	High	0	4.98332	47	-0.341168	0.00655275	0.07115	-0.283031	0.0168684	0.114474	-0.0581368	0.559353	0.999926	14000.4	11126	11826.9	9809.6	9445	9781.2	10438.5	9600.1	10205.5
Q5JTZ9	AARS2	Alanine--tRNA ligase, mitochondrial	Homo sapiens	High	0	4.39154	31	0.00725016	0.945047	0.978882	0.121094	0.267631	0.524118	-0.113844	0.295321	0.999926	2635.7	2546.6	2769	2628.3	2534.8	2832.1	2782.8	2597.9	3307
Q9BTE6	AARSD1	Alanyl-tRNA editing protein Aarsd1	Homo sapiens	High	0	4.26033	18	-0.161406	0.177229	0.452684	-0.126582	0.280064	0.536988	-0.0348234	0.758712	0.999926	2415.6	2228.1	1856.6	1926.5	1774.1	2090.1	1982.8	2014	1923.2
Q4L235	AASDH	Acyl-CoA synthetase family member 4	Homo sapiens	High	0	3.15827	5	0.00742079	0.948734	0.981314	0.00515964	0.96434	0.983575	0.00226115	0.984367	0.999926	186.4	153.1	140.9	171.3	153.4	155.4	169.5	154.7	155
Q9NRN7	AASDHPPT	L-aminoadipate-semialdehyde dehydrogenase-phosphopantetheinyl transferase	Homo sapiens	High	0	4.40494	12	-0.0523329	0.505238	0.756929	-0.0429822	0.582584	0.778816	-0.00935077	0.903988	0.999926	2810.1	3077	2773	2742.8	2854.1	2747.1	2764.3	2939.4	2698.6
Q9UDR5	AASS	Alpha-aminoadipic semialdehyde synthase, mitochondrial	Homo sapiens	High	0	3.72372	9	0.567035	0.0275435	0.163458	0.669617	0.0128508	0.0974356	-0.102582	0.643674	0.999926	430.3	542.3	334.1	598.8	746.5	567.1	582.5	878.3	613.3
Q9NY61	AATF	Protein AATF	Homo sapiens	High	0	4.13307	17	-0.0814527	0.385678	0.661434	0.0147557	0.872328	0.94125	-0.0962084	0.309732	0.999926	1697.9	1448.6	1456.3	1500.8	1444.5	1394.8	1555.4	1456.2	1630.7
P80404	ABAT	4-aminobutyrate aminotransferase, mitochondrial	Homo sapiens	High	0	3.72193	9	0.261415	0.135172	0.39216	0.244402	0.159156	0.4006	0.0170129	0.917007	0.999926	476.4	494.1	581.9	536.7	643.9	682.6	505.5	601.3	749.1
P08183	ABCB1	Multidrug resistance protein 1	Homo sapiens	High	0	3.39947	8	0.206958	0.394548	0.669119	0.467131	0.0752682	0.265324	-0.260173	0.290363	0.999926	327.2	245.5	157.6	283.3	291.8	235.5	340.7	327.4	299.8
Q9NRK6	ABCB10	ATP-binding cassette sub-family B member 10, mitochondrial	Homo sapiens	High	0	4.21121	15	0.246512	0.173137	0.447338	0.337432	0.074014	0.263331	-0.0909203	0.597696	0.999926	1908.4	1390.2	1427.6	2204.6	1599.8	1793	2183.8	1709.8	2046.1
Q9NP58	ABCB6	ATP-binding cassette sub-family B member 6, mitochondrial	Homo sapiens	High	0	3.23671	7	0.12049	0.390294	0.665131	0.321337	0.0403037	0.184332	-0.200846	0.167403	0.999926	152.4	164.6	201.1	170	219.1	174	209.6	206.1	227.8
O75027	ABCB7	ATP-binding cassette sub-family B member 7, mitochondrial	Homo sapiens	High	0	4.32665	22	0.237166	0.0264079	0.159737	0.244047	0.02332	0.134449	-0.00688027	0.939904	0.999926	2203.3	2087.4	2013.3	2575.2	2245.4	2622.2	2333	2539.4	2596.2
Q9NUT2	ABCB8	ATP-binding cassette sub-family B member 8, mitochondrial	Homo sapiens	High	0	3.76958	9	0.243549	0.099038	0.330816	0.410351	0.0131181	0.0987252	-0.166803	0.238585	0.999926	576.2	474	628.2	663.7	639.2	671.1	750.8	635.5	844.1
P33527	ABCC1	Multidrug resistance-associated protein 1	Homo sapiens	High	0	4.61291	40	-0.231326	0.0565331	0.244689	-0.231136	0.0566966	0.225905	-0.000189221	0.998604	0.999926	5148.5	4862.6	5126.1	4286.9	3872.6	4778.4	4167.2	3958.4	4811
O15439	ABCC4	Multidrug resistance-associated protein 4	Homo sapiens	High	0	3.90938	13	-0.177476	0.0639769	0.262198	-0.202573	0.0394953	0.181866	0.0250968	0.770961	0.999926	1034.3	929.2	984.2	930.4	842.5	834.3	882.5	799.1	880.2
O15440	ABCC5	Multidrug resistance-associated protein 5	Homo sapiens	High	0	3.03246	2	-0.385702	0.024121	0.1511	-0.259639	0.100599	0.312748	-0.126063	0.396169	0.999926	141.3	132.6	138.4	105	100.4	110.3	116.3	91.9	141.4
P33897	ABCD1	ATP-binding cassette sub-family D member 1	Homo sapiens	High	0	2.06707	3	0.242051	0.430174	0.697525	0.554341	0.0920421	0.29813	-0.31229	0.3146	0.999926	12.8	9.8	8.9	15	7.6	16.2	13.4	13.6	19.4
Q9UBJ2	ABCD2	ATP-binding cassette sub-family D member 2	Homo sapiens	High	0	3.683	5	0.421039	0.0218647	0.144344	0.520243	0.00777675	0.0727623	-0.0992041	0.527624	0.999926	520.3	413.6	352.4	642.3	545.8	519.2	667.4	597.3	561.2
P28288	ABCD3	ATP-binding cassette sub-family D member 3	Homo sapiens	High	0	4.52493	23	0.217644	0.0545205	0.239908	0.281339	0.0191806	0.122508	-0.0636945	0.532024	0.999926	3605.8	3250.4	3061.6	4087.1	3441	4011.8	4105.5	3808.1	4119.9
O14678	ABCD4	ATP-binding cassette sub-family D member 4	Homo sapiens	High	0	3.11711	4	0.0514614	0.732139	0.883609	0.0131414	0.930115	0.96706	0.0383199	0.798506	0.999926	127.1	153.7	148	145.2	120.9	183.3	142.5	144.3	144.5
P61221	ABCE1	ATP-binding cassette sub-family E member 1	Homo sapiens	High	0	4.70082	27	-0.182406	0.23509	0.523775	-0.295069	0.0703381	0.255765	0.112663	0.451539	0.999926	7142.5	6260.6	5259.5	5874.9	5023.4	5453.6	5589.7	5355.9	4253.2
Q8NE71	ABCF1	ATP-binding cassette sub-family F member 1	Homo sapiens	High	0	4.78669	31	-0.255307	0.0149962	0.117058	-0.244063	0.0185321	0.120638	-0.0112443	0.896883	0.999926	8254.3	7338.2	7235.2	6890	6067.4	6165	6465.5	6401.6	6374.1
Q5STZ8	ABCF1	ATP-binding cassette sub-family F member 1 (Fragment)	Homo sapiens	Medium	0	2.32879	3	-0.260148	0.466776	0.7266	-0.478576	0.196346	0.446796	0.218428	0.539276	0.999926	25.7	22.1	34.1	31.2	27.8	13	25.8	15	18.5
Q9UG63	ABCF2	ATP-binding cassette sub-family F member 2	Homo sapiens	High	0	4.90563	32	-0.287374	0.0032699	0.0466107	-0.349805	0.000963254	0.0205935	0.0624308	0.405119	0.999926	10414.7	9977.5	10504.1	8691.5	8250.6	8373.8	8380.2	7643.9	8232.9
Q9NUQ8	ABCF3	ATP-binding cassette sub-family F member 3	Homo sapiens	High	0	4.39571	23	0.0227486	0.819488	0.922729	0.0868463	0.393505	0.636195	-0.0640977	0.52472	0.999926	2985.7	2587.6	2515.4	2891.1	2871.7	2454.1	2858.7	2844.2	2863.2
P45844	ABCG1	ATP-binding cassette sub-family G member 1	Homo sapiens	High	0	2.88891	2	-0.593627	0.0869314	0.307547	-0.460178	0.170017	0.41398	-0.133449	0.674755	0.999926	149.2	83.9	91.4	85.6	57.2	68	77.2	51.7	110.1
Q9UNQ0	ABCG2	ATP-binding cassette sub-family G member 2	Homo sapiens	High	0	3.21253	2	0.41138	0.0308751	0.17318	0.56839	0.00656661	0.0654007	-0.15701	0.351967	0.999926	153.5	152.4	121.3	219	198.7	153.4	238.1	186.2	208.7
Q9NUJ1	ABHD10	Mycophenolic acid acyl-glucuronide esterase, mitochondrial	Homo sapiens	High	0	4.43112	16	0.241211	0.0122493	0.10419	0.236669	0.0134498	0.100332	0.00454245	0.953917	0.999926	2714.7	2708.7	2603	3205.3	3050.6	3232.5	2947.6	3376.9	3145.6
Q8NFV4	ABHD11	Protein ABHD11	Homo sapiens	High	0	3.49929	4	0.124573	0.210643	0.493543	0.120711	0.223859	0.479036	0.00386202	0.967506	0.999926	343.7	344.7	305.2	383.4	373.8	326.9	354.8	345.8	378.8
Q8N2K0	ABHD12	Monoacylglycerol lipase ABHD12	Homo sapiens	High	0	3.82253	10	0.105464	0.478212	0.73563	0.19721	0.200539	0.45143	-0.0917459	0.53578	0.999926	641	649.6	766.5	672.9	709.2	832.8	704.7	717	951.9
Q96IU4	ABHD14B	Protein ABHD14B	Homo sapiens	High	0	3.99812	7	0.337538	0.0264383	0.159811	0.232985	0.0994726	0.310565	0.104553	0.429746	0.999926	885.5	972.2	1031.5	1226	1198.7	1219.1	1164.8	1325.3	933.8
Q6UXT9	ABHD15	Protein ABHD15	Homo sapiens	Medium	0	2.52956	1	0.592424	0.0206623	0.140111	0.540725	0.030687	0.156187	0.0516996	0.810791	0.999926	21.4	33.7	30.8	37.4	39	52.2	33.4	47.5	43.1
O95870	ABHD16A	Protein ABHD16A	Homo sapiens	High	0	3.75929	14	0.262114	0.0977999	0.32896	0.324508	0.0483636	0.204106	-0.0623935	0.669336	0.999926	523.4	562.6	569.8	581.7	673.9	738.2	586.5	668.2	840.7
Q96GS6	ABHD17A	Protein ABHD17A	Homo sapiens	High	0	2.97566	4	0.0153772	0.927904	0.971798	0.205997	0.244916	0.502797	-0.19062	0.279209	0.999926	107.5	97.2	92.4	117.8	109.9	77	130.5	103.6	109.6
Q5VST6	ABHD17B	Protein ABHD17B	Homo sapiens	High	0	3.16536	4	-0.230907	0.0536047	0.237388	-0.0382569	0.720092	0.861779	-0.19265	0.0966267	0.999926	186.1	157.5	174.2	151.5	144.1	144.7	168.9	148.9	187.5
Q0P651	ABHD18	Protein ABHD18	Homo sapiens	High	0	3.43289	5	-0.00236615	0.987529	0.994876	0.094655	0.536554	0.750715	-0.0970212	0.526659	0.999926	329.3	270.2	281.9	345.6	279.6	258.3	368.1	277.1	299.4
Q8TB40	ABHD4	Protein ABHD4	Homo sapiens	High	0	2.65002	3	1.05141	0.000107303	0.00561742	1.15389	5.3719e-05	0.00404658	-0.102476	0.529499	0.999926	28.6	29	26.1	62.8	63.8	48.1	58.6	53.2	76.5
Q9BV23	ABHD6	Monoacylglycerol lipase ABHD6	Homo sapiens	High	0	3.32075	6	0.143903	0.537355	0.776767	0.228044	0.336454	0.586893	-0.084141	0.716294	0.999926	175.5	189.9	275.7	200.8	245.9	251	207.1	214.2	332.8
Q8IZP0	ABI1	Abl interactor 1	Homo sapiens	High	0	4.16547	9	-0.101327	0.606061	0.820199	-0.0556751	0.77567	0.892094	-0.0456522	0.815098	0.999926	1694.6	1591.1	1719	1336.9	1417.3	1981.4	1283.7	1586.2	2027.4
Q9NYB9	ABI2	Abl interactor 2	Homo sapiens	High	0	2.68646	2	0.329963	0.086431	0.30664	0.260128	0.16294	0.405544	0.0698353	0.692068	0.999926	41.8	45.7	52.5	58	67.6	50.8	68.6	45	55.8
Q9P2A4	ABI3	ABI gene family member 3	Homo sapiens	High	0	4.01147	11	0.195397	0.0461208	0.219143	0.185114	0.0561525	0.22499	0.0102834	0.90527	0.999926	991.8	1087.2	1048.3	1192.3	1234	1153.4	1211	1267.6	1082.1
P00519	ABL1	Tyrosine-protein kinase ABL1	Homo sapiens	High	0	3.67541	12	0.108936	0.282052	0.570923	0.0754118	0.448297	0.682622	0.0335239	0.732458	0.999926	489.3	507.9	512.4	522	502.9	608.4	509.9	507	576.2
O14639	ABLIM1	Actin-binding LIM protein 1	Homo sapiens	High	0	4.38815	14	0.541359	0.0715869	0.279205	0.454211	0.120453	0.342842	0.0871476	0.74878	0.999926	2278.6	1903.2	2073.7	4059.4	3228.2	2115.3	3651.6	3069.5	2063.2
O14639-6	ABLIM1	Isoform 6 of Actin-binding LIM protein 1	Homo sapiens	High	0	3.15155	3	0.57364	0.0285693	0.166292	0.596475	0.0241591	0.136692	-0.0228351	0.919122	0.999926	144.1	120.3	91	220	169.2	139.7	180.5	206.5	146.3
Q12979	ABR	Active breakpoint cluster region-related protein	Homo sapiens	High	0	4.50801	26	0.0376627	0.668259	0.850527	-0.0203333	0.816322	0.912732	0.057996	0.512503	0.999926	3328.4	3601.9	3764	3505.1	3810	3654.3	3578.5	3718.8	3250.5
Q9P1F3	ABRACL	Costars family protein ABRACL	Homo sapiens	High	0	3.82595	2	-0.114402	0.421297	0.690838	-0.0415959	0.76612	0.88796	-0.072806	0.604611	0.999926	751.6	884.2	679.8	798	729.8	611.5	816.7	750.6	675.9
Q9ULW3	ABT1	Activator of basal transcription 1	Homo sapiens	High	0	3.93224	10	0.0109889	0.881971	0.947817	0.0326702	0.660581	0.828606	-0.0216814	0.770002	0.999926	951.1	985.4	887.9	951.3	952.3	939.8	1001.5	948.3	937.8
Q969K4	ABTB1	Ankyrin repeat and BTB/POZ domain-containing protein 1	Homo sapiens	High	0	3.06228	3	-0.1091	0.515248	0.764055	-0.0698282	0.674751	0.838789	-0.0392722	0.812752	0.999926	171.5	117.1	115.9	118.6	142.2	110	128.7	122.1	128.1
P09110	ACAA1	3-ketoacyl-CoA thiolase, peroxisomal	Homo sapiens	High	0	4.13075	12	0.375686	0.000455097	0.0135681	0.428966	0.000179179	0.0081037	-0.0532797	0.457417	0.999926	1247.8	1193.5	1267.4	1633.8	1541.2	1637.2	1669.7	1625	1697.4
P42765	ACAA2	3-ketoacyl-CoA thiolase, mitochondrial	Homo sapiens	High	0	4.45494	20	0.24109	0.0399637	0.201086	0.329255	0.00980065	0.0830412	-0.0881648	0.400634	0.999926	2608.8	2920.8	2752.2	3016.1	3176.6	3613.6	3145.4	3657.1	3615.4
Q13085	ACACA	Acetyl-CoA carboxylase 1	Homo sapiens	High	0	4.87146	77	0.0637049	0.438158	0.703588	0.0962835	0.251743	0.509505	-0.0325786	0.687768	0.999926	8563.6	7619.1	7716.3	8375	8122.5	8449.4	8310.2	8210.3	9014.7
Q6JQN1	ACAD10	Acyl-CoA dehydrogenase family member 10	Homo sapiens	High	0	4.10483	15	0.265898	0.112966	0.358288	0.352082	0.0455143	0.197289	-0.0861837	0.581919	0.999926	1017.8	1210.1	1445.7	1354.2	1444.6	1582.2	1411	1432.5	1831.9
Q9UKU7	ACAD8	Isobutyryl-CoA dehydrogenase, mitochondrial	Homo sapiens	High	0	3.89436	14	0.182378	0.0468652	0.220504	0.22265	0.0206004	0.127054	-0.0402724	0.621508	0.999926	755.5	839.9	779.9	838.7	933.6	923.5	894.9	927.3	947.5
Q9H845	ACAD9	Acyl-CoA dehydrogenase family member 9, mitochondrial	Homo sapiens	High	0	4.79423	29	0.0897029	0.468027	0.727004	0.196906	0.131546	0.359524	-0.107203	0.388956	0.999926	6948.2	5933.9	6483.1	7005.5	6219.1	7393.3	7163.9	6590.9	8525.6
P11310	ACADM	Medium-chain specific acyl-CoA dehydrogenase, mitochondrial	Homo sapiens	High	0	4.50384	19	0.268498	0.0383638	0.196626	0.389038	0.00679262	0.0665268	-0.12054	0.302462	0.999926	3095.1	3252.1	2730.8	3710.4	4064	3185.9	3777.4	4153.3	3934.4
P16219	ACADS	Short-chain specific acyl-CoA dehydrogenase, mitochondrial	Homo sapiens	High	0	4.4223	15	0.609709	5.93814e-05	0.00386454	0.646041	3.8343e-05	0.00337227	-0.0363321	0.675128	0.999926	2023.7	2102.8	2343.6	3205.1	3170.8	3486.9	3239.9	3386.5	3483.2
P45954	ACADSB	Short/branched chain specific acyl-CoA dehydrogenase, mitochondrial	Homo sapiens	High	0	4.09618	12	0.402649	0.0144849	0.114543	0.332399	0.0339034	0.166678	0.0702498	0.60779	0.999926	1143.7	1188	1137	1661.7	1388.9	1546.3	1633	1601	1179.5
P49748	ACADVL	Very long-chain specific acyl-CoA dehydrogenase, mitochondrial	Homo sapiens	High	0	4.78783	36	0.157903	0.487113	0.742738	0.241721	0.296503	0.551088	-0.0838185	0.709305	0.999926	5061.7	7166.3	6289.1	5513.6	7371.8	7794.2	5362.3	8816.5	7976.8
Q15027	ACAP1	Arf-GAP with coiled-coil, ANK repeat and PH domain-containing protein 1	Homo sapiens	High	0	4.4904	29	0.00553021	0.956571	0.983982	0.0596384	0.561055	0.766818	-0.0541082	0.597272	0.999926	3419.2	3338.1	3377.5	3596	3614.1	3000.5	3686	3700.1	3199.7
Q15057	ACAP2	Arf-GAP with coiled-coil, ANK repeat and PH domain-containing protein 2	Homo sapiens	High	0	4.50432	33	0.117365	0.18688	0.464954	0.123648	0.166652	0.409639	-0.0062833	0.940554	0.999926	3295	3177.4	3593.3	3432.7	3705.8	3774.8	3477.9	3653	3829.3
Q96P50	ACAP3	Arf-GAP with coiled-coil, ANK repeat and PH domain-containing protein 3	Homo sapiens	High	0	2.99822	3	0.0531264	0.705859	0.870695	-0.157893	0.277344	0.534089	0.21102	0.157137	0.999926	110.4	126.9	101.9	128.6	112.4	110.3	117.4	102.9	85.1
P24752	ACAT1	Acetyl-CoA acetyltransferase, mitochondrial	Homo sapiens	High	0	4.70203	25	0.244946	0.0121094	0.103702	0.188185	0.0390169	0.181082	0.0567606	0.482608	0.999926	5100.8	4896	5141.8	6274.3	5487	6207.3	5878.1	5710.9	5657.2
Q9BWD1	ACAT2	Acetyl-CoA acetyltransferase, cytosolic	Homo sapiens	High	0	4.30901	13	0.363076	0.0285122	0.166202	0.408635	0.0168376	0.114455	-0.0455592	0.749477	0.999926	2050.6	1806.8	1761.4	2399.6	2064.1	2803.3	2214.8	2407.2	2863.1
Q9H3P7	ACBD3	Golgi resident protein GCP60	Homo sapiens	High	0	4.39946	16	-0.0625717	0.610246	0.822183	-0.0283994	0.815911	0.912599	-0.0341724	0.779534	0.999926	3138.1	2879.9	2525.2	2798	3044.2	2352.4	2672.2	2928.1	2749.4
Q8NC06	ACBD4	Acyl-CoA-binding domain-containing protein 4	Homo sapiens	High	0	2.74873	2	0.397582	0.0856144	0.30586	0.816164	0.00348727	0.0449056	-0.418583	0.0727547	0.999926	50.3	45.9	39.8	65.6	53.1	60.3	58	81.2	106.5
Q5T8D3	ACBD5	Acyl-CoA-binding domain-containing protein 5	Homo sapiens	High	0	3.73144	15	0.402153	0.00357397	0.0491142	0.434584	0.00225032	0.0344801	-0.0324312	0.756546	0.999926	450.6	465.9	553.5	608.2	646	682.5	611.1	681.3	689
Q9BR61	ACBD6	Acyl-CoA-binding domain-containing protein 6	Homo sapiens	High	0	4.01215	10	0.237676	0.162564	0.431819	0.159229	0.334086	0.584415	0.0784469	0.626812	0.999926	873.3	1170.8	1078	1028.1	1381.5	1272.1	997.8	1197.9	1284.1
Q8N6N7	ACBD7	Acyl-CoA-binding domain-containing protein 7	Homo sapiens	High	0	3.62656	4	-0.270144	0.120856	0.370896	-0.44772	0.019885	0.125099	0.177575	0.288387	0.999926	462.1	625.2	565.3	437.2	516.5	412.4	349.1	480.7	383.6
Q96AP0	ACD	Adrenocortical dysplasia protein homolog	Homo sapiens	High	0	3.54891	4	-0.135024	0.213846	0.497165	-0.289188	0.0191998	0.122542	0.154164	0.161297	0.999926	375.9	470.9	453.3	370.2	397.2	412.1	339.1	350.6	369.9
Q9UKV3	ACIN1	Apoptotic chromatin condensation inducer in the nucleus	Homo sapiens	High	0	4.82669	49	-0.0795156	0.415668	0.68602	-0.133486	0.186503	0.43417	0.0539704	0.576525	0.999926	8651.2	7229.2	7623.2	7827.8	6922.1	7457.9	7133.7	6766.4	7483.1
P53396	ACLY	ATP-citrate synthase	Homo sapiens	High	0	5.0958	56	0.140022	0.170074	0.442807	0.0578048	0.552476	0.761484	0.0822169	0.403173	0.999926	13215	12427.3	14009.7	15359.9	14312.5	14003	15338.7	13184.2	12830.2
P21399	ACO1	Cytoplasmic aconitate hydratase	Homo sapiens	High	0	4.51184	28	0.377686	0.00259769	0.0408821	0.320835	0.00660847	0.0654533	0.0568501	0.54476	0.999926	2955.5	3036.7	3155	3791.4	3762.6	4353.4	3712.1	4137.7	3592.5
Q99798	ACO2	Aconitate hydratase, mitochondrial	Homo sapiens	High	0	4.80355	40	0.114792	0.169077	0.441256	0.0951349	0.246264	0.504283	0.0196575	0.803149	0.999926	6483	6540.6	7172.3	7370.4	6869.7	7625.9	7164.7	7081.6	7305.3
Q86TX2	ACOT1	Acyl-coenzyme A thioesterase 1	Homo sapiens	High	0	4.2925	19	0.105819	0.455973	0.717663	0.128112	0.370416	0.617946	-0.022293	0.873172	0.999926	1877.7	2034.4	2262.8	2019	2068.4	2579.3	1991.9	2182.9	2594.8
Q9NPJ3	ACOT13	Acyl-coenzyme A thioesterase 13	Homo sapiens	High	0	3.97545	4	0.488314	0.00749704	0.0774637	0.41219	0.0174857	0.116997	0.0761234	0.601693	0.999926	903.3	903.2	724.2	1157.6	1039	1356.1	1081.3	1278.5	1007.1
Q8N9L9	ACOT4	Acyl-coenzyme A thioesterase 4	Homo sapiens	Medium	0	3.12189	1	0.137944	0.68159	0.857104	0.0522534	0.87595	0.943768	0.0856911	0.798199	0.999926	121	196.4	105	125	205.2	129.6	113	213.5	115.3
O00154	ACOT7	Cytosolic acyl coenzyme A thioester hydrolase	Homo sapiens	High	0	4.57258	16	-0.127451	0.106052	0.34351	-0.132109	0.0956309	0.304987	0.00465776	0.9489	0.999926	4248.9	4618.2	4352	3904.7	4088.9	4103.4	4143.6	4017.3	3897.8
O14734	ACOT8	Acyl-coenzyme A thioesterase 8	Homo sapiens	High	0	3.62429	7	0.242854	0.0991714	0.331136	0.163841	0.245315	0.502797	0.0790125	0.563122	0.999926	359.4	459	458.4	444.2	486.6	579.7	443.3	484.6	494.9
Q9Y305	ACOT9	Acyl-coenzyme A thioesterase 9, mitochondrial	Homo sapiens	High	0	4.359	17	0.349447	0.196239	0.477111	0.426779	0.1228	0.346607	-0.0773318	0.763896	0.999926	2871.7	1625.3	1888	3266	2026.1	2754.1	3244.7	2255.4	2924.8
Q15067	ACOX1	Peroxisomal acyl-coenzyme A oxidase 1	Homo sapiens	High	0	4.47553	18	0.510972	0.00438689	0.0555947	0.58598	0.00194381	0.0310803	-0.0750074	0.588284	0.999926	2428.2	2707.7	2448.6	3830.7	4127.5	2946.4	4020.9	3965	3415.3
O15254	ACOX3	Peroxisomal acyl-coenzyme A oxidase 3	Homo sapiens	High	0	4.19503	16	0.332993	0.02848	0.166202	0.306199	0.0400156	0.183683	0.0267934	0.837421	0.999926	1280.1	1538.7	1672.5	1736.6	1870.3	2027.1	1632.7	1859.5	2051.1
P24666	ACP1	Low molecular weight phosphotyrosine protein phosphatase	Homo sapiens	High	0	4.2112	10	0.0761768	0.580344	0.804559	-0.230424	0.117839	0.338248	0.306601	0.0473619	0.999926	1783.5	1956.1	1834	2038.9	1659.4	2215.7	1649.5	1764.8	1361.2
P24666-2	ACP1	Isoform 2 of Low molecular weight phosphotyrosine protein phosphatase	Homo sapiens	High	0	2.36829	3	-0.133241	0.83558	0.930126	0.178956	0.780653	0.894015	-0.312197	0.628753	0.999926	16.3	17.1	39.5	11.6	18.4	39.1	12.9	21.8	56.8
P11117	ACP2	Lysosomal acid phosphatase	Homo sapiens	High	0	3.61877	4	0.0985531	0.601864	0.817264	0.142908	0.453369	0.687598	-0.0443552	0.813146	0.999926	402.8	442.3	452	397.8	398.9	622.9	419.9	464.2	556.1
P13686	ACP5	Tartrate-resistant acid phosphatase type 5	Homo sapiens	High	0	3.23289	3	0.512974	0.0104937	0.094437	0.748605	0.00117893	0.0232481	-0.235631	0.170276	0.999926	123.7	165.5	127.7	188	230.9	175	218.6	270.5	209.7
Q9NPH0	ACP6	Lysophosphatidic acid phosphatase type 6	Homo sapiens	High	0	3.37616	3	0.176707	0.324339	0.611243	0.362373	0.0620587	0.237985	-0.185665	0.30184	0.999926	249.5	240.6	202.5	232.5	242.3	311.6	273.9	254.9	369.9
Q96CM8	ACSF2	Acyl-CoA synthetase family member 2, mitochondrial	Homo sapiens	High	0	4.04546	11	0.527579	0.00196153	0.0342976	0.449005	0.00507422	0.0563482	0.078574	0.530672	0.999926	956.5	897.8	1058.3	1526.2	1170	1524.5	1360.7	1247	1362.5
Q4G176	ACSF3	Acyl-CoA synthetase family member 3, mitochondrial	Homo sapiens	High	0	4.29501	17	0.152751	0.5073	0.758019	0.246009	0.295377	0.54991	-0.0932584	0.683115	0.999926	1589.1	2172.3	2195.2	1699.6	2539.2	2412.4	1765.7	2660.8	2690.2
P33121	ACSL1	Long-chain-fatty-acid--CoA ligase 1	Homo sapiens	High	0	4.02175	16	0.0947722	0.215613	0.499141	0.134011	0.0928558	0.299088	-0.039239	0.59405	0.999926	1133.5	1130.3	1058.1	1176.2	1150.6	1219.9	1184.2	1195.4	1265.4
O95573	ACSL3	Long-chain-fatty-acid--CoA ligase 3	Homo sapiens	High	0	4.27107	23	0.199046	0.285274	0.572227	0.208362	0.26484	0.52117	-0.00931664	0.958684	0.999926	1788.7	1702.6	2133.4	2102.7	1848.8	2528.2	2154.6	1749.4	2658.5
O60488	ACSL4	Long-chain-fatty-acid--CoA ligase 4	Homo sapiens	High	0	4.70113	26	0.0718303	0.362458	0.644179	0.089359	0.263494	0.520185	-0.0175287	0.819943	0.999926	5134.3	5463.2	5533.1	5458.4	5521.6	5979.1	5548.1	5658.5	5953.2
Q9ULC5	ACSL5	Long-chain-fatty-acid--CoA ligase 5	Homo sapiens	High	0	4.32203	20	0.125977	0.151569	0.416517	0.199871	0.035192	0.170684	-0.0738936	0.381115	0.999926	2177.8	2156.7	2138.7	2314.9	2243.8	2513.1	2349.2	2426.4	2670.4
Q9UKU0	ACSL6	Long-chain-fatty-acid--CoA ligase 6	Homo sapiens	High	0	2.44154	1	-0.143593	0.577187	0.803095	0.263272	0.317037	0.570563	-0.406865	0.136666	0.999926	37.1	34.2	19.5	27.1	32.1	21.1	36.1	31.1	38.1
Q53FZ2	ACSM3	Acyl-coenzyme A synthetase ACSM3, mitochondrial	Homo sapiens	High	0	4.17469	16	0.414035	0.00184564	0.0330598	0.352675	0.00477813	0.0545054	0.0613601	0.528702	0.999926	1356.3	1381.6	1397.3	1699.6	2060.1	1768.9	1627.3	1839.7	1821
Q9NUB1	ACSS1	Acetyl-coenzyme A synthetase 2-like, mitochondrial	Homo sapiens	High	0	4.12754	17	0.0939293	0.571828	0.799722	0.228567	0.188	0.436039	-0.134638	0.422359	0.999926	1565.6	1234.4	1329.7	1525.4	1273.8	1607.8	1508.9	1374	1993.7
Q9NR19	ACSS2	Acetyl-coenzyme A synthetase, cytoplasmic	Homo sapiens	High	0	4.08261	13	0.379394	0.0151876	0.117521	0.198199	0.150351	0.388401	0.181195	0.184279	0.999926	1104.4	1103.6	1295.1	1463.6	1365.2	1738.8	1177.5	1379.6	1467.3
P60709	ACTB	Actin, cytoplasmic 1	Homo sapiens	High	0	5.75845	1	-0.136246	0.260375	0.549423	-0.0931523	0.432321	0.669884	-0.0430933	0.712379	0.999926	63291.9	70373.9	67279.9	56330.7	62735.5	63877	73330	60667	55499.1
Q562R1	ACTBL2	Beta-actin-like protein 2	Homo sapiens	High	0	4.054	5	0.0341336	0.796982	0.912852	0.229123	0.11014	0.326155	-0.194989	0.165427	0.999926	1066.1	1224.5	1244.1	1222	1132.3	1260.1	1677.3	1259.3	1238.2
P68032	ACTC1	Actin, alpha cardiac muscle 1	Homo sapiens	High	0	4.64252	10	-0.00452461	0.970671	0.990147	0.124621	0.325604	0.577123	-0.129146	0.309357	0.999926	4626.9	4467.2	5097.9	4343.9	5191.6	4628.6	5987.9	4545	5017.1
P63261	ACTG1	Actin, cytoplasmic 2	Homo sapiens	High	0	3.17319	1	-1.20306	0.0365803	0.191959	-1.02459	0.0659212	0.246504	-0.178476	0.72259	0.999926	149.4	445.3	196.8	65.5	120	136.5	70.7	115.7	190.1
I3L4N8	ACTG1	Actin, cytoplasmic 2 (Fragment)	Homo sapiens	High	0	2.85546	1	-0.436569	0.0242787	0.151548	-0.369871	0.0474351	0.202226	-0.0666979	0.687038	0.999926	81.4	109.9	94	63.1	84	64	63.4	73.7	83.4
O96019	ACTL6A	Actin-like protein 6A	Homo sapiens	High	0	4.4599	18	-0.0891201	0.384953	0.660981	0.0242926	0.80882	0.909551	-0.113413	0.275373	0.999926	3284.2	3202.2	3245.2	2896.3	3024.1	3237.4	3108.2	3052.9	3783
P12814	ACTN1	Alpha-actinin-1	Homo sapiens	High	0	4.75618	31	-0.0702276	0.708744	0.871804	-0.0592625	0.752302	0.879608	-0.0109651	0.953297	0.999926	6867.8	7350.8	5352.4	6083.3	7339.3	5229.8	6894.3	6904.4	5018.4
P35609	ACTN2	Alpha-actinin-2	Homo sapiens	High	0	2.88156	1	0.0363544	0.837821	0.931265	0.186802	0.307806	0.562143	-0.150447	0.406342	0.999926	81.3	70.2	87.9	71.2	92	82.6	77.9	81.1	117.1
O43707	ACTN4	Alpha-actinin-4	Homo sapiens	High	0	5.166	40	-0.141628	0.109458	0.350066	-0.0523564	0.526562	0.741928	-0.0892712	0.29091	0.999926	16646.2	16794.6	17581.6	14141.6	16128.3	16052.9	15864.4	16355.7	16989
Q9NZ32	ACTR10	Actin-related protein 10	Homo sapiens	High	0	3.87576	12	-0.0680552	0.4127	0.683471	-0.159148	0.0764496	0.267665	0.0910929	0.280267	0.999926	880.2	853.8	900.8	805.2	848.7	859.9	848.8	783	731.6
P61163	ACTR1A	Alpha-centractin	Homo sapiens	High	0	3.92599	4	-0.113649	0.411941	0.683468	-0.218528	0.133282	0.361795	0.104879	0.447596	0.999926	970.3	912.1	1146.7	826.6	863	1123.2	881.8	855.3	854.2
P42025	ACTR1B	Beta-centractin	Homo sapiens	High	0	4.55578	4	-0.0513953	0.487468	0.742763	-0.0370128	0.614569	0.798278	-0.0143825	0.843855	0.999926	4109.2	4016.1	4102	3879.7	4009.5	3910.7	4181.8	4009	3738.8
P61160	ACTR2	Actin-related protein 2	Homo sapiens	High	0	4.74609	18	-0.0506246	0.608341	0.821489	-0.137428	0.184293	0.431291	0.0868035	0.38672	0.999926	5870.2	7090.1	6448.8	6297.6	6274.4	6113.9	5672.3	6450.1	5512.5
P61158	ACTR3	Actin-related protein 3	Homo sapiens	High	0	4.74349	21	-0.0592957	0.485816	0.741283	-0.0844182	0.32811	0.579463	0.0251225	0.765007	0.999926	5805.4	6697.8	6600.8	5868.9	6250	6185.5	5787.4	6221.4	5980.7
Q9P1U1	ACTR3B	Actin-related protein 3B	Homo sapiens	High	0	2.5197	4	0.352139	0.0119533	0.102655	0.26748	0.0403717	0.184452	0.0846589	0.465722	0.999926	35.9	29.8	29.5	37.5	38.3	45.7	36.1	39.5	38.6
Q9H9F9	ACTR5	Actin-related protein 5	Homo sapiens	High	0	3.82552	10	-0.159832	0.0916375	0.31693	-0.228248	0.0249448	0.138767	0.0684159	0.438327	0.999926	841.6	766.4	825.6	767.2	695	716.3	740.7	642.8	695.8
Q9GZN1	ACTR6	Actin-related protein 6	Homo sapiens	High	0	4.10114	11	0.000180593	0.998685	0.999053	0.00374373	0.972743	0.987565	-0.00356314	0.974058	0.999926	1221.8	1545.4	1446	1338.4	1433.1	1424	1273.9	1494.4	1445.4
Q9H981	ACTR8	Actin-related protein 8	Homo sapiens	High	0	3.91195	13	-0.240335	0.078467	0.292051	-0.247158	0.0717029	0.258772	0.00682348	0.956089	0.999926	911.8	1099.4	1023	756.5	872.1	943	787.9	810	961.1
Q04771	ACVR1	Activin receptor type-1	Homo sapiens	High	0	3.46575	5	-0.167207	0.305529	0.592264	-0.349237	0.0502385	0.209307	0.18203	0.267334	0.999926	325.5	387.4	375.4	266.3	333.3	376.7	241.2	296.4	320.3
P36896	ACVR1B	Activin receptor type-1B	Homo sapiens	High	0	2.48714	1	0.324113	0.0380982	0.195721	0.655056	0.000911491	0.0198922	-0.330943	0.0350644	0.999926	28.9	28.9	22.6	31.6	38.3	30.6	46.2	39.1	40.8
Q03154	ACY1	Aminoacylase-1	Homo sapiens	High	0	3.99447	13	0.00233714	0.987218	0.994876	0.0944376	0.52262	0.739905	-0.0921005	0.532716	0.999926	1207.1	1112.4	903.3	1080.7	1228.3	918.2	1145.3	1231.7	1046.4
P07311	ACYP1	Acylphosphatase-1	Homo sapiens	High	0	3.81395	7	0.0820978	0.30892	0.594733	0.230822	0.0147698	0.105946	-0.148724	0.0832907	0.999926	712.8	624	680.9	709.5	719	704.2	803.7	805.3	756.2
P14621	ACYP2	Acylphosphatase-2	Homo sapiens	High	0	3.8129	6	-0.0250547	0.770612	0.900619	-0.0163886	0.848521	0.930053	-0.00866611	0.919485	0.999926	702.2	743.6	740	655.6	788.3	709.7	720.6	722.8	717
P00813	ADA	Adenosine deaminase	Homo sapiens	High	0	4.43258	17	0.356349	0.0993136	0.331485	0.316273	0.137092	0.368524	0.0400758	0.84025	0.999926	2651.4	2541.4	2401.7	3989.6	3480.9	2444.9	3843.3	3104.2	2618.4
Q6DHV7	ADAL	Adenosine deaminase-like protein	Homo sapiens	High	0	3.53697	5	0.569654	0.000431241	0.0132115	0.545889	0.000576698	0.0156549	0.0237655	0.822957	0.999926	310.4	296.5	265.9	427.9	432.4	432.4	419.6	480.6	377.6
O14672	ADAM10	Disintegrin and metalloproteinase domain-containing protein 10	Homo sapiens	High	0	4.17885	18	0.054535	0.571985	0.799779	0.0595722	0.537771	0.751103	-0.00503724	0.957965	0.999926	1535.8	1672.3	1688.2	1645.3	1606.3	1837.6	1637.4	1603.3	1869.4
Q13444	ADAM15	Disintegrin and metalloproteinase domain-containing protein 15	Homo sapiens	Medium	0	2.9675	1	-0.155663	0.464222	0.724935	0.00167384	0.993616	0.997605	-0.157336	0.459587	0.999926	92.8	138.4	90.9	88.6	116.4	81.9	87.6	114.6	116.7
P78536	ADAM17	Disintegrin and metalloproteinase domain-containing protein 17	Homo sapiens	High	0	3.66977	9	-0.0500065	0.610258	0.822183	-0.0657186	0.505359	0.727078	0.0157121	0.871857	0.999926	536.3	511	550.9	539	491.6	513.5	494.7	463.2	574.7
Q9H013	ADAM19	Disintegrin and metalloproteinase domain-containing protein 19	Homo sapiens	High	0	3.11511	1	-0.362349	0.17938	0.456275	-0.471411	0.0911781	0.296894	0.109063	0.670804	0.999926	118.2	203	206.4	126.9	145.8	126	149	137.5	90.7
P78325	ADAM8	Disintegrin and metalloproteinase domain-containing protein 8	Homo sapiens	High	0	3.7278	7	0.114845	0.523799	0.768015	0.342772	0.0801527	0.27455	-0.227927	0.221301	0.999926	652	557	403.4	631.8	574.6	512.4	707.3	708	596.7
O75689	ADAP1	Arf-GAP with dual PH domain-containing protein 1	Homo sapiens	High	0	2.9914	2	0.196518	0.551842	0.785729	0.102878	0.75357	0.879656	0.0936398	0.774961	0.999926	125.4	65.4	116.2	128.5	93.7	119.1	148.2	69.8	114.1
P55265	ADAR	Double-stranded RNA-specific adenosine deaminase	Homo sapiens	High	0	4.87344	59	0.0963003	0.396185	0.67086	0.131635	0.254659	0.512522	-0.0353347	0.751013	0.999926	8283.8	7080.3	8247.2	8688.4	7607.2	8941.1	8941	7731.5	9200.6
P55265-3	ADAR	Isoform 3 of Double-stranded RNA-specific adenosine deaminase	Homo sapiens	High	0	4.72383	15	0.0809079	0.482435	0.738825	0.195416	0.111559	0.32879	-0.114509	0.327168	0.999926	5988.6	5145.6	5382.3	6256	5779.2	5427.9	6150.2	5648.1	7168.3
P78563	ADARB1	Double-stranded RNA-specific editase 1	Homo sapiens	High	0	3.94779	11	0.171264	0.0380595	0.195685	0.1236	0.112631	0.33085	0.047664	0.513571	0.999926	865.3	946.6	947.3	1035.9	1011.8	1057	1010	992.5	1000.9
Q9BUB4	ADAT1	tRNA-specific adenosine deaminase 1	Homo sapiens	High	0	3.01712	4	-0.0908273	0.523134	0.767723	-0.0236403	0.866476	0.937951	-0.0671871	0.634803	0.999926	114.6	112.9	127	109.2	114.5	108.8	103.5	103.1	146.6
Q7Z6V5	ADAT2	tRNA-specific adenosine deaminase 2	Homo sapiens	High	0	3.64093	4	-0.0860483	0.386381	0.661701	-0.0924077	0.353888	0.60292	0.00635947	0.947774	0.999926	506.9	527.3	483.1	509.1	503.4	421.3	447.8	489.1	486.5
Q96EY9	ADAT3	Probable inactive tRNA-specific adenosine deaminase-like protein 3	Homo sapiens	High	0	3.72524	6	-0.223886	0.0486529	0.225552	-0.356291	0.00572226	0.060911	0.132404	0.209168	0.999926	715	671.3	626.9	567	588.2	566.4	537.7	576.9	462.4
Q86TW2	ADCK1	Uncharacterized aarF domain-containing protein kinase 1	Homo sapiens	High	0	3.54411	4	0.121655	0.608927	0.821669	0.362534	0.149677	0.387066	-0.240879	0.321825	0.999926	358	366.3	301	416.7	491.9	248	405.1	494.8	418.5
Q3MIX3	ADCK5	Uncharacterized aarF domain-containing protein kinase 5	Homo sapiens	High	0	2.63889	2	0.40372	0.124827	0.375513	0.661791	0.0220743	0.131089	-0.258071	0.30655	0.999926	45.5	43.1	25	43.6	44.2	58.9	49.5	58.1	67.5
O60266	ADCY3	Adenylate cyclase type 3	Homo sapiens	High	0	3.35274	3	-0.141164	0.550958	0.785233	-0.00462524	0.984241	0.993276	-0.136539	0.563814	0.999926	195.8	328.6	255.8	200.5	288.7	212	205.8	254.6	311.1
P51828	ADCY7	Adenylate cyclase type 7	Homo sapiens	High	0	3.32713	7	0.0496865	0.710866	0.872949	0.0708939	0.598436	0.787086	-0.0212074	0.873854	0.999926	227.2	272.9	192.3	238	251.7	220.7	249	251.2	220.9
P35611	ADD1	Alpha-adducin	Homo sapiens	High	0	4.40001	22	0.200359	0.167735	0.440235	0.20503	0.159094	0.400593	-0.00467175	0.972777	0.999926	2040.5	2742.2	2877.2	2881.8	3130.6	2706.8	2751.5	2924.5	3064.4
P35612	ADD2	Beta-adducin	Homo sapiens	High	0	4.08595	16	0.704767	0.000263674	0.00962246	0.775488	0.000132776	0.00678509	-0.0707209	0.5669	0.999926	883	934.3	981.6	1406.3	1708.9	1459	1381.6	1627.5	1806.4
Q9UEY8	ADD3	Gamma-adducin	Homo sapiens	High	0	4.35927	17	0.211023	0.0409828	0.204449	0.247229	0.0211496	0.128763	-0.0362059	0.690304	0.999926	2061.9	2337.8	2447.8	2563.6	2782.5	2565.3	2572.4	2744.3	2794.8
P11766	ADH5	Alcohol dehydrogenase class-3	Homo sapiens	High	0	4.55377	14	-0.082562	0.428307	0.696038	-0.0507156	0.622465	0.802842	-0.0318465	0.756136	0.999926	4506.2	3996.1	3803.4	3919	3707.5	3970.1	4213.6	4148.3	3526.1
Q9BV57	ADI1	1,2-dihydroxy-3-keto-5-methylthiopentene dioxygenase	Homo sapiens	High	0	4.13966	9	-0.255656	0.205435	0.488325	-0.333703	0.108969	0.323776	0.0780473	0.686046	0.999926	1580.8	1626.7	2012.5	1665.4	1682.1	1085.6	1581.3	1238.8	1319.9
Q96A54	ADIPOR1	Adiponectin receptor protein 1	Homo sapiens	High	0	2.91939	2	0.321952	0.109871	0.351131	0.358029	0.080235	0.274685	-0.0360779	0.846294	0.999926	66.2	96.3	73.4	85.9	103.2	103.1	80.5	120.1	101.9
P55263	ADK	Adenosine kinase	Homo sapiens	High	0	4.61708	17	-0.0737121	0.400702	0.674225	-0.0214732	0.802816	0.905672	-0.0522389	0.547234	0.999926	4990.9	4741	4379.6	4374	4759.9	4270.1	4676.7	4812.2	4403.6
Q9H2P0	ADNP	Activity-dependent neuroprotector homeobox protein	Homo sapiens	High	0	4.64669	33	0.00616642	0.937481	0.975179	0.0282155	0.720666	0.861864	-0.0220491	0.779595	0.999926	4810.2	4815.7	5026.2	5243.2	4895.6	4594.4	4824.9	4955	5164.3
Q6IQ32	ADNP2	ADNP homeobox protein 2	Homo sapiens	High	0	3.75533	8	0.00672423	0.950533	0.982086	0.00298433	0.978032	0.990192	0.00373989	0.972473	0.999926	596	613.8	682.1	649.1	689	565.8	644.1	574.7	678.3
Q96SZ5	ADO	2-aminoethanethiol dioxygenase	Homo sapiens	High	0	3.80798	7	0.210735	0.0600926	0.253704	0.248491	0.0322295	0.161976	-0.0377564	0.707658	0.999926	660.3	654.8	603.8	657	778.5	791.1	706.1	770	805
Q9BRR6	ADPGK	ADP-dependent glucokinase	Homo sapiens	High	0	3.82243	10	0.144128	0.158978	0.427197	0.19508	0.0679007	0.250795	-0.0509522	0.599452	0.999926	629.8	668.9	747.5	720.7	761.7	774.1	713	799.1	829.2
P54922	ADPRH	[Protein ADP-ribosylarginine] hydrolase	Homo sapiens	High	0	3.64088	5	0.113126	0.360028	0.643455	0.121196	0.32854	0.579934	-0.00807042	0.946586	0.999926	449	479.5	447.5	470.5	593.4	436.6	506.2	523.7	467.6
Q9NX46	ADPRHL2	Poly(ADP-ribose) glycohydrolase ARH3	Homo sapiens	High	0	4.20978	10	0.0450889	0.731327	0.88296	0.0513575	0.696032	0.850458	-0.00626865	0.961791	0.999926	1572.2	1989.3	1724.5	1628.3	1956.2	1859.7	1632	2077.7	1769.9
D6RGL0	ADRA2C	Alpha-2C adrenergic receptor	Homo sapiens	High	0	2.50474	3	0.631798	0.3977	0.671616	0.372345	0.613182	0.797101	0.259453	0.723584	0.999926	16.2	16.4	48.6	64.7	53.8	13.8	63.7	24.7	17.8
Q16186	ADRM1	Proteasomal ubiquitin receptor ADRM1	Homo sapiens	High	0	4.25728	10	-0.180707	0.0699018	0.274949	-0.0898526	0.331601	0.582517	-0.0908546	0.326537	0.999926	2329.2	2068.1	2015.2	1933.6	1808.7	1906.2	2036.5	1861.8	2123.9
P30566	ADSL	Adenylosuccinate lyase	Homo sapiens	High	0	4.63164	17	-0.180252	0.0780744	0.29133	-0.193512	0.0617514	0.237163	0.01326	0.886434	0.999926	5382.8	5217.1	4919.6	4846.3	4792.2	4089.2	4335.5	4752.3	4484
P30520	ADSS	Adenylosuccinate synthetase isozyme 2	Homo sapiens	High	0	4.62068	23	-0.179779	0.0691904	0.273742	-0.170639	0.0818301	0.277446	-0.00913983	0.918377	0.999926	5143.1	5136.3	4777.3	4505.9	4563.4	4223.1	4629.5	4746.4	4027.7
Q6ZN18	AEBP2	Zinc finger protein AEBP2	Homo sapiens	High	0	3.66381	6	4.5632e-05	0.999873	0.999937	0.197911	0.496929	0.720846	-0.197866	0.497026	0.999926	411.1	625.8	419	368.9	479.7	609.2	387.4	559.3	750.8
Q08117	AES	Amino-terminal enhancer of split	Homo sapiens	High	0	3.61832	4	0.202998	0.339489	0.623782	0.187086	0.376754	0.622248	0.0159118	0.938632	0.999926	312.3	548.7	419.6	406.5	526.5	512.4	444.2	540.5	441.9
Q8N556	AFAP1	Actin filament-associated protein 1	Homo sapiens	High	0	3.11664	6	0.290746	0.214785	0.498728	0.329739	0.164654	0.407249	-0.0389926	0.861607	0.999926	97.6	143.1	134.6	130.6	194.6	135.4	129.9	194.9	147.4
P55196	AFDN	Afadin	Homo sapiens	High	0	3.96075	22	0.108975	0.624549	0.829637	0.065043	0.769149	0.888568	0.0439319	0.842643	0.999926	904.6	841	1164.4	1016.8	858.7	1272.6	996.6	785.3	1295.8
P51825	AFF1	AF4/FMR2 family member 1	Homo sapiens	High	0	3.76882	16	0.240754	0.0264739	0.159886	0.435833	0.00104978	0.0214218	-0.195079	0.0598162	0.999926	554.7	506.2	602.5	653.9	626.3	681.5	721.8	721.9	803.6
P51816	AFF2	AF4/FMR2 family member 2	Homo sapiens	Medium	0	2.63033	1	0.280685	0.205345	0.488288	-0.105296	0.620189	0.801242	0.385981	0.0937317	0.999926	33.3	50.5	53	42.7	57.3	65.3	44.9	41.1	38.8
P51826	AFF3	AF4/FMR2 family member 3	Homo sapiens	High	0	2.84267	3	0.78567	0.00262466	0.0410015	0.93673	0.000865986	0.0192332	-0.15106	0.443071	0.999926	55.7	51.2	42.4	107.2	82.2	70.3	115.2	91	80.9
Q9UHB7	AFF4	AF4/FMR2 family member 4	Homo sapiens	High	0	3.48576	9	-0.14772	0.19956	0.481253	-0.0147999	0.892473	0.949014	-0.13292	0.244098	0.999926	364.1	382.1	312.9	291.5	345.3	318.1	321.1	358.4	366.8
Q9Y4W6	AFG3L2	AFG3-like protein 2	Homo sapiens	High	0	4.81532	41	0.101376	0.25141	0.540031	0.136748	0.133133	0.361613	-0.0353723	0.678425	0.999926	7333.9	6806.8	6470.2	7937.1	7036.6	7140.4	7799.8	7378.9	7457.9
Q63HM1	AFMID	Kynurenine formamidase	Homo sapiens	High	0	2.26198	1	0.00292791	0.987637	0.994876	0.204219	0.296018	0.550884	-0.201291	0.302558	0.999926	20.9	16.6	20.2	23.7	21.1	14.1	21.5	23.4	21.3
P02771	AFP	Alpha-fetoprotein	Homo sapiens	High	0	3.1685	2	-0.251308	0.785001	0.907128	0.307575	0.738747	0.871478	-0.558883	0.547587	0.999926	213.1	190	52.8	187.3	205.1	33	234	301.2	57.5
Q6ULP2	AFTPH	Aftiphilin	Homo sapiens	High	0	4.4382	26	0.0669322	0.356305	0.639429	-0.042598	0.551096	0.760297	0.10953	0.146733	0.999926	3006.3	3050.4	3027.8	3266.7	3124.2	3126.9	2980.7	3048.8	2796.4
P20933	AGA	N(4)-(beta-N-acetylglucosaminyl)-L-asparaginase	Homo sapiens	High	0	3.05204	3	0.206846	0.378346	0.65658	0.23721	0.315822	0.568922	-0.030365	0.894687	0.999926	123.3	116.7	95	118.1	111.5	159.6	93.3	155.4	154.4
Q99490	AGAP2	Arf-GAP with GTPase, ANK repeat and PH domain-containing protein 2	Homo sapiens	High	0	4.2277	16	0.14155	0.306646	0.593128	0.0561777	0.676834	0.840787	0.0853719	0.529297	0.999926	1643	1880.5	1836.5	1950.1	2244.8	1739.8	1930.4	2078	1589.8
Q99490-2	AGAP2	Isoform 2 of Arf-GAP with GTPase, ANK repeat and PH domain-containing protein 2	Homo sapiens	High	0	2.17869	3	0.138463	0.531517	0.773214	0.0768027	0.726388	0.864839	0.0616605	0.778469	0.999926	14	20.7	13.4	14.2	19.4	18.8	13.3	19.8	17.3
Q96P47	AGAP3	Arf-GAP with GTPase, ANK repeat and PH domain-containing protein 3	Homo sapiens	High	0	3.36273	5	0.105775	0.289384	0.575952	0.283822	0.0150234	0.107162	-0.178047	0.0913497	0.999926	213.1	251	236.3	230.7	251.9	271	274.8	278.3	298.2
Q5VU57	AGBL4	Cytosolic carboxypeptidase 6	Homo sapiens	Medium	0	2.45576	1	0.267259	0.295416	0.582291	0.153515	0.538886	0.751964	0.113745	0.647195	0.999926	23	29.2	33.3	35	39.5	28.2	24.6	27.8	45
P52594	AGFG1	Arf-GAP domain and FG repeat-containing protein 1	Homo sapiens	High	0	4.13534	11	-0.139902	0.185075	0.462557	-0.134425	0.201137	0.451851	-0.00547753	0.956305	0.999926	1774.8	1567.3	1505.6	1564.5	1325.3	1510	1550.3	1444.5	1414.1
O95081	AGFG2	Arf-GAP domain and FG repeat-containing protein 2	Homo sapiens	High	0	3.8682	9	-0.0904981	0.456422	0.718109	-0.116203	0.344016	0.591981	0.0257054	0.829869	0.999926	757	912.3	911.6	707.4	840.9	876.8	735.3	850.5	790.6
Q8N302	AGGF1	Angiogenic factor with G patch and FHA domains 1	Homo sapiens	High	0	3.41479	11	0.0684991	0.569249	0.798493	0.192325	0.132581	0.361006	-0.123826	0.313868	0.999926	271.2	294	248.4	288.9	310	255	302.9	279.4	349.1
Q53H12	AGK	Acylglycerol kinase, mitochondrial	Homo sapiens	High	0	4.46071	18	-0.00633074	0.972702	0.990674	0.173623	0.360362	0.608444	-0.179954	0.343997	0.999926	3018.7	2763.2	3407.2	2870.5	2578.4	3789.7	3192.1	2978.2	4289.4
P35573	AGL	Glycogen debranching enzyme	Homo sapiens	High	0	4.9413	68	0.198778	0.0530173	0.235975	0.266418	0.0156205	0.109643	-0.0676402	0.465921	0.999926	8940.7	9047.2	8081	9569.1	10632.3	9713.3	10141.2	11344.1	9887.6
Q9BSE5	AGMAT	Agmatinase, mitochondrial	Homo sapiens	High	0	3.71569	7	0.0442482	0.830963	0.928201	0.168081	0.425834	0.664044	-0.123832	0.553949	0.999926	633.5	458.9	548.1	581.7	451	665.9	595.3	495.3	766.5
Q9UL18	AGO1	Protein argonaute-1	Homo sapiens	High	0	4.15774	13	0.0280898	0.746487	0.890876	-0.0431243	0.621178	0.80177	0.0712141	0.420269	0.999926	1506.4	1537.1	1772.7	1572.2	1691.2	1636.6	1503.9	1572.8	1586.5
Q9UKV8	AGO2	Protein argonaute-2	Homo sapiens	High	0	4.64659	24	-0.0045748	0.952774	0.982281	-0.0525393	0.502279	0.725391	0.0479645	0.5393	0.999926	4874.4	4967.4	5119.1	4612.3	5124.2	5194.8	4744.5	4956.2	4725.6
Q9H9G7	AGO3	Protein argonaute-3	Homo sapiens	High	0	3.716	10	0.103154	0.294512	0.581389	-0.00864251	0.927626	0.96555	0.111797	0.258553	0.999926	549.2	518.7	629.9	570.9	631.6	616.7	579.5	569	534.5
Q99943	AGPAT1	1-acyl-sn-glycerol-3-phosphate acyltransferase alpha	Homo sapiens	High	0	3.55084	3	0.304962	0.00753058	0.0774637	0.298978	0.00836257	0.0759018	0.00598377	0.947231	0.999926	312.4	332.4	383.6	419.5	418.1	428.2	410.6	417.3	432.9
Q9NRZ7	AGPAT3	1-acyl-sn-glycerol-3-phosphate acyltransferase gamma	Homo sapiens	High	0	4.15654	12	0.111327	0.329334	0.615097	0.125245	0.275983	0.533084	-0.0139176	0.900117	0.999926	1359.3	1399.9	1786.1	1604.6	1649.9	1618.2	1597.4	1614.7	1709.7
Q9NUQ2	AGPAT5	1-acyl-sn-glycerol-3-phosphate acyltransferase epsilon	Homo sapiens	High	0	4.12179	9	-0.00654049	0.936421	0.974875	0.0541914	0.514087	0.733669	-0.0607318	0.466085	0.999926	1391.5	1401.7	1573.2	1423.1	1434.2	1483.1	1507.1	1435.6	1587.4
O00116	AGPS	Alkyldihydroxyacetonephosphate synthase, peroxisomal	Homo sapiens	High	0	4.49458	31	0.115308	0.247296	0.536864	0.190474	0.072028	0.259307	-0.0751661	0.440232	0.999926	3523.7	3155.6	3011.9	3688.9	3558.7	3242.4	3912.3	3453	3683.9
Q9UPW5	AGTPBP1	Cytosolic carboxypeptidase 1	Homo sapiens	High	0	3.97965	19	0.191604	0.0565803	0.244773	0.184347	0.0646591	0.24412	0.00725697	0.935456	0.999926	927.1	1052.1	932.8	1138.5	1117.7	1065	1086.7	1190.9	1031.5
Q6RW13	AGTRAP	Type-1 angiotensin II receptor-associated protein	Homo sapiens	High	0	3.27494	3	-0.0708606	0.618249	0.827515	0.0529178	0.708856	0.853939	-0.123778	0.391159	0.999926	209.6	223.5	194.7	180.1	250.6	174.4	225.7	213.7	211.1
Q8WYP5	AHCTF1	Protein ELYS	Homo sapiens	High	0	4.72442	66	-0.112127	0.218098	0.502164	-0.0890489	0.320033	0.57257	-0.0230785	0.79092	0.999926	6412.7	5918.1	6161.4	5927.7	5728.7	5453.8	5643.9	5420.1	6351.8
P23526	AHCY	Adenosylhomocysteinase	Homo sapiens	High	0	4.82855	25	-0.180036	0.104281	0.340228	-0.251499	0.0329858	0.164158	0.0714635	0.49008	0.999926	8376	8367.3	7965.1	7362	7607.7	6854.5	7511.4	7326.5	6012.7
O43865	AHCYL1	Adenosylhomocysteinase 2	Homo sapiens	High	0	4.69335	15	-0.059125	0.521196	0.767236	0.149067	0.127647	0.353816	-0.208192	0.0442299	0.999926	5398.2	5468.1	5197.8	4949.3	5147.9	5325.2	5701.1	6662	5507.6
Q96HN2	AHCYL2	Adenosylhomocysteinase 3	Homo sapiens	High	0	3.88575	11	0.0729638	0.494278	0.749254	0.199342	0.0844723	0.283346	-0.126378	0.249053	0.999926	838.9	753.7	806.3	766.1	878.2	881.9	813.2	989.7	958.8
Q8N157	AHI1	Jouberin	Homo sapiens	High	0	3.14845	3	-0.12048	0.307486	0.5941	-0.31856	0.0194061	0.123232	0.19808	0.109747	0.999926	160.7	175.3	180.2	159	135.8	183	140.8	134.9	137.8
Q09666	AHNAK	Neuroblast differentiation-associated protein AHNAK	Homo sapiens	High	0	5.74729	250	0.0533194	0.821741	0.924242	0.123621	0.603838	0.791514	-0.0703013	0.766675	0.999926	49789.5	51453	78338.3	56615	52281.3	75752.5	53661.5	59032.6	81923.5
P35869	AHR	Aryl hydrocarbon receptor	Homo sapiens	High	0	4.2803	17	0.135469	0.421987	0.691259	0.147499	0.383645	0.628686	-0.0120295	0.94203	0.999926	1718.6	2231	1986.2	1839	2123.8	2584.3	1868.8	2207.8	2508.3
A9YTQ3	AHRR	Aryl hydrocarbon receptor repressor	Homo sapiens	High	0	2.4442	1	-0.548052	0.0162382	0.121856	-0.516067	0.0214164	0.129371	-0.0319848	0.865934	0.999926	37.6	34.1	44.6	27.5	21.6	30.8	30.6	21.3	30
O95433	AHSA1	Activator of 90 kDa heat shock protein ATPase homolog 1	Homo sapiens	High	0	4.68079	25	-0.273161	0.0121512	0.10382	-0.222975	0.0306431	0.156054	-0.0501858	0.575911	0.999926	6468	5946	5467.7	5081.6	5019.1	4671.8	5135.2	5308.4	4851.9
P02765	AHSG	Alpha-2-HS-glycoprotein	Homo sapiens	High	0	3.5909	4	0.386748	0.687641	0.861271	0.313677	0.743937	0.873555	0.0730708	0.939159	0.999926	450.7	457.2	116.4	624.3	785.6	109.3	597.8	636.1	121.1
Q96BJ3	AIDA	Axin interactor, dorsalization-associated protein	Homo sapiens	High	0	4.08022	12	0.177484	0.314167	0.600413	-0.0756132	0.660084	0.828606	0.253097	0.163315	0.999926	1129.4	1455.7	1308.8	1366.8	1276.8	1783.4	1180.5	1461.8	1065.5
Q9BQI0	AIF1L	Allograft inflammatory factor 1-like	Homo sapiens	High	0	2.60043	1	0.169322	0.591043	0.812113	0.113987	0.716258	0.859177	0.0553354	0.859517	0.999926	38.3	53.6	31.6	46.3	64.9	30.7	33.7	55.2	44.2
O95831	AIFM1	Apoptosis-inducing factor 1, mitochondrial	Homo sapiens	High	0	4.62698	23	0.0791846	0.409939	0.682354	0.187894	0.0714889	0.258218	-0.108709	0.266219	0.999926	4695.3	4161.5	4395.4	4966	4702.8	4335.7	5066.7	4643.7	5395.2
Q9BRQ8	AIFM2	Apoptosis-inducing factor 2	Homo sapiens	High	0	3.607	8	0.277275	0.0749425	0.284865	0.341164	0.0354561	0.171378	-0.0638897	0.65229	0.999926	342.2	421.2	397.9	413.5	470.5	524.7	455.9	444.2	575.7
Q9Y4K1	AIM1	Absent in melanoma 1 protein	Homo sapiens	High	0	4.60741	38	0.348992	0.0656401	0.26656	0.344894	0.0682866	0.251466	0.00409783	0.980811	0.999926	2904.1	3999.6	4658.1	4362	4920.6	5208.4	4508.8	4671.3	5262.7
O14862	AIM2	Interferon-inducible protein AIM2	Homo sapiens	High	0	3.67257	7	-0.047468	0.897409	0.956113	-0.0157739	0.965809	0.983933	-0.0316941	0.931376	0.999926	385.7	472.1	721	360.2	482.5	684.4	329.4	503	766.8
Q12904	AIMP1	Aminoacyl tRNA synthase complex-interacting multifunctional protein 1	Homo sapiens	High	0	4.50172	20	-0.15347	0.0770764	0.289509	-0.191607	0.034635	0.169324	0.0381373	0.630319	0.999926	4064.1	3560.8	3825.4	3386.5	3382.3	3512.6	3481.2	3282.9	3252.1
Q13155	AIMP2	Aminoacyl tRNA synthase complex-interacting multifunctional protein 2	Homo sapiens	High	0	4.28725	14	-0.246584	0.0151619	0.117521	-0.348807	0.00228829	0.0349401	0.102223	0.243026	0.999926	2431.2	2384.3	2553.1	2071.5	1977.7	2163.3	2058.4	1956	1779.7
F8W950	AIMP2	Aminoacyl tRNA synthase complex-interacting multifunctional protein 2	Homo sapiens	High	0	3.70254	4	-0.283956	0.323873	0.610865	-0.244553	0.391998	0.634717	-0.0394028	0.887889	0.999926	789.4	458.1	646.6	569.9	365.6	621.8	633.1	396.2	560.6
O00170	AIP	AH receptor-interacting protein	Homo sapiens	High	0	4.63461	18	-0.131643	0.220638	0.505163	-0.144923	0.181444	0.428028	0.01328	0.897065	0.999926	5203.3	5330.4	4756.8	4680.5	4857.5	4413.3	4726.3	5080.1	4065.2
P54819	AK2	Adenylate kinase 2, mitochondrial	Homo sapiens	High	0	4.94255	16	0.108468	0.277363	0.566315	0.224478	0.0411278	0.185974	-0.11601	0.247635	0.999926	9911.8	8665.4	8433	10587.3	9648	8885	10550.8	10457.6	10469.6
Q9UIJ7	AK3	GTP:AMP phosphotransferase AK3, mitochondrial	Homo sapiens	High	0	4.5184	13	0.72459	0.0224259	0.145999	0.555066	0.0636615	0.242068	0.169525	0.532746	0.999926	2404.7	1883.3	3966.3	4489.1	3840	4701.6	4549.1	3047.3	4109.6
P27144	AK4	Adenylate kinase 4, mitochondrial	Homo sapiens	High	0	4.37031	9	1.17421	0.000149534	0.00696636	1.31142	6.62604e-05	0.00455282	-0.137214	0.472944	0.999926	1212.7	1616.5	1248.2	2893.2	3473.8	2798	2776.2	4325.8	3114.8
Q9Y3D8	AK6	Adenylate kinase isoenzyme 6	Homo sapiens	High	0	3.78921	8	-0.0692109	0.570021	0.799056	-0.107105	0.385697	0.630053	0.0378943	0.754166	0.999926	690.2	758	682.9	689.2	766.7	585.5	683.7	706.7	591.8
Q92667	AKAP1	A-kinase anchor protein 1, mitochondrial	Homo sapiens	High	0	4.5247	28	-0.14129	0.16219	0.431346	-0.180716	0.0837314	0.281568	0.039426	0.680108	0.999926	3946	3925.8	4114.3	3886.3	3806.5	3211.6	3736.4	3356.6	3490
O43572	AKAP10	A-kinase anchor protein 10, mitochondrial	Homo sapiens	High	0	3.83597	16	-0.0449526	0.723655	0.880175	0.0175281	0.889991	0.947406	-0.0624807	0.62433	0.999926	750.6	838.5	706.7	698.1	823.2	704.9	664.5	869.7	798.2
Q9UKA4	AKAP11	A-kinase anchor protein 11	Homo sapiens	High	0	4.42968	44	0.161411	0.119031	0.367971	0.0988472	0.317916	0.571486	0.0625642	0.519798	0.999926	2562	3078.5	2802.4	2965.5	3384.2	3080.8	2997.8	3145.7	2878.7
Q02952	AKAP12	A-kinase anchor protein 12	Homo sapiens	High	0	4.68088	58	0.295036	0.704709	0.870127	0.29563	0.704148	0.852891	-0.000593623	0.999389	0.999926	2047.4	3090.1	8466.3	2750.1	3754.2	9581.8	2276.1	3476.4	12517.8
Q12802	AKAP13	A-kinase anchor protein 13	Homo sapiens	High	0	4.58193	76	0.25073	0.0360715	0.190197	0.221955	0.0570102	0.226675	0.0287751	0.782535	0.999926	3541.1	3668.1	4173	4233.6	4301.3	5013.6	4184.6	4367.3	4705.5
Q12802-4	AKAP13	Isoform 3 of A-kinase anchor protein 13	Homo sapiens	Medium	0	3.84579	14	0.161278	0.203645	0.486304	0.142522	0.25637	0.513967	0.0187559	0.876569	0.999926	679.3	661.7	840.4	728.2	828.8	875.3	761.6	773.9	862
Q02040	AKAP17A	A-kinase anchor protein 17A	Homo sapiens	High	0	4.32237	17	0.0405544	0.86706	0.943553	0.150112	0.539851	0.752387	-0.109557	0.652849	0.999926	1976.2	1949.3	2725.9	1956.7	2088.1	2796.2	2071.8	2027.3	3416
Q9Y2D5	AKAP2	A-kinase anchor protein 2	Homo sapiens	High	0	4.61591	33	0.089244	0.693533	0.864092	0.0312459	0.88981	0.947406	0.0579981	0.797336	0.999926	4090.7	3714.8	5577.6	4598.6	3917.8	5663.8	4181.9	3690.1	5861.2
Q9P0M2	AKAP7	A-kinase anchor protein 7 isoform gamma	Homo sapiens	High	0	2.82607	2	0.734671	5.21156e-05	0.00365029	0.578774	0.00029665	0.0105114	0.155897	0.152044	0.999926	60.6	49.2	51.7	96.6	84.9	86.6	84.2	78.2	78
O43823	AKAP8	A-kinase anchor protein 8	Homo sapiens	High	0	4.32032	19	-0.800662	2.56078e-06	0.000559648	-0.995361	4.33491e-07	0.0001851	0.194699	0.027661	0.999926	3374.2	3435.2	3261.1	1989.9	1829.6	1964.4	1649.1	1774.7	1630.1
Q9ULX6	AKAP8L	A-kinase anchor protein 8-like	Homo sapiens	High	0	4.05207	20	-0.643724	0.000558231	0.0155377	-0.56196	0.0013637	0.025573	-0.0817644	0.516646	0.999926	1770.3	1592.6	1496	980.6	1033.4	1091.4	997.2	1007.3	1305.1
Q99996	AKAP9	A-kinase anchor protein 9	Homo sapiens	High	0	4.9639	141	0.11911	0.258115	0.547017	0.187765	0.0901246	0.295163	-0.0686551	0.503582	0.999926	9506.1	9517.2	9450.1	9737.6	10713.1	10499	9677.8	10551.5	12371.6
Q99996-6	AKAP9	Isoform 6 of A-kinase anchor protein 9	Homo sapiens	High	0	4.17169	22	0.149902	0.234822	0.523596	0.282092	0.0408544	0.185421	-0.13219	0.290368	0.999926	1470.3	1511	1467.7	1592.9	1775.4	1574.7	1539	1792.1	2125.5
Q9NQ31	AKIP1	A-kinase-interacting protein 1	Homo sapiens	High	0	2.25503	1	-0.271408	0.401002	0.67453	0.004314	0.989116	0.995604	-0.275722	0.393875	0.999926	23.5	23.2	15.9	12.5	17	23.2	21.1	14.1	29.4
Q9H9L7	AKIRIN1	Akirin-1	Homo sapiens	Medium	0	2.16346	1	-0.663215	0.0289355	0.167426	-0.287943	0.286259	0.541694	-0.375272	0.174106	0.999926	14.7	22.3	22.4	10.7	9.6	18	13.9	16.4	17.7
Q7Z591	AKNA	AT-hook-containing transcription factor	Homo sapiens	High	0	4.28711	27	-0.0608887	0.554258	0.787004	-0.0455861	0.656442	0.826311	-0.0153026	0.880665	0.999926	2340.4	2277.3	2000.4	2222.3	2252.5	1876.6	2097.4	2088.9	2213.4
P14550	AKR1A1	Alcohol dehydrogenase [NADP(+)]	Homo sapiens	High	0	4.58088	16	0.30132	0.200882	0.482722	0.259398	0.264953	0.52117	0.0419225	0.851651	0.999926	4092.4	3757	3158.4	5008.8	5272.3	3440.9	5279	4800.8	3286.1
P15121	AKR1B1	Aldose reductase	Homo sapiens	High	0	4.51179	17	0.0325913	0.822119	0.92448	0.0585977	0.687068	0.844961	-0.0260063	0.857548	0.999926	3900.2	3596.9	3096.8	3697.8	3705.5	3392.9	3789.2	4306.2	3007.5
P42330	AKR1C3	Aldo-keto reductase family 1 member C3	Homo sapiens	High	0	3.71195	6	0.579134	0.132571	0.388136	0.58005	0.132037	0.360374	-0.000915706	0.997964	0.999926	469.8	308.1	484.3	589	412.6	961.8	576.9	452.9	896.3
O43488	AKR7A2	Aflatoxin B1 aldehyde reductase member 2	Homo sapiens	High	0	4.08488	9	0.259808	0.00751341	0.0774637	0.357323	0.00114216	0.0226756	-0.0975146	0.226068	0.999926	1170.3	1133.6	1190	1361.6	1456.7	1366.2	1475.6	1588.2	1416.2
Q8NHP1	AKR7L	Aflatoxin B1 aldehyde reductase member 4	Homo sapiens	High	0	2.14737	1	0.234795	0.268449	0.558289	0.335974	0.126302	0.351751	-0.101179	0.622993	0.999926	18.4	10.5	12.6	15.7	16.3	15.5	17.5	19.7	14.2
P31749	AKT1	RAC-alpha serine/threonine-protein kinase	Homo sapiens	High	0	4.22209	12	0.0291999	0.79108	0.910387	0.154302	0.18414	0.431291	-0.125102	0.273087	0.999926	1599.6	1846.3	1876.4	1578.9	1907.3	1955.4	1881.2	1970.9	2060.1
Q96B36	AKT1S1	Proline-rich AKT1 substrate 1	Homo sapiens	High	0	3.3329	3	-0.0651535	0.56787	0.79783	-0.00201742	0.985747	0.993884	-0.0631361	0.579691	0.999926	248.9	238.6	239.1	223.9	232.9	237.8	203.3	273.4	254.4
P31751	AKT2	RAC-beta serine/threonine-protein kinase	Homo sapiens	High	0	4.48932	14	0.203086	0.053534	0.237314	0.132595	0.179881	0.426199	0.0704915	0.458492	0.999926	2937.2	3202.7	3361.6	3648.3	3949.7	3347.7	3422.2	3649.3	3336
Q9Y243	AKT3	RAC-gamma serine/threonine-protein kinase	Homo sapiens	High	0	3.36263	6	0.26587	0.205364	0.488288	0.281269	0.182687	0.429377	-0.015399	0.938564	0.999926	190.4	250	230.5	225.1	310.8	272.6	204.6	300.3	320.5
Q9H8T0	AKTIP	AKT-interacting protein	Homo sapiens	High	0	3.69879	4	0.125163	0.317003	0.602708	0.169522	0.185588	0.433097	-0.0443586	0.71566	0.999926	495.7	542.8	511.6	486.4	615.9	596.1	514.9	591.4	643.1
P13716	ALAD	Delta-aminolevulinic acid dehydratase	Homo sapiens	High	0	3.91556	9	0.277448	0.020941	0.141561	0.118242	0.261399	0.518851	0.159206	0.14159	0.999926	823.7	871.2	798.5	1029.7	974.2	1017.1	850	1039.1	829.6
P13196	ALAS1	5-aminolevulinate synthase, nonspecific, mitochondrial	Homo sapiens	High	0	3.82094	10	0.210078	0.155922	0.423263	-0.0317206	0.819848	0.91493	0.241799	0.108658	0.999926	599.7	800.5	716.4	852.7	854.7	730.4	785.8	617.8	663.2
Q13740	ALCAM	CD166 antigen	Homo sapiens	High	0	4.03126	9	0.281899	0.0863485	0.30664	0.432954	0.0164134	0.112427	-0.151055	0.327795	0.999926	958.5	1025.7	1010.4	1107.9	1228.9	1311.2	1123.6	1277.7	1702.4
Q8IZ83	ALDH16A1	Aldehyde dehydrogenase family 16 member A1	Homo sapiens	High	0	4.5527	12	-0.137119	0.327109	0.612632	-0.0530045	0.697728	0.851427	-0.0841144	0.540453	0.999926	4020.6	4548.8	3831.1	3339.8	4262.5	3700.8	3515.2	4618	3865.8
P54886	ALDH18A1	Delta-1-pyrroline-5-carboxylate synthase	Homo sapiens	High	0	4.72369	36	0.0439768	0.689847	0.862457	0.0112352	0.918425	0.961728	0.0327415	0.765893	0.999926	4922	6093.1	6477	5647.3	6154.6	6123.9	5824.6	5774.5	5911.8
O94788	ALDH1A2	Retinal dehydrogenase 2	Homo sapiens	High	0	3.07324	1	0.0994014	0.95336	0.982528	0.424144	0.803266	0.905672	-0.324743	0.848613	0.999926	169.7	10	152.6	164.3	9.7	199.8	204.7	11.7	261.2
P30837	ALDH1B1	Aldehyde dehydrogenase X, mitochondrial	Homo sapiens	High	0	4.42255	20	0.262441	0.0690733	0.273648	0.222539	0.113664	0.331728	0.0399014	0.759719	0.999926	2781.4	2317	2755.8	3460.1	2652.3	3339.9	3201.2	2781.8	3167.9
Q3SY69	ALDH1L2	Mitochondrial 10-formyltetrahydrofolate dehydrogenase	Homo sapiens	High	0	3.30339	3	0.247325	0.133715	0.390057	0.177253	0.267087	0.523635	0.070072	0.650628	0.999926	239.2	167.4	202.2	251.6	200	269.1	228.8	219	233.6
P05091	ALDH2	Aldehyde dehydrogenase, mitochondrial	Homo sapiens	High	0	3.81402	14	0.430788	0.080455	0.295697	0.438744	0.0759146	0.266715	-0.00795673	0.971649	0.999926	552.7	689	504.9	702.1	996.2	673.3	702.7	1041.5	654.2
P51648	ALDH3A2	Fatty aldehyde dehydrogenase	Homo sapiens	High	0	3.92885	10	0.353409	0.00839693	0.0825359	0.282975	0.0244414	0.1377	0.0704344	0.515592	0.999926	887.4	820.8	724	1109.1	975.1	1016.8	1076.4	960.4	918.8
P30038	ALDH4A1	Delta-1-pyrroline-5-carboxylate dehydrogenase, mitochondrial	Homo sapiens	High	0	4.14673	18	0.412156	0.00295173	0.0439263	0.445674	0.00183514	0.0298889	-0.0335174	0.746791	0.999926	1170.5	1282.3	1341.5	1542.3	1683.4	1827.3	1591.3	1694.8	1886.1
P51649	ALDH5A1	Succinate-semialdehyde dehydrogenase, mitochondrial	Homo sapiens	High	0	4.28291	17	0.348445	0.0109269	0.096585	0.274463	0.0325226	0.163002	0.0739821	0.510619	0.999926	1971.3	1851	1682.6	2510	2287.5	2206.9	2367	2367.9	1938.4
Q02252	ALDH6A1	Methylmalonate-semialdehyde dehydrogenase [acylating], mitochondrial	Homo sapiens	High	0	4.55203	28	0.55793	0.00195657	0.034279	0.642872	0.000789239	0.0181088	-0.0849426	0.521625	0.999926	2966.7	2740.4	3101.3	4148.7	3769.9	5143.4	4193.8	4523.1	5060.1
P49419	ALDH7A1	Alpha-aminoadipic semialdehyde dehydrogenase	Homo sapiens	High	0	4.23309	16	0.635602	0.0357973	0.189565	0.653848	0.0319155	0.160706	-0.0182457	0.944733	0.999926	1010.5	1595.6	1537.7	1623.8	2650.4	2160.2	1615.9	2678.8	2230.8
P49189	ALDH9A1	4-trimethylaminobutyraldehyde dehydrogenase	Homo sapiens	High	0	4.56418	18	-0.0868131	0.377666	0.655789	-0.0241677	0.801767	0.905241	-0.0626454	0.519705	0.999926	4112	4360.2	4046.5	3621.3	4250.4	3935	3728.5	4377.4	4227.3
P04075	ALDOA	Fructose-bisphosphate aldolase A	Homo sapiens	High	0	5.10654	34	0.0861592	0.55547	0.788258	-0.0129697	0.928542	0.965996	0.0991289	0.499006	0.999926	13843	14841.8	13026.1	15540.9	14288.6	14417	15514	15496.5	10835.8
P04075-2	ALDOA	Isoform 2 of Fructose-bisphosphate aldolase A	Homo sapiens	Medium	0	3.0197	5	0.082201	0.828623	0.927009	0.134628	0.723577	0.863364	-0.0524275	0.890099	0.999926	106.7	153	72	101.3	163.3	84.3	106.8	176.5	82.5
P09972	ALDOC	Fructose-bisphosphate aldolase C	Homo sapiens	High	0	4.54797	22	0.760778	0.0220728	0.144657	0.785675	0.019083	0.12224	-0.0248969	0.929401	0.999926	2818.8	3007.9	2071.4	5373.1	4854.9	3275.2	5147.5	5701.1	3066
Q9BT22	ALG1	Chitobiosyldiphosphodolichol beta-mannosyltransferase	Homo sapiens	High	0	4.06246	9	-0.0620487	0.403796	0.676305	-0.0901103	0.23565	0.491706	0.0280615	0.700975	0.999926	1282.3	1372.2	1330.7	1255.7	1327.3	1234.8	1272.3	1268.5	1202.9
Q5BKT4	ALG10	Dol-P-Glc:Glc(2)Man(9)GlcNAc(2)-PP-Dol alpha-1,2-glucosyltransferase	Homo sapiens	High	0	3.60679	4	0.306698	0.0292548	0.168608	0.200771	0.12306	0.346907	0.105927	0.391581	0.999926	392.6	344.2	462.3	456.3	491.4	527.2	470.2	425	474.6
Q2TAA5	ALG11	GDP-Man:Man(3)GlcNAc(2)-PP-Dol alpha-1,2-mannosyltransferase	Homo sapiens	High	0	2.74702	2	0.0907805	0.562757	0.793523	0.17024	0.289505	0.544757	-0.0794594	0.61161	0.999926	61.7	50.6	62.4	55.4	73.1	58.1	57.4	62.8	77
Q9BV10	ALG12	Dol-P-Man:Man(7)GlcNAc(2)-PP-Dol alpha-1,6-mannosyltransferase	Homo sapiens	High	0	2.90553	2	0.320232	0.068062	0.271599	0.172846	0.290644	0.545316	0.147385	0.363238	0.999926	67.3	93.1	78.4	87.1	114.1	96.2	84.3	102.8	81.2
Q9NP73	ALG13	Putative bifunctional UDP-N-acetylglucosamine transferase and deubiquitinase ALG13	Homo sapiens	High	0	3.67321	6	-0.0166606	0.944667	0.978719	-0.187133	0.443814	0.67837	0.170472	0.484128	0.999926	555.4	626.3	451	567.8	576.3	463.1	581.4	569.8	320.9
Q96F25	ALG14	UDP-N-acetylglucosamine transferase subunit ALG14 homolog	Homo sapiens	High	0	3.38423	3	0.214992	0.170757	0.443928	0.4189	0.0180911	0.119095	-0.203908	0.191498	0.999926	244.9	202.6	243.3	247	281.8	271.2	269	281.3	381.2
Q9H553	ALG2	Alpha-1,3/1,6-mannosyltransferase ALG2	Homo sapiens	High	0	3.86947	10	-0.0782581	0.484749	0.740497	-0.0014221	0.989717	0.995817	-0.076836	0.492493	0.999926	838.9	817.9	850.1	783.2	692.6	913.8	811.7	798.3	897.5
Q92685	ALG3	Dol-P-Man:Man(5)GlcNAc(2)-PP-Dol alpha-1,3-mannosyltransferase	Homo sapiens	High	0	3.53674	5	-0.226742	0.0686819	0.272466	-0.0440062	0.69625	0.850553	-0.182736	0.129531	0.999926	386.9	394.7	435.2	315.2	323.3	407	397.8	378.4	402.9
Q9Y673	ALG5	Dolichyl-phosphate beta-glucosyltransferase	Homo sapiens	High	0	4.21989	12	-0.0413837	0.625248	0.829903	-0.00246249	0.976645	0.98947	-0.0389212	0.645699	0.999926	1936.2	1774.2	1874.2	1791.6	1757.7	1875.9	1889.1	1709.8	1983.1
Q9Y672	ALG6	Dolichyl pyrophosphate Man9GlcNAc2 alpha-1,3-glucosyltransferase	Homo sapiens	High	0	3.79556	7	0.17831	0.0509743	0.231375	0.201279	0.0318749	0.160653	-0.0229689	0.777235	0.999926	648.4	609.4	644.7	692	701.8	760	704.7	703.7	780.7
Q9BVK2	ALG8	Probable dolichyl pyrophosphate Glc1Man9GlcNAc2 alpha-1,3-glucosyltransferase	Homo sapiens	High	0	3.90099	4	-0.0625925	0.397435	0.671296	-0.0368659	0.61319	0.797101	-0.0257267	0.723199	0.999926	917.4	921.9	875.5	836.7	918.4	846	884.6	881	880
Q9H6U8	ALG9	Alpha-1,2-mannosyltransferase ALG9	Homo sapiens	High	0	3.45306	6	-0.00754405	0.947907	0.980772	0.205178	0.102146	0.315329	-0.212722	0.0919012	0.999926	299.9	272.1	329.8	279.3	285.2	332.6	354.9	311.4	373.1
Q13686	ALKBH1	DNA demethylase ALKBH1	Homo sapiens	High	0	2.86034	4	-0.267352	0.0422526	0.207694	-0.126377	0.29039	0.545298	-0.140976	0.241933	0.999926	86.3	88.8	88.1	74.6	63.3	82	74.4	77.7	89.8
Q6NS38	ALKBH2	DNA oxidative demethylase ALKBH2	Homo sapiens	High	0	3.20545	3	-0.181545	0.13976	0.399086	-0.00825677	0.942703	0.972788	-0.173288	0.15641	0.999926	197.5	199.6	161.8	175.3	156	159.9	165.6	191.7	197.5
Q96Q83	ALKBH3	Alpha-ketoglutarate-dependent dioxygenase alkB homolog 3	Homo sapiens	High	0	3.30854	6	0.135692	0.38367	0.660219	-0.00960694	0.949666	0.976422	0.145299	0.352484	0.999926	217.8	249.5	190.8	254.7	214.2	252	222.8	252.3	180.8
Q9NXW9	ALKBH4	Alpha-ketoglutarate-dependent dioxygenase alkB homolog 4	Homo sapiens	High	0	3.17757	3	-0.0610685	0.465507	0.725782	0.0602992	0.470969	0.702063	-0.121368	0.164975	0.999926	172.7	168.1	160.5	146.3	165.1	169.9	171.5	176.9	174.1
Q6P6C2	ALKBH5	RNA demethylase ALKBH5	Homo sapiens	High	0	3.9484	12	-0.0476423	0.646169	0.840902	0.0560349	0.590128	0.78174	-0.103677	0.32886	0.999926	1045.7	983.8	921.1	1023.3	979.3	856.4	1000.3	1116.4	953.4
Q3KRA9	ALKBH6	Alpha-ketoglutarate-dependent dioxygenase alkB homolog 6	Homo sapiens	High	0	3.14426	3	0.244901	0.105277	0.342213	0.0688174	0.623783	0.804171	0.176084	0.226882	0.999926	115	162.9	156.2	160.6	177.1	171.2	146.1	163.9	141
Q96BT7	ALKBH8	Alkylated DNA repair protein alkB homolog 8	Homo sapiens	High	0	3.74622	11	-0.140043	0.153469	0.419441	-0.125831	0.194625	0.444719	-0.0142118	0.877432	0.999926	678.2	705	593.3	590.7	607.7	590.6	608.6	639.8	560.8
Q8TCU4	ALMS1	Alstrom syndrome protein 1	Homo sapiens	High	0	3.52255	14	-0.241924	0.0905166	0.31516	-0.230878	0.103781	0.316745	-0.0110456	0.932633	0.999926	415.3	405.2	409.2	336.1	344.7	359.4	334.8	295.6	430.5
P20292	ALOX5AP	Arachidonate 5-lipoxygenase-activating protein	Homo sapiens	High	0	3.50557	4	0.281893	0.122728	0.373008	0.341256	0.069604	0.254222	-0.0593626	0.727222	0.999926	276.5	345.7	293.9	327.9	433.1	355.5	326.8	478.2	365.5
Q96QP1	ALPK1	Alpha-protein kinase 1	Homo sapiens	High	0	3.57067	11	0.458458	0.0472465	0.221465	0.422726	0.0630929	0.240738	0.035732	0.861065	0.999926	402	315.8	282.7	541.1	409.7	420	545.2	459.7	344.9
Q96Q42	ALS2	Alsin	Homo sapiens	High	0	2.86189	4	0.153872	0.262828	0.55213	0.136117	0.31804	0.571486	0.0177552	0.893217	0.999926	81.7	76.3	68.2	87.1	73.3	91.7	93.2	71.9	84.2
Q86V81	ALYREF	THO complex subunit 4	Homo sapiens	High	0	4.03437	8	-0.100171	0.440079	0.704905	-0.201257	0.139919	0.37268	0.101086	0.436064	0.999926	1371	1285.6	1195.7	1433.2	1088.5	1096.9	1219.9	1049.3	1083.4
E9PB61	ALYREF	THO complex subunit 4	Homo sapiens	Medium	0	4.39536	3	-0.17918	0.141673	0.40233	-0.0435136	0.703908	0.852891	-0.135667	0.253015	0.999926	3135.7	2878.3	2686.7	2717.2	2499.8	2459.5	2686.4	2532.9	3255.4
Q9UHK6	AMACR	Alpha-methylacyl-CoA racemase	Homo sapiens	High	0	2.54827	2	0.430601	0.0175196	0.127218	0.143029	0.356613	0.605679	0.287572	0.0833538	0.999926	30.4	40.5	31.7	45.8	40.2	51.9	32.6	39.8	40.5
Q9C0C7	AMBRA1	Activating molecule in BECN1-regulated autophagy protein 1	Homo sapiens	High	0	3.54539	9	-0.0129313	0.934874	0.974704	-0.149665	0.356769	0.605749	0.136734	0.397869	0.999926	313.5	460.4	449.5	375	374.1	450.2	356.6	387.1	344.3
P17707	AMD1	S-adenosylmethionine decarboxylase proenzyme	Homo sapiens	High	0	2.60831	2	-0.891691	0.0090659	0.08648	-0.900247	0.00862601	0.0771778	0.00855644	0.975072	0.999926	41.8	94.9	63.8	28.9	41.3	33.2	31.5	37	33.4
Q96NU7	AMDHD1	Probable imidazolonepropionase	Homo sapiens	High	0	2.74842	2	0.303465	0.1808	0.458283	0.435158	0.0677891	0.250579	-0.131694	0.543785	0.999926	46.1	60.9	48.2	55.5	88.3	51.9	62.2	79.9	67.3
Q9Y303	AMDHD2	N-acetylglucosamine-6-phosphate deacetylase	Homo sapiens	High	0	3.71739	8	0.0893143	0.402317	0.675263	-0.177034	0.116328	0.335664	0.266348	0.0285522	0.999926	533.2	566.1	674.9	598.7	605	677.2	515.5	530.4	515.6
Q9UKV5	AMFR	E3 ubiquitin-protein ligase AMFR	Homo sapiens	High	0	3.2014	6	0.151639	0.356652	0.639631	0.248604	0.146348	0.381824	-0.0969653	0.549549	0.999926	133.2	178.8	170.5	166.6	175.1	190.8	188.5	158.3	228.2
Q9Y4X0	AMMECR1	AMME syndrome candidate gene 1 protein	Homo sapiens	High	0	3.03286	2	-0.323939	0.0310377	0.173434	-0.329476	0.0289188	0.150587	0.00553716	0.965896	0.999926	123.2	147.2	144.9	99.3	101.6	132.8	106.7	114.3	108.6
Q6DCA0	AMMECR1L	AMMECR1-like protein	Homo sapiens	High	0	3.19098	3	-0.382269	0.0246989	0.153012	-0.366773	0.0294728	0.15221	-0.0154954	0.914816	0.999926	186.7	218.3	203.6	129.3	164.4	176.3	151.7	140.8	181.2
Q8IY45	AMN1	Protein AMN1 homolog	Homo sapiens	High	0	2.44358	1	-0.241269	0.35024	0.633168	-0.137048	0.589054	0.781627	-0.104221	0.680083	0.999926	40.3	39.5	22.5	24.8	30.9	28.3	23.1	34.6	33.7
Q01433	AMPD2	AMP deaminase 2	Homo sapiens	High	0	4.46892	32	-0.153038	0.244523	0.535237	-0.176169	0.185815	0.433257	0.0231302	0.854622	0.999926	3521.3	3428.7	3586.5	3367.5	3482.3	2686.1	3335.9	3321.4	2709.4
Q01432	AMPD3	AMP deaminase 3	Homo sapiens	High	0	3.98118	17	0.150985	0.0810776	0.297363	0.210021	0.0234941	0.134465	-0.0590367	0.460446	0.999926	997.6	962.5	969.3	1150.3	1095.7	1010.8	1155.8	1155.1	1078.9
Q86W34	AMZ2	Archaemetzincin-2	Homo sapiens	High	0	3.32307	5	0.185899	0.34015	0.624556	0.197361	0.312849	0.566854	-0.0114616	0.951777	0.999926	176.4	269.6	198.6	229	276.7	219.4	240.3	289.3	204.8
Q9H1A4	ANAPC1	Anaphase-promoting complex subunit 1	Homo sapiens	High	0	4.58122	39	0.00142739	0.984888	0.994503	-0.0615547	0.423193	0.662628	0.0629821	0.412938	0.999926	4037.3	4458.8	4393.2	4333.9	4300.5	4255.8	4013.5	4316.8	4016.2
Q9UM13	ANAPC10	Anaphase-promoting complex subunit 10	Homo sapiens	High	0	3.72378	4	-0.0544163	0.49198	0.746604	0.0942003	0.246908	0.505013	-0.148617	0.083145	0.999926	613.6	590	544.3	552.9	562.7	565.6	594.6	619.5	650.7
Q9BS18	ANAPC13	Anaphase-promoting complex subunit 13	Homo sapiens	High	0	2.33786	2	-0.223304	0.358265	0.641419	0.0061916	0.979144	0.990523	-0.229496	0.345766	0.999926	29.6	23.6	22.2	20.1	26.5	18.3	18.1	26.3	33
Q96DE5	ANAPC16	Anaphase-promoting complex subunit 16	Homo sapiens	High	0	3.25933	3	0.181055	0.192563	0.472569	-0.0272888	0.836207	0.923925	0.208344	0.139762	0.999926	183.6	217.6	181.6	221.3	199.3	239.7	176.8	223.6	173.4
Q9UJX6	ANAPC2	Anaphase-promoting complex subunit 2	Homo sapiens	High	0	4.10209	15	-0.0214683	0.834117	0.929483	0.0950843	0.365119	0.61289	-0.116553	0.272652	0.999926	1434.6	1521.6	1199.3	1298.9	1335.3	1443.5	1446.7	1502.7	1467.5
Q9UJX5	ANAPC4	Anaphase-promoting complex subunit 4	Homo sapiens	High	0	4.25569	19	0.029232	0.742855	0.889476	-0.0359535	0.687068	0.844961	0.0651856	0.470084	0.999926	1827.6	2025.6	2168.2	2097	2034.7	1999.1	1956	2064.4	1844.6
Q9UJX4	ANAPC5	Anaphase-promoting complex subunit 5	Homo sapiens	High	0	4.52499	26	0.0138879	0.844634	0.934409	-0.036863	0.605474	0.792365	0.0507509	0.480126	0.999926	3627.8	3932.3	3667.1	3724.9	3712.5	3893.8	3687.6	3645.3	3604.5
Q9UJX3	ANAPC7	Anaphase-promoting complex subunit 7	Homo sapiens	High	0	4.54167	22	-0.0825307	0.331546	0.61648	-0.0687454	0.414616	0.655133	-0.0137853	0.867506	0.999926	3870.5	4212.2	3926.2	3905	3603.7	3831.3	3554.9	3862.9	4040.4
Q5VTE6	ANGEL2	Protein angel homolog 2	Homo sapiens	High	0	3.81199	7	-0.297476	0.0348342	0.18664	-0.362885	0.0144625	0.105036	0.0654096	0.596031	0.999926	738.4	888.6	876.1	604.3	723.8	708	571.4	693.6	682
P16157	ANK1	Ankyrin-1	Homo sapiens	High	0	3.6776	12	0.163165	0.288579	0.575166	0.0938669	0.532234	0.74669	0.0692985	0.64293	0.999926	471.9	541.4	474.6	461	591.5	624.3	449.5	556.7	589
Q12955	ANK3	Ankyrin-3	Homo sapiens	High	0	4.68458	50	0.21026	0.194095	0.474398	0.282154	0.0928529	0.299088	-0.0718945	0.642086	0.999926	5257	4091.9	4984.4	5996	4665.9	5934.2	6203.5	4917.6	6319.7
Q9P2R3	ANKFY1	Rabankyrin-5	Homo sapiens	High	0	4.53286	31	-0.0776493	0.356466	0.639429	-0.116713	0.178616	0.424459	0.039064	0.636246	0.999926	3700.7	4054	4133.6	3661.1	3927.3	3670	3621.5	3858.9	3481.3
Q9HCJ1	ANKH	Progressive ankylosis protein homolog	Homo sapiens	High	0	3.48928	5	-0.212587	0.0845805	0.303503	-0.242889	0.0543013	0.219655	0.030302	0.78769	0.999926	354.2	391.9	391.4	292	326.2	366.6	288	343	331.9
Q8IWZ3	ANKHD1	Ankyrin repeat and KH domain-containing protein 1	Homo sapiens	High	0	4.66123	43	-0.0953521	0.277009	0.566053	-0.10423	0.237831	0.494496	0.00887747	0.916429	0.999926	5123.6	5725.4	5147.9	4697.4	5201.6	5068.8	4702.9	5008.3	5162.1
Q8IWZ3-6	ANKHD1	Isoform 6 of Ankyrin repeat and KH domain-containing protein 1	Homo sapiens	High	0	3.57733	6	-0.0652371	0.532943	0.77411	-0.0308701	0.765874	0.88796	-0.034367	0.740422	0.999926	404.5	446.4	435.1	413	462.8	358.9	417.9	410.6	429.4
D6RHC4	ANKHD1	Ankyrin repeat and KH domain-containing protein 1 (Fragment)	Homo sapiens	Medium	0	2.73488	3	-0.0964819	0.458983	0.720889	-0.139643	0.2922	0.547117	0.0431616	0.737068	0.999926	64.8	63.1	62.4	54.6	69.9	54.7	59.8	50.1	63.7
Q9P2G1	ANKIB1	Ankyrin repeat and IBR domain-containing protein 1	Homo sapiens	High	0	3.48613	7	0.521766	0.0060765	0.0683498	0.430526	0.0162109	0.111823	0.0912403	0.543899	0.999926	228.7	275.9	306.3	378.5	417.9	361.6	302.9	379.3	411.8
Q86XL3	ANKLE2	Ankyrin repeat and LEM domain-containing protein 2	Homo sapiens	High	0	4.33206	32	-0.1589	0.308032	0.594241	-0.220815	0.167976	0.411519	0.0619146	0.683248	0.999926	2278.9	2564	2954.1	2128.2	2256.3	2583.2	1963.8	2069.6	2683.3
Q8IV38	ANKMY2	Ankyrin repeat and MYND domain-containing protein 2	Homo sapiens	High	0	4.02701	16	0.355592	0.0155289	0.118916	0.437113	0.00534404	0.0586045	-0.081521	0.508531	0.999926	944.6	1132.6	861.3	1188.4	1334.4	1217.2	1188.6	1409.7	1364.8
Q9H9E1	ANKRA2	Ankyrin repeat family A protein 2	Homo sapiens	High	0	2.32284	1	1.23172	0.000384367	0.0123828	1.08519	0.000903491	0.0197667	0.14653	0.521143	0.999926	15	9.2	14.7	28.7	28.7	31.9	26.8	21.2	34.1
Q9NXR5	ANKRD10	Ankyrin repeat domain-containing protein 10	Homo sapiens	High	0	2.92593	1	-0.549343	0.00319087	0.0461529	-0.498083	0.00558685	0.0602261	-0.0512598	0.714884	0.999926	107.6	110.3	134.7	77.9	86.5	75.7	73	78.6	98.9
Q6UB99	ANKRD11	Ankyrin repeat domain-containing protein 11	Homo sapiens	High	0	3.79594	10	-0.228579	0.166853	0.438314	-0.213846	0.192876	0.442492	-0.014733	0.924689	0.999926	678.3	808.8	808.1	731.3	529.7	711.5	691.7	567.4	724.1
Q6UB98	ANKRD12	Ankyrin repeat domain-containing protein 12	Homo sapiens	High	0	4.16396	29	-0.0637198	0.541377	0.777893	0.0252844	0.806705	0.908331	-0.0890041	0.398567	0.999926	1615.5	1671.6	1607	1680.6	1443	1567.4	1548.4	1560.8	1892.6
Q8IZ07	ANKRD13A	Ankyrin repeat domain-containing protein 13A	Homo sapiens	High	0	4.1327	18	0.158591	0.341151	0.625479	0.314143	0.0785534	0.272213	-0.155552	0.349996	0.999926	1204.4	1326.3	1494.7	1346	1455.2	1695.2	1389.2	1606.1	2056.5
Q6ZTN6	ANKRD13D	Ankyrin repeat domain-containing protein 13D	Homo sapiens	High	0	2.56478	2	0.302314	0.178631	0.454984	0.153284	0.477526	0.706175	0.149031	0.489471	0.999926	28	42.9	39.2	34.9	49.8	50.8	37.9	48	35.6
Q6ZTN6-3	ANKRD13D	Isoform 3 of Ankyrin repeat domain-containing protein 13D	Homo sapiens	Medium	0	2.24846	1	0.126342	0.556103	0.788794	0.123047	0.566241	0.770077	0.00329505	0.987621	0.999926	15.5	21.1	18.8	18	26.6	16.7	21	23.2	16.3
Q6P6B7	ANKRD16	Ankyrin repeat domain-containing protein 16	Homo sapiens	High	0	2.51388	1	0.193958	0.108691	0.349136	0.0406252	0.716836	0.85952	0.153333	0.192297	0.999926	32.4	36.9	33.5	37.1	42.3	38.2	39	36.4	30.7
O75179	ANKRD17	Ankyrin repeat domain-containing protein 17	Homo sapiens	High	0	4.47702	40	-0.246535	0.00994714	0.0912429	-0.224369	0.0158313	0.110576	-0.0221663	0.774223	0.999926	3554	3946.7	3617.1	3023.6	3269.3	3073.9	3083.5	3185.9	3239
Q9UPS8	ANKRD26	Ankyrin repeat domain-containing protein 26	Homo sapiens	High	0	3.44256	8	0.0221992	0.778831	0.902964	0.0444612	0.576519	0.774357	-0.0222619	0.778226	0.999926	310.4	282.6	316.8	303.6	324.5	295.4	306.9	315.2	315.1
Q96NW4	ANKRD27	Ankyrin repeat domain-containing protein 27	Homo sapiens	High	0	3.89386	19	0.0111588	0.916991	0.96598	0.0444473	0.67952	0.841858	-0.0332885	0.756479	0.999926	814.9	931.5	829.1	874.5	961.7	765.9	875.8	939.1	839.3
O15084	ANKRD28	Serine/threonine-protein phosphatase 6 regulatory ankyrin repeat subunit A	Homo sapiens	High	0	4.33198	20	-0.0280292	0.761891	0.897581	-0.0975188	0.306049	0.560621	0.0694896	0.458861	0.999926	2492.2	2397.5	2467.8	2459	2447.4	2311.4	2550.6	2290.7	2060.5
Q5JPF3	ANKRD36C	Ankyrin repeat domain-containing protein 36C	Homo sapiens	High	0	2.38578	1	-0.509221	0.00516451	0.0622512	0.120379	0.402947	0.644818	-0.629601	0.00145471	0.570465	32.4	27.4	27.2	17.6	23.1	20.6	34.6	27	33.2
Q53RE8	ANKRD39	Ankyrin repeat domain-containing protein 39	Homo sapiens	High	0	3.4322	4	0.115162	0.726802	0.8812	0.372771	0.273967	0.529983	-0.257609	0.441119	0.999926	200.1	325.5	262.4	233.9	367.1	252.9	216.1	335.6	511.6
Q6AI12	ANKRD40	Ankyrin repeat domain-containing protein 40	Homo sapiens	High	0	2.97525	1	0.0951912	0.662996	0.847929	-0.286456	0.209087	0.46239	0.381647	0.105462	0.999926	77	150.7	106.9	103.7	124.3	117.3	83.1	94.9	86.7
Q8N8A2	ANKRD44	Serine/threonine-protein phosphatase 6 regulatory ankyrin repeat subunit B	Homo sapiens	High	0	4.65378	34	-0.158674	0.105329	0.342213	-0.175931	0.0772234	0.269547	0.0172578	0.848522	0.999926	5507.5	5386.2	5290.5	4982.1	4740.4	4777.6	5177	4951.1	4246.9
Q86W74	ANKRD46	Ankyrin repeat domain-containing protein 46	Homo sapiens	High	0	2.93181	1	0.131567	0.495113	0.749704	0.0901463	0.637686	0.813644	0.0414207	0.827783	0.999926	65.5	116.7	93.1	97.7	90	106.4	90.8	99.3	95.2
Q8WVL7	ANKRD49	Ankyrin repeat domain-containing protein 49	Homo sapiens	High	0	2.64572	1	-0.0404924	0.794361	0.911944	0.0377303	0.808053	0.909383	-0.0782227	0.616572	0.999926	57.4	44.7	45.4	45.9	52.9	44.1	42.8	48.9	60.2
Q8NB46	ANKRD52	Serine/threonine-protein phosphatase 6 regulatory ankyrin repeat subunit C	Homo sapiens	High	0	3.69838	7	-0.00214713	0.992865	0.997368	0.0758902	0.752669	0.879608	-0.0780373	0.745952	0.999926	445.2	693.6	498.3	425.2	548.6	656.7	440.5	580.5	704.6
Q6NXT1	ANKRD54	Ankyrin repeat domain-containing protein 54	Homo sapiens	High	0	3.97461	6	-0.515256	0.00312243	0.0455419	-0.770431	0.000223701	0.00902501	0.255174	0.0766492	0.999926	1261.4	1318.5	1543.8	873.7	878.4	1145.9	770.5	850.2	789.7
Q92625	ANKS1A	Ankyrin repeat and SAM domain-containing protein 1A	Homo sapiens	High	0	3.84742	15	0.161025	0.0611749	0.256067	0.11744	0.152429	0.391879	0.0435852	0.575056	0.999926	729.7	716.5	750.1	794.4	845.3	816.3	773.9	758.5	852.9
Q9H8Y5	ANKZF1	Ankyrin repeat and zinc finger domain-containing protein 1	Homo sapiens	High	0	4.20397	16	0.119753	0.471105	0.730367	0.192607	0.25763	0.514966	-0.0728541	0.657897	0.999926	1858.3	1695.1	1397.9	1933.2	1917.1	1524.1	2012.3	2103.8	1552.5
Q9NQW6	ANLN	Anillin	Homo sapiens	High	0	4.60056	39	0.708987	0.000234209	0.00907431	0.841308	6.72229e-05	0.00458314	-0.13232	0.290577	0.999926	2858.1	3375.3	2776	4324.5	5259.4	5143	4899.1	5350.6	5875.8
Q9NW15	ANO10	Anoctamin-10	Homo sapiens	High	0	3.40608	7	0.325687	0.110343	0.352386	0.339827	0.0977764	0.308015	-0.0141398	0.940167	0.999926	217.8	272.3	229.7	264.3	300.8	337.3	226.2	344.1	354.8
Q4KMQ2	ANO6	Anoctamin-6	Homo sapiens	High	0	3.8971	13	0.0368721	0.730558	0.882846	-0.0394906	0.712393	0.85601	0.0763626	0.48082	0.999926	803.9	846	984.8	875.9	848.5	973	923.6	825.5	809.2
P39687	ANP32A	Acidic leucine-rich nuclear phosphoprotein 32 family member A	Homo sapiens	High	0	4.52645	12	-0.152547	0.220619	0.505163	-0.117149	0.338095	0.588461	-0.0353976	0.76651	0.999926	4609.6	3800.3	3536.4	3856.1	3227.8	3624.3	3862.8	3527.7	3563.3
Q92688	ANP32B	Acidic leucine-rich nuclear phosphoprotein 32 family member B	Homo sapiens	High	0	4.52952	7	-0.16794	0.224229	0.509864	-0.233604	0.103388	0.316277	0.0656643	0.621487	0.999926	4312.9	3651.5	4373.7	3918.5	3512.7	3529.1	4160.6	3324.9	3063.3
Q9BTT0	ANP32E	Acidic leucine-rich nuclear phosphoprotein 32 family member E	Homo sapiens	High	0	4.06494	9	-0.230471	0.0724456	0.280935	-0.214353	0.0908963	0.296349	-0.016118	0.889471	0.999926	1685.1	1291.5	1319.6	1235.5	1117.9	1287.6	1211.2	1217.1	1247.5
P58335	ANTXR2	Anthrax toxin receptor 2	Homo sapiens	High	0	3.75507	7	0.720904	0.000250566	0.0094678	0.768685	0.000158309	0.00768001	-0.0477803	0.701665	0.999926	369.8	523.4	424.1	717.6	696	735.9	705.7	762.7	754.2
P04083	ANXA1	Annexin A1	Homo sapiens	High	0	4.77804	25	0.162056	0.150968	0.416096	0.253437	0.037027	0.175459	-0.0913807	0.398235	0.999926	6272.1	6504.4	5362.7	6500.6	6410.9	7353.3	6641.2	7486.8	7453.1
P50995	ANXA11	Annexin A11	Homo sapiens	High	0	4.60156	21	0.0735915	0.379139	0.656613	0.147322	0.0979736	0.308148	-0.0737301	0.378284	0.999926	4184.9	4207.4	4241	4367.3	4285.1	4650	4291.6	4748.2	4978.1
P07355	ANXA2	Annexin A2	Homo sapiens	High	0	4.87228	30	-0.0796622	0.435727	0.701879	-0.0143403	0.8864	0.946678	-0.0653219	0.520252	0.999926	8085.7	8096.2	9193.4	7617	7618.4	8787.9	7884.1	8171.9	9066.7
P12429	ANXA3	Annexin A3	Homo sapiens	High	0	3.34116	5	0.534976	0.159561	0.427545	0.371851	0.313606	0.567118	0.163125	0.650366	0.999926	120.1	212.4	258.9	224.4	432.9	206.8	223.2	304	210.9
P09525	ANXA4	Annexin A4	Homo sapiens	High	0	4.47079	20	0.648557	0.00685437	0.073697	0.67004	0.00573781	0.060911	-0.021483	0.909492	0.999926	1948.8	2316.3	2860.8	3087.3	3895.6	4136.2	3379	3359.5	4582.4
P08133	ANXA6	Annexin A6	Homo sapiens	High	0	5.18259	46	0.055328	0.666245	0.849714	0.161782	0.225523	0.480493	-0.106454	0.413572	0.999926	14947.1	16836.3	16305.5	14280.9	17120.5	18829.2	15861.2	18420.8	19660.6
E5RK69	ANXA6	Annexin	Homo sapiens	High	0	3.49175	9	0.1336	0.441274	0.705997	0.198606	0.262146	0.518975	-0.0650058	0.704032	0.999926	290.9	322.9	336.5	271.4	425.1	361.7	327.6	349.6	417.1
P20073	ANXA7	Annexin A7	Homo sapiens	High	0	4.62107	18	0.0410992	0.641794	0.838594	0.0825873	0.359163	0.607804	-0.0414881	0.638687	0.999926	4283.4	4454.2	4795	4346.9	4623.1	4958.5	4795.6	4506.5	5026.3
P28039	AOAH	Acyloxyacyl hydrolase	Homo sapiens	High	0	3.79107	9	0.222502	0.538807	0.776916	0.158491	0.659736	0.828557	0.0640114	0.858172	0.999926	439.5	658.1	761.2	488.3	750.6	954.1	428.5	756.6	944.2
Q63HQ0	AP1AR	AP-1 complex-associated regulatory protein	Homo sapiens	High	0	3.83647	5	-0.202515	0.159227	0.427531	-0.0716295	0.599511	0.787794	-0.130886	0.346408	0.999926	881	796.9	748.8	677.8	689.2	738.6	676.6	708.5	944.9
Q10567	AP1B1	AP-1 complex subunit beta-1	Homo sapiens	High	0	4.44724	22	-0.0732678	0.398369	0.672126	-0.0805115	0.355485	0.60462	0.00724374	0.932	0.999926	3113.5	3393	3160.2	2911.7	3146.5	3129	2960.1	3304.8	2886.6
Q10567-3	AP1B1	Isoform C of AP-1 complex subunit beta-1	Homo sapiens	High	0	3.95943	7	0.0906938	0.562647	0.793523	-0.20035	0.217702	0.473236	0.291043	0.0869022	0.999926	873.9	1108.6	1121.3	1164	1174.9	959.2	972.6	989.2	744.4
O43747	AP1G1	AP-1 complex subunit gamma-1	Homo sapiens	High	0	4.603	26	0.00337596	0.973676	0.991202	-0.0628739	0.543408	0.754424	0.0662498	0.522489	0.999926	4317.3	4765.8	4444.8	4171.9	4553.2	4848.4	3989.7	4841.4	4154.4
O75843	AP1G2	AP-1 complex subunit gamma-like 2	Homo sapiens	High	0	4.22797	22	-0.135855	0.286882	0.573738	-0.128038	0.31372	0.567146	-0.00781668	0.949407	0.999926	1720.9	2168.8	2102.3	1708.2	2026.4	1708.9	1812.3	1980	1675.5
Q9BXS5	AP1M1	AP-1 complex subunit mu-1	Homo sapiens	High	0	4.51833	20	-0.0607933	0.454763	0.71659	-0.0352276	0.661342	0.82927	-0.0255657	0.749883	0.999926	3627.2	3827.1	3780.8	3324.1	3708.2	3752.2	3505	3673.2	3788.6
P61966	AP1S1	AP-1 complex subunit sigma-1A	Homo sapiens	High	0	3.57157	4	-0.131956	0.228525	0.515618	0.0393457	0.708456	0.853939	-0.171301	0.128239	0.999926	427	385.9	455.4	399.1	407.6	350.6	398.7	435.8	468.7
P56377	AP1S2	AP-1 complex subunit sigma-2	Homo sapiens	High	0	3.52021	3	-0.0745991	0.562089	0.793002	-0.0862918	0.50392	0.726359	0.0116928	0.926868	0.999926	396.7	421.5	329.2	345.1	362.2	377.1	319.7	412.9	348.5
H7BZG6	AP1S2	AP-1 complex subunit sigma-2 (Fragment)	Homo sapiens	Medium	0	2.63478	1	-0.131286	0.196551	0.477533	-0.127377	0.208933	0.462166	-0.00390907	0.967701	0.999926	53.9	50.5	48	49.7	47.3	42.3	47.9	48.9	42.8
Q96PC3	AP1S3	AP-1 complex subunit sigma-3	Homo sapiens	High	0	2.34635	1	0.180004	0.249248	0.537883	0.00888443	0.952758	0.97818	0.17112	0.271599	0.999926	21.5	27.1	22.1	27.3	27	25.4	24.1	28.2	19.3
O95782	AP2A1	AP-2 complex subunit alpha-1	Homo sapiens	High	0	4.93088	28	0.0943036	0.241833	0.53173	0.0931516	0.247178	0.50533	0.00115202	0.988099	0.999926	8635.8	9137.4	9439.8	9041.3	10051.8	9971.9	9608.4	9706.7	9693.7
O94973	AP2A2	AP-2 complex subunit alpha-2	Homo sapiens	High	0	4.28971	23	-0.0249258	0.745276	0.890181	0.00942747	0.901937	0.953889	-0.0343532	0.65526	0.999926	2143.2	2219.4	2152.6	2026.8	2083.7	2302	2160.3	2233.8	2163.8
P63010	AP2B1	AP-2 complex subunit beta	Homo sapiens	High	0	4.99222	25	0.0529015	0.571458	0.799646	0.0446716	0.631798	0.809656	0.00822993	0.929174	0.999926	9910.5	11141.9	10950.7	10419	10966.1	11813.9	10218.9	11797.6	11006.3
Q96CW1	AP2M1	AP-2 complex subunit mu	Homo sapiens	High	0	4.67525	20	0.0289721	0.716877	0.877088	0.0594921	0.462129	0.695606	-0.0305201	0.702576	0.999926	4867.5	5264.8	5327.9	5173.6	5408.7	5182.3	5356	5701.6	5059.8
P53680	AP2S1	AP-2 complex subunit sigma	Homo sapiens	High	0	4.00895	6	-0.0337946	0.669702	0.850963	0.0869874	0.286407	0.54171	-0.120782	0.150577	0.999926	1137.8	1126.1	1093.2	1076.6	1116.5	1086.2	1156.4	1123.3	1292.1
O00203	AP3B1	AP-3 complex subunit beta-1	Homo sapiens	High	0	4.83419	33	0.00111029	0.990094	0.99642	-0.0062289	0.944476	0.973818	0.00733919	0.934603	0.999926	7035.5	7896.5	7852.2	7118.1	7522.2	8166.1	7172.1	7918.6	7582.3
Q13367	AP3B2	AP-3 complex subunit beta-2	Homo sapiens	High	0	2.57692	1	-0.393449	0.176399	0.452112	-0.81684	0.0143626	0.104742	0.423391	0.148989	0.999926	33.3	69.3	63.3	41.2	35.8	43.7	37.5	26.2	27.2
O14617	AP3D1	AP-3 complex subunit delta-1	Homo sapiens	High	0	4.68538	42	0.0237299	0.793608	0.91158	0.00286704	0.974731	0.988491	0.0208629	0.817993	0.999926	4923.5	5574	5561.6	5098.4	5490.3	5728.5	5045.7	5682.2	5355.4
O14617-5	AP3D1	Isoform 5 of AP-3 complex subunit delta-1	Homo sapiens	High	0	2.96727	11	-0.203032	0.0796132	0.294077	-0.0598021	0.573313	0.773211	-0.14323	0.195954	0.999926	110.4	111	105.9	101.4	102.2	82.1	101	100.5	112.9
Q9Y2T2	AP3M1	AP-3 complex subunit mu-1	Homo sapiens	High	0	4.23458	14	0.109628	0.301876	0.5887	-3.6533e-05	0.999716	0.99983	0.109664	0.301725	0.999926	1647.6	1982.8	1951.4	1890.2	2003.2	2114.7	1802	2013.8	1756.6
P53677	AP3M2	AP-3 complex subunit mu-2	Homo sapiens	High	0	3.91918	10	-0.212874	0.157094	0.424784	-0.154657	0.290526	0.545298	-0.0582166	0.682016	0.999926	927.9	1108.5	964.1	740.2	874.7	983.8	771.6	988.8	942.3
Q92572	AP3S1	AP-3 complex subunit sigma-1	Homo sapiens	High	0	3.81881	8	0.2749	0.0792696	0.29379	0.318815	0.0476774	0.202767	-0.0439149	0.758117	0.999926	558.2	590.3	766.4	783.5	820.1	696.1	886.8	767.5	720
P59780	AP3S2	AP-3 complex subunit sigma-2	Homo sapiens	High	0	2.53933	1	-0.576174	0.0304251	0.171751	-0.605519	0.0246262	0.138177	0.0293456	0.898186	0.999926	52.2	51.7	43.3	36.2	38.2	25.5	43.4	31.2	24.5
Q9Y6B7	AP4B1	AP-4 complex subunit beta-1	Homo sapiens	High	0	4.01536	18	-0.0297792	0.671051	0.851399	-0.0400754	0.569328	0.771081	0.0102963	0.882692	0.999926	1139.9	1189.3	1179.8	1117.9	1146.3	1173.2	1118.6	1184.2	1110.9
Q9UPM8	AP4E1	AP-4 complex subunit epsilon-1	Homo sapiens	High	0	4.08818	22	0.00411494	0.950641	0.982086	-0.0587529	0.387652	0.630482	0.0628678	0.356816	0.999926	1397.5	1378.7	1358.4	1357.5	1365	1424.6	1309.2	1321.8	1338.5
O00189	AP4M1	AP-4 complex subunit mu-1	Homo sapiens	High	0	3.82094	11	-0.0260345	0.71757	0.877385	-0.0170307	0.812537	0.91158	-0.00900381	0.900101	0.999926	763.4	716.9	748.8	708.7	762.6	718.3	746.1	742.3	714.2
Q9Y587	AP4S1	AP-4 complex subunit sigma-1	Homo sapiens	High	0	3.43743	4	0.0259945	0.803065	0.91584	-0.106373	0.321242	0.573087	0.132367	0.224206	0.999926	299.6	307	320.7	289.7	296.4	362.6	306.4	275.2	280.4
Q2VPB7	AP5B1	AP-5 complex subunit beta-1	Homo sapiens	High	0	3.14866	6	0.05561	0.56979	0.798868	0.32458	0.00781133	0.0730082	-0.26897	0.0197281	0.999926	145.7	153.9	128.7	139.9	160.7	144.1	170.1	180.3	184.8
Q9H0R1	AP5M1	AP-5 complex subunit mu-1	Homo sapiens	High	0	3.25293	4	-0.0252007	0.75182	0.893129	-0.000407123	0.995911	0.998539	-0.0247936	0.755678	0.999926	211.2	194	195.1	193.9	199.6	196	195.6	214.8	190.1
Q9NUS5	AP5S1	AP-5 complex subunit sigma-1	Homo sapiens	High	0	2.94161	2	0.155064	0.312894	0.599261	0.0209512	0.888174	0.946892	0.134112	0.379141	0.999926	84.3	91.9	102.5	114	117.7	81.7	90.8	99.4	91.9
O43299	AP5Z1	AP-5 complex subunit zeta-1	Homo sapiens	High	0	3.80685	14	-0.0673893	0.415457	0.6858	-0.0738141	0.37428	0.621254	0.00642475	0.936859	0.999926	693.5	794.4	720.8	686.9	713.9	703.9	663.5	710.2	722.8
O14727	APAF1	Apoptotic protease-activating factor 1	Homo sapiens	High	0	4.60378	27	0.0836561	0.4007	0.674225	0.148005	0.15381	0.393787	-0.0643491	0.514367	0.999926	4441.5	4383.4	3855.9	4124.3	4544	4766.8	4333.7	4863.2	4845.6
Q02410	APBA1	Amyloid beta A4 precursor protein-binding family A member 1	Homo sapiens	Medium	0	2.84105	1	0.0758985	0.771363	0.900619	0.0988372	0.705621	0.853508	-0.0229387	0.929852	0.999926	87.8	79	54.9	82	95.4	57	101.9	68.4	67.1
Q99767	APBA2	Amyloid beta A4 precursor protein-binding family A member 2	Homo sapiens	High	0	3.00518	2	0.696488	0.00512565	0.0620912	0.835992	0.00173784	0.0290383	-0.139504	0.475367	0.999926	88.7	76.2	64.3	133.8	140.2	98.6	161.4	137	111.8
O96018	APBA3	Amyloid beta A4 precursor protein-binding family A member 3	Homo sapiens	High	0	2.64068	2	0.251629	0.0529523	0.235866	0.165643	0.175504	0.421738	0.085986	0.463952	0.999926	40.5	47.8	43.6	46.1	56.9	54.3	53.8	45	49.2
O00213	APBB1	Amyloid beta A4 precursor protein-binding family B member 1	Homo sapiens	High	0	3.82379	13	0.255285	0.0375059	0.194574	0.325956	0.0126723	0.0966227	-0.0706717	0.514224	0.999926	657.5	683.7	591.2	785.2	815.3	705.9	898.5	792.5	735.1
Q7Z5R6	APBB1IP	Amyloid beta A4 precursor protein-binding family B member 1-interacting protein	Homo sapiens	High	0	4.39376	16	0.21987	0.0628705	0.259843	0.0427268	0.688288	0.845408	0.177143	0.121009	0.999926	2538.9	2557.7	2637.8	2996.8	2882.1	3132.8	2781.5	2957.4	2275.8
P25054	APC	Adenomatous polyposis coli protein	Homo sapiens	High	0	3.73743	10	-0.00763721	0.923471	0.97013	-0.0212597	0.789544	0.898207	0.0136225	0.864034	0.999926	593.3	618.9	620	655.7	567	602.7	609.6	584.6	611.2
P13798	APEH	Acylamino-acid-releasing enzyme	Homo sapiens	High	0	4.46345	23	-0.0119672	0.907482	0.960833	-0.0422689	0.682864	0.843509	0.0303017	0.769055	0.999926	3425.6	3190	3180.8	3052.8	3025.5	3670.8	2914	3339.6	3271.2
P27695	APEX1	DNA-(apurinic or apyrimidinic site) lyase	Homo sapiens	High	0	4.40284	17	-0.0892828	0.405725	0.677878	-0.153611	0.168354	0.4121	0.0643287	0.545117	0.999926	3127.7	3055.9	2718.9	3044.1	2628.2	2697.8	2779.2	2838.2	2393.7
Q9UBZ4	APEX2	DNA-(apurinic or apyrimidinic site) lyase 2	Homo sapiens	Medium	0	2.07809	1	-0.386146	0.210604	0.493543	-0.461455	0.141982	0.375775	0.0753094	0.798109	0.999926	15.6	22	11	12	8.7	16.2	10.4	13.5	10.3
Q96BI3	APH1A	Gamma-secretase subunit APH-1A	Homo sapiens	High	0	3.44348	2	-0.0227912	0.87052	0.944979	0.196794	0.182542	0.429151	-0.219585	0.141717	0.999926	277	323.9	283.5	254.7	299.6	317.9	320.2	297.3	402.3
Q9BZZ5	API5	Apoptosis inhibitor 5	Homo sapiens	High	0	4.63869	27	-0.0646816	0.547002	0.782904	-0.0319435	0.764233	0.8872	-0.0327381	0.758581	0.999926	5248.8	4968.2	4601.8	4728.7	4187.4	5297.7	4655.1	5131.1	4701.1
Q9BZZ5-2	API5	Isoform 2 of Apoptosis inhibitor 5	Homo sapiens	Medium	0	2.40807	4	-0.102481	0.412326	0.683471	-0.206526	0.118125	0.338408	0.104045	0.405515	0.999926	28.7	31.3	31.2	24.4	27.3	34	27.3	25.7	26
Q96GX9	APIP	Methylthioribulose-1-phosphate dehydratase	Homo sapiens	High	0	4.06342	12	-0.0987165	0.299131	0.586314	-0.0735958	0.432312	0.669884	-0.0251207	0.785213	0.999926	1472.8	1282.9	1260.7	1343.2	1218.1	1185.7	1232.9	1255.6	1320.4
Q8N2Z9	APITD1	Centromere protein S	Homo sapiens	High	0	3.7828	7	-0.164561	0.370196	0.650032	-0.101809	0.573585	0.773211	-0.0627511	0.727125	0.999926	637	701.3	798.7	552.3	612	749.7	559.9	614.7	838.9
Q8IW19	APLF	Aprataxin and PNK-like factor	Homo sapiens	High	0	3.39724	8	0.0108743	0.918556	0.96693	-0.0205249	0.847083	0.929606	0.0313993	0.768327	0.999926	285.8	278.7	267.7	302.8	278	259.1	239.4	284.3	300.2
Q06481	APLP2	Amyloid-like protein 2	Homo sapiens	High	0	3.64821	5	0.72463	0.00981185	0.0909256	0.896161	0.00302683	0.0412728	-0.171531	0.455496	0.999926	257.8	358.5	365.1	535.9	468	607.1	541.5	483.1	831.5
Q9HDC9	APMAP	Adipocyte plasma membrane-associated protein	Homo sapiens	High	0	4.44	15	0.189939	0.0196587	0.135814	0.167995	0.0333809	0.165307	0.0219439	0.748969	0.999926	2860.3	2725.1	2852.6	3289.9	3153.6	3181.1	3152	3236.1	3091.3
P02647	APOA1	Apolipoprotein A-I	Homo sapiens	High	0	2.8844	2	0.17586	0.807305	0.917951	0.30788	0.670529	0.835904	-0.13202	0.854605	0.999926	87.3	89.6	36.1	97.8	151.9	27.4	115.7	122.8	37.7
P04114	APOB	Apolipoprotein B-100	Homo sapiens	High	0	3.81441	13	-0.579511	0.000897521	0.0212196	-0.598824	0.000722497	0.0175051	0.0193137	0.872563	0.999926	801.7	980.1	1023.4	616.8	678.4	575.9	585.8	674.7	585.7
Q9UH17	APOBEC3B	DNA dC->dU-editing enzyme APOBEC-3B	Homo sapiens	High	0	3.18216	3	0.391301	0.044303	0.213601	0.300586	0.105612	0.31925	0.0907149	0.599151	0.999926	163.2	147	119.2	189.9	222.5	152.7	178.3	193.2	155.1
Q9NRW3	APOBEC3C	DNA dC->dU-editing enzyme APOBEC-3C	Homo sapiens	High	0	3.68836	4	-2.42011	2.27262e-06	0.000540208	0.48829	0.0541601	0.219655	-2.9084	5.07304e-07	0.000557717	491.5	801.8	598.3	95.4	119.5	134.9	682.6	1025.8	929.5
Q96AK3	APOBEC3D	DNA dC->dU-editing enzyme APOBEC-3D	Homo sapiens	High	0	3.60228	3	-1.0981	1.38767e-05	0.00148794	0.0331218	0.796942	0.90224	-1.13122	1.09946e-05	0.00879066	511.6	595.3	499	219.9	248.4	283.6	496.3	611	536.9
Q8IUX4	APOBEC3F	DNA dC->dU-editing enzyme APOBEC-3F	Homo sapiens	High	0	3.80375	6	-2.00905	1.94067e-06	0.000510073	0.421943	0.0434629	0.191923	-2.431	4.08241e-07	0.000512925	873.7	807.7	770.1	179.3	167.6	277.3	1046	1032	1210.6
Q9HC16	APOBEC3G	DNA dC->dU-editing enzyme APOBEC-3G	Homo sapiens	High	0	4.21575	12	-2.28767	1.57366e-05	0.00160934	0.188471	0.494535	0.719974	-2.47614	8.45597e-06	0.00743703	1687	3141.8	2236.7	366.3	494.8	561.9	1998.5	3227.5	2719.8
Q0VD83	APOBR	Apolipoprotein B receptor	Homo sapiens	High	0	4.15774	24	0.137333	0.368007	0.648504	0.26716	0.099179	0.310309	-0.129827	0.393553	0.999926	1449.5	1717	1207.3	1631.2	1799.2	1362.2	1791	1768.8	1653.1
P02655	APOC2	Apolipoprotein C-II	Homo sapiens	Medium	0	3.33343	1	-0.236584	0.867358	0.9436	0.165074	0.90719	0.957027	-0.401658	0.777104	0.999926	295.5	308.8	41.8	345.1	381.8	17.7	273.6	446.6	44
P02649	APOE	Apolipoprotein E	Homo sapiens	High	0	3.21888	2	0.14796	0.697179	0.865935	0.234685	0.539888	0.752387	-0.0867245	0.819043	0.999926	175.1	202.4	117.4	215	245.1	107.4	186.2	273.7	133
P02749	APOH	Beta-2-glycoprotein 1	Homo sapiens	High	0	3.47542	1	0.796479	0.398817	0.672367	0.736247	0.434014	0.671175	0.0602317	0.948008	0.999926	243.9	351.3	69.2	554.2	504.1	111.2	512.6	543.4	98.4
O14791	APOL1	Apolipoprotein L1	Homo sapiens	High	0	3.09899	2	0.092002	0.707327	0.870918	0.0232266	0.924182	0.963941	0.0687754	0.778561	0.999926	122.5	104.8	185.1	142.6	141.3	142.8	142.6	100.8	173.5
Q9BQE5	APOL2	Apolipoprotein L2	Homo sapiens	High	0	4.53982	16	0.269944	0.0973398	0.328009	0.257073	0.111825	0.329151	0.0128712	0.931355	0.999926	3144.2	3052.2	4013.2	3658.1	4186.5	4408.5	3726.9	3690.3	4779.3
O95236	APOL3	Apolipoprotein L3	Homo sapiens	High	0	3.86485	11	0.110368	0.762651	0.897873	0.252525	0.494561	0.719974	-0.142157	0.697811	0.999926	521.9	883.4	799.9	533.4	863.2	1007.6	526.7	973.1	1216.5
Q9BWW8	APOL6	Apolipoprotein L6	Homo sapiens	High	0	3.09961	4	0.00955611	0.897842	0.956342	-0.321616	0.00179262	0.0295799	0.331172	0.00149184	0.570465	152.7	146.1	149.2	154.1	146.5	150.4	127.4	116.6	114.8
Q9BUR5	APOO	MICOS complex subunit MIC26	Homo sapiens	High	0	3.6805	4	0.173639	0.08574	0.306164	0.166702	0.0968866	0.307103	0.00693709	0.939973	0.999926	481.4	472.8	519.1	567.6	581.2	513.9	552.5	508.4	594.9
Q6UXV4	APOOL	MICOS complex subunit MIC27	Homo sapiens	High	0	4.14557	12	0.209496	0.124331	0.374739	0.169168	0.203817	0.455545	0.0403272	0.750865	0.999926	1262.2	1388.8	1616.8	1558.1	1573.7	1786.9	1428	1567.9	1799.5
Q96IL0	APOPT1	Apoptogenic protein 1, mitochondrial	Homo sapiens	High	0	2.34674	2	0.0130255	0.932115	0.97386	-0.062616	0.683631	0.843512	0.0756415	0.623319	0.999926	21.8	27.8	25.2	25.6	29.9	20.5	23.5	25.7	22.2
P05067	APP	Amyloid beta A4 protein	Homo sapiens	High	0	3.16005	6	0.00695486	0.965763	0.987891	0.257878	0.137343	0.368835	-0.250923	0.14693	0.999926	124.5	159.9	167.6	146	155.4	149.2	172.3	150	220.7
Q92624	APPBP2	Amyloid protein-binding protein 2	Homo sapiens	High	0	3.53458	5	0.0251813	0.883541	0.948693	0.00594855	0.972379	0.987423	0.0192327	0.910896	0.999926	300.6	429.8	407	350.7	474.9	332.7	371	373.5	384.2
Q9UKG1	APPL1	DCC-interacting protein 13-alpha	Homo sapiens	High	0	3.86298	17	0.165678	0.0829384	0.300926	0.212153	0.0343513	0.168312	-0.0464754	0.596125	0.999926	732.6	789.5	701.8	815.8	897.4	782.5	870.1	885.9	818.6
Q8NEU8	APPL2	DCC-interacting protein 13-beta	Homo sapiens	High	0	2.95823	3	0.321565	0.146637	0.410201	0.536438	0.0270047	0.145264	-0.214873	0.315371	0.999926	85.1	88.7	69.8	93.9	137.4	79.7	101.6	134.2	117.9
P07741	APRT	Adenine phosphoribosyltransferase	Homo sapiens	High	0	4.33007	11	0.0229471	0.835811	0.930266	0.0255654	0.817447	0.913526	-0.00261828	0.981109	0.999926	2582.2	2437.2	2044.4	2437	2302.5	2405	2155.3	2563.4	2455.9
Q7Z2E3	APTX	Aprataxin	Homo sapiens	High	0	4.30123	11	0.126336	0.360996	0.643836	0.222316	0.125364	0.35044	-0.0959803	0.483072	0.999926	2055.5	2093.6	1965	1964.2	2343.4	2389.1	2010.8	2369.3	2818.1
Q92482	AQP3	Aquaporin-3	Homo sapiens	High	0	2.77677	1	0.349478	0.0693906	0.273961	0.341908	0.074537	0.26416	0.00756973	0.965196	0.999926	51.5	72.1	46.9	65	84.6	65.5	72.8	72.8	66.9
O60306	AQR	Intron-binding protein aquarius	Homo sapiens	High	0	4.82816	47	0.0214689	0.824876	0.924914	-0.027446	0.777471	0.892363	0.0489149	0.616334	0.999926	6659.4	8021.1	7825.6	7474.3	7987.6	7321.3	7236.6	7810.2	6985.6
P10398	ARAF	Serine/threonine-protein kinase A-Raf	Homo sapiens	High	0	3.62631	11	-0.100614	0.309053	0.594733	-0.148956	0.145538	0.380501	0.0483419	0.616567	0.999926	501.4	457.6	533.7	447.4	470	472.4	489.2	408.9	449.1
Q96P48	ARAP1	Arf-GAP with Rho-GAP domain, ANK repeat and PH domain-containing protein 1	Homo sapiens	High	0	4.33345	30	0.169438	0.038828	0.198201	0.182215	0.0288992	0.150574	-0.0127769	0.858522	0.999926	2162.1	2251.1	2197.3	2411.6	2624.5	2403.4	2472.7	2539.8	2487.4
Q8WZ64	ARAP2	Arf-GAP with Rho-GAP domain, ANK repeat and PH domain-containing protein 2	Homo sapiens	High	0	3.93114	16	0.518791	0.0114028	0.0998525	0.523495	0.0108967	0.0890995	-0.0047033	0.977483	0.999926	762.7	740.1	685.9	906.4	1154.6	1088.1	836.4	1049.5	1310
P48444	ARCN1	Coatomer subunit delta	Homo sapiens	High	0	4.83649	30	-0.067785	0.375659	0.654069	-0.0666321	0.383461	0.628686	-0.00115289	0.987684	0.999926	8039.5	7664.5	7880.2	7605.9	7706.1	7195.3	7796.7	7646.4	7091
O15033	AREL1	Apoptosis-resistant E3 ubiquitin protein ligase 1	Homo sapiens	High	0	2.14457	2	0.511445	0.0830324	0.300977	0.550288	0.0655152	0.245912	-0.0388428	0.885042	0.999926	12.1	15.2	8.7	19.8	17.6	13.3	14.1	15.1	23.6
P84077	ARF1	ADP-ribosylation factor 1	Homo sapiens	High	0	4.57896	6	-0.102061	0.218394	0.502164	-0.161748	0.0660864	0.246807	0.059687	0.45824	0.999926	4366.6	4405.7	4646.1	3939.3	4254.3	4313.5	4222.4	3987.5	3792.4
P18085	ARF4	ADP-ribosylation factor 4	Homo sapiens	High	0	4.25161	5	-0.0358	0.824074	0.924858	-0.135428	0.409474	0.651383	0.0996283	0.540195	0.999926	1730.2	2298.3	2156.3	1712.3	2465.2	1885.6	1757.3	2030.9	1812.9
P84085	ARF5	ADP-ribosylation factor 5	Homo sapiens	High	0	4.03465	5	0.211145	0.0890917	0.312151	0.241482	0.0574719	0.227657	-0.0303362	0.789555	0.999926	972.1	1100.1	1171	1139.9	1394.7	1221.9	1192.6	1247.8	1390.4
P62330	ARF6	ADP-ribosylation factor 6	Homo sapiens	High	0	4.24446	6	-0.0829826	0.558122	0.790599	-0.204272	0.169495	0.413528	0.12129	0.397448	0.999926	2165.7	2233.3	1837	1817.4	1981.5	2076.2	1861.3	2095.1	1489.9
Q8N6T3	ARFGAP1	ADP-ribosylation factor GTPase-activating protein 1	Homo sapiens	High	0	3.76271	16	0.0299226	0.815833	0.921203	0.0675617	0.601412	0.789607	-0.0376391	0.769759	0.999926	639	601.9	639	545.2	631.8	759.3	612.2	639.1	722.9
Q8N6H7	ARFGAP2	ADP-ribosylation factor GTPase-activating protein 2	Homo sapiens	High	0	4.33858	24	0.023581	0.825675	0.925543	0.0341486	0.750151	0.878248	-0.0105676	0.921281	0.999926	2222.1	2467.3	2474.1	2359.3	2256.3	2676.2	2276.7	2337.1	2736.9
Q9NP61	ARFGAP3	ADP-ribosylation factor GTPase-activating protein 3	Homo sapiens	High	0	4.23895	18	0.011572	0.932058	0.97386	0.0244024	0.857431	0.933999	-0.0128304	0.924694	0.999926	1716.1	2226.6	1798.8	1834.6	2142.2	1791.5	1697.1	2020.9	2108.4
Q9Y6D6	ARFGEF1	Brefeldin A-inhibited guanine nucleotide-exchange protein 1	Homo sapiens	High	0	4.79043	44	0.0441743	0.539994	0.777418	-0.013739	0.847284	0.929606	0.0579132	0.425442	0.999926	6533.8	6774.9	7123.6	6888.3	7195.3	6974.3	6901.4	6746.3	6582
Q9Y6D5	ARFGEF2	Brefeldin A-inhibited guanine nucleotide-exchange protein 2	Homo sapiens	High	0	4.38365	37	0.0201307	0.868735	0.944324	0.0358791	0.768741	0.88833	-0.0157484	0.897096	0.999926	2410.2	2555.4	3000.4	2501.1	2634.8	2924.1	2469.9	2632.4	3062.4
P53367	ARFIP1	Arfaptin-1	Homo sapiens	High	0	4.24015	12	0.0436534	0.591557	0.81223	0.045832	0.57353	0.773211	-0.00217861	0.978447	0.999926	1890.1	1835.2	1947.3	1946.5	2108.7	1802	1936.3	1966	1951.8
P53367-2	ARFIP1	Isoform A of Arfaptin-1	Homo sapiens	High	0	2.87984	2	-0.142404	0.428752	0.696504	0.110449	0.536321	0.750627	-0.252852	0.176003	0.999926	106.2	86.7	64.2	74.6	71	83	89	83.4	100.2
P53365	ARFIP2	Arfaptin-2	Homo sapiens	High	0	3.91236	9	0.255277	0.246902	0.536804	0.0993458	0.640803	0.816242	0.155932	0.468196	0.999926	777.9	784.6	914.3	1204.3	1084.2	726.7	1065.9	897.6	717.1
Q13795	ARFRP1	ADP-ribosylation factor-related protein 1	Homo sapiens	High	0	3.85295	8	-0.160889	0.0996658	0.331779	-0.141741	0.140081	0.372897	-0.0191481	0.831307	0.999926	823.8	830.8	888.4	731.1	837.7	710.5	731.6	770.4	803.4
P05089	ARG1	Arginase-1	Homo sapiens	High	0	3.12969	2	-0.349791	0.411199	0.683468	-0.559481	0.201982	0.452941	0.20969	0.617676	0.999926	158.1	94.4	333.8	116.6	122.3	168.8	100.4	150.8	102.8
P78540	ARG2	Arginase-2, mitochondrial	Homo sapiens	High	0	3.63339	6	0.105028	0.857229	0.939837	0.0887645	0.879118	0.945098	0.0162639	0.977754	0.999926	613.8	511	227.1	609.4	648.6	224.2	692.1	546.5	226.5
Q9NWB6	ARGLU1	Arginine and glutamate-rich protein 1	Homo sapiens	High	0	4.28035	14	0.123641	0.401939	0.675144	0.0136825	0.924512	0.963941	0.109958	0.454046	0.999926	2060.5	1825.6	2257.2	2540.8	2316.3	1865.7	2205	1809.8	2189.1
Q07960	ARHGAP1	Rho GTPase-activating protein 1	Homo sapiens	High	0	4.37715	16	-0.0508466	0.665719	0.849536	-0.0124758	0.915128	0.960083	-0.0383709	0.7438	0.999926	2335.9	2702.4	3043.2	2424.8	2491.1	2861.2	2525.5	2646.2	2800.9
A1A4S6	ARHGAP10	Rho GTPase-activating protein 10	Homo sapiens	High	0	3.98482	14	0.0800614	0.521129	0.767236	-0.0369172	0.765099	0.887603	0.116979	0.355121	0.999926	1004.6	1005	1171.9	1059.6	988.9	1333.7	1032	1022.9	1038
Q6P4F7	ARHGAP11A	Rho GTPase-activating protein 11A	Homo sapiens	High	0	3.54346	9	-1.77279	3.53014e-08	3.10476e-05	-1.7708	3.5636e-08	3.26456e-05	-0.00199073	0.984085	0.999926	741.2	780.9	681.6	208.5	204.4	232	205.9	202.6	238
Q8IWW6	ARHGAP12	Rho GTPase-activating protein 12	Homo sapiens	High	0	3.63812	10	0.380113	0.0154156	0.11841	0.381435	0.0151622	0.107803	-0.0013215	0.99188	0.999926	391.1	444.5	368.9	493.4	598.9	478.4	456.1	554.6	560.4
Q53QZ3	ARHGAP15	Rho GTPase-activating protein 15	Homo sapiens	High	0	4.692	19	0.212541	0.0634601	0.261426	0.210397	0.0656768	0.246006	0.00214401	0.983349	0.999926	5166.3	4994	4661.3	6049.2	5626	5497.7	6111.4	6109.5	4988.8
Q68EM7	ARHGAP17	Rho GTPase-activating protein 17	Homo sapiens	High	0	4.1957	16	0.0573954	0.472723	0.731585	0.0567578	0.477505	0.706175	0.000637597	0.993534	0.999926	1674.2	1642.8	1776.2	1685.2	1751.5	1864.9	1679.9	1791	1827.1
I3L3P1	ARHGAP17	Rho GTPase-activating protein 17 (Fragment)	Homo sapiens	Medium	0	2.13258	1	-0.00363375	0.978907	0.992333	-0.0778068	0.574989	0.773878	0.0741731	0.592654	0.999926	15.9	13.7	16.4	16.5	13.6	15.8	12.5	14.3	17
Q8N392	ARHGAP18	Rho GTPase-activating protein 18	Homo sapiens	High	0	4.2398	21	0.6294	0.000181317	0.00766674	0.628709	0.000182754	0.00815901	0.000691272	0.994676	0.999926	1269	1400.7	1583.4	2256.5	2238.8	2062.3	2272.7	2269.5	2017
Q14CB8	ARHGAP19	Rho GTPase-activating protein 19	Homo sapiens	High	0	3.34147	6	-0.890239	4.82184e-05	0.00354229	-0.936421	3.28316e-05	0.00303952	0.046182	0.707289	0.999926	299.6	389.3	378.3	205.7	177.3	190	200.8	181	173.2
P42331	ARHGAP25	Rho GTPase-activating protein 25	Homo sapiens	High	0	4.77231	35	0.202315	0.127226	0.379434	0.279186	0.0460557	0.198461	-0.0768713	0.537945	0.999926	5429.3	5441	6758.6	6210.3	6946.7	7048.5	6556.1	6772.7	8035.3
Q9UNA1	ARHGAP26	Rho GTPase-activating protein 26	Homo sapiens	High	0	4.07029	19	-0.0175504	0.805117	0.916635	-0.0460473	0.521878	0.739565	0.0284969	0.68959	0.999926	1405.5	1285.5	1287.8	1330.1	1299.7	1297.7	1274.4	1292.3	1283.8
Q6ZUM4	ARHGAP27	Rho GTPase-activating protein 27	Homo sapiens	High	0	4.07598	14	0.0980732	0.207597	0.49081	0.203426	0.0207414	0.127567	-0.105353	0.178814	0.999926	1196.2	1209.9	1291.6	1334.3	1337.3	1284.6	1348.5	1459.3	1450.1
Q52LW3	ARHGAP29	Rho GTPase-activating protein 29	Homo sapiens	Medium	0	3.11667	1	0.40944	0.0186223	0.131963	0.637625	0.00165593	0.0282795	-0.228185	0.142794	0.999926	110.1	114.4	110.3	125.9	156.5	165.2	175.2	145.8	204.8
Q7Z6I6	ARHGAP30	Rho GTPase-activating protein 30	Homo sapiens	High	0	4.43503	30	0.106561	0.259638	0.548658	0.0878389	0.34699	0.595004	0.0187226	0.83701	0.999926	2929	3050.6	2693.4	3148.8	3279.3	2908.8	2853.5	3257.1	3108.3
Q2M1Z3	ARHGAP31	Rho GTPase-activating protein 31	Homo sapiens	High	0	4.03649	21	0.896836	2.36846e-05	0.00218374	0.878852	2.768e-05	0.00273534	0.0179838	0.872979	0.999926	731.6	868.8	716.1	1321	1528.5	1455.2	1276.6	1459.9	1518.7
Q9NRY4	ARHGAP35	Rho GTPase-activating protein 35	Homo sapiens	High	0	4.17739	26	0.0398965	0.676982	0.854854	0.0110666	0.907557	0.957171	0.0288299	0.76281	0.999926	1495.7	1704.3	1760.1	1752.9	1802.8	1542.6	1629.8	1683	1673.8
P98171	ARHGAP4	Rho GTPase-activating protein 4	Homo sapiens	High	0	4.49254	28	-0.090071	0.604662	0.81957	-0.0651203	0.707099	0.853939	-0.0249507	0.885106	0.999926	3825.3	2811	4158.5	3422.1	2924.5	3704.9	3594.3	2909.5	3734.4
Q5TG30	ARHGAP40	Rho GTPase-activating protein 40	Homo sapiens	Medium	0	2.4283	1	0.0749945	0.598476	0.815429	-0.184727	0.212519	0.46716	0.259722	0.0923891	0.999926	31.9	30.4	28.7	25.2	37.2	34.7	27.2	26.7	26.1
Q13017	ARHGAP5	Rho GTPase-activating protein 5	Homo sapiens	High	0	4.45094	31	0.405223	0.00230905	0.0376773	0.264814	0.021951	0.13071	0.14041	0.17459	0.999926	2498.1	2775.6	2731.2	3489.3	3285.4	3836.6	3357	3356.8	2914.7
Q9BRR9	ARHGAP9	Rho GTPase-activating protein 9	Homo sapiens	High	0	3.82121	13	0.0804398	0.478735	0.73563	0.26122	0.0408235	0.185421	-0.180781	0.132025	0.999926	735.4	697.1	604	700.4	807.2	647.4	791.1	851.4	791.4
P52565	ARHGDIA	Rho GDP-dissociation inhibitor 1	Homo sapiens	High	0	4.55319	18	-0.232331	0.0396755	0.200659	-0.128968	0.21313	0.467568	-0.103363	0.310473	0.999926	4513.9	4159.7	4234.5	3474.2	3471.9	4066.1	3895.3	3647.3	4279.9
P52566	ARHGDIB	Rho GDP-dissociation inhibitor 2	Homo sapiens	High	0	4.98499	19	-0.0633118	0.55641	0.789039	-0.0301113	0.777917	0.892483	-0.0332005	0.755947	0.999926	11348.3	11196.4	10306.2	11457.8	10310.3	9717.6	11849.9	10850.2	9566.7
Q92888	ARHGEF1	Rho guanine nucleotide exchange factor 1	Homo sapiens	High	0	4.7418	35	-0.22549	0.015302	0.117847	-0.0712471	0.366333	0.613389	-0.154243	0.0704457	0.999926	7013.5	6316.3	6339.4	5399.1	5833.3	5579.2	6291.5	6098.6	6311.3
M0QZR4	ARHGEF1	Rho guanine nucleotide exchange factor 1	Homo sapiens	High	0	2.80489	7	0.111175	0.492105	0.746604	0.0507313	0.751191	0.878788	0.0604435	0.70596	0.999926	76.8	58.3	69.6	77.3	82.2	61.8	80.6	60.6	70.9
Q9NZN5	ARHGEF12	Rho guanine nucleotide exchange factor 12	Homo sapiens	High	0	3.29576	8	0.685262	0.00208645	0.0354938	0.758769	0.00109688	0.0219882	-0.0735073	0.652923	0.999926	130.9	183.5	146.5	239	279.4	219.1	232.1	242.4	303
Q6ZSZ5	ARHGEF18	Rho guanine nucleotide exchange factor 18	Homo sapiens	High	0	4.31922	27	0.0449652	0.709646	0.872061	-0.0446199	0.711758	0.855647	0.0895851	0.463692	0.999926	2101.8	2349.5	2490.8	2162.8	2246.3	2779.9	2096.6	2227	2400.9
Q92974	ARHGEF2	Rho guanine nucleotide exchange factor 2	Homo sapiens	High	0	4.55258	33	-0.0238763	0.741416	0.889114	-0.0810354	0.278514	0.535533	0.0571592	0.43657	0.999926	3923.5	4185.6	4076.8	3813.9	4137.2	4037.5	3776.7	3802.7	3938.8
Q9NR81	ARHGEF3	Rho guanine nucleotide exchange factor 3	Homo sapiens	High	0	2.55169	1	0.0104403	0.939101	0.976288	0.34636	0.0293614	0.151991	-0.33592	0.0333182	0.999926	37.1	35.2	35.9	40.1	41.2	29	48.6	43	46.1
Q8N4T4	ARHGEF39	Rho guanine nucleotide exchange factor 39	Homo sapiens	High	0	2.31639	1	0.289903	0.0626207	0.259262	0.40811	0.0154972	0.109126	-0.118207	0.406988	0.999926	20	17.7	20.5	23.9	28.6	19.4	26.5	24.8	25.8
Q12774	ARHGEF5	Rho guanine nucleotide exchange factor 5	Homo sapiens	High	0	3.8792	11	0.154022	0.0993978	0.331574	0.269688	0.0109006	0.0890995	-0.115667	0.200365	0.999926	750.7	734	796.1	905.3	854.2	781.4	902.6	880.2	967.4
Q15052	ARHGEF6	Rho guanine nucleotide exchange factor 6	Homo sapiens	High	0	4.54548	22	-0.0587539	0.480649	0.737364	-0.0413382	0.617078	0.799515	-0.0174157	0.832127	0.999926	3973.2	3767.9	4239.3	3989.4	3936.7	3576.3	3939.4	3756.4	3935.5
Q14155	ARHGEF7	Rho guanine nucleotide exchange factor 7	Homo sapiens	High	0	3.6759	12	0.0257324	0.77686	0.901383	0.16446	0.0959668	0.305365	-0.138728	0.150891	0.999926	538.8	509.8	462.9	490.2	533.1	513.3	530.1	604.8	558.3
Q14155-5	ARHGEF7	Isoform 5 of Rho guanine nucleotide exchange factor 7	Homo sapiens	High	0	3.72085	4	0.223222	0.188243	0.466365	0.13991	0.39473	0.637116	0.0833125	0.607234	0.999926	508.2	597.4	496.6	586.5	581.5	703.2	507.6	741.4	535.9
O14497	ARID1A	AT-rich interactive domain-containing protein 1A	Homo sapiens	High	0	4.76115	45	0.0787766	0.441377	0.705997	0.0906922	0.378161	0.623214	-0.0119156	0.905643	0.999926	5756	5955.8	6785.9	6639.6	6765	6101	6519.4	6036.7	7137.8
Q8NFD5	ARID1B	AT-rich interactive domain-containing protein 1B	Homo sapiens	High	0	4.33715	27	0.191587	0.043522	0.211595	0.129343	0.146417	0.381891	0.0622446	0.462875	0.999926	2053.4	2227.2	2447.7	2570.7	2560.4	2533.1	2375.9	2483.4	2482.7
Q68CP9	ARID2	AT-rich interactive domain-containing protein 2	Homo sapiens	High	0	4.34255	29	0.083814	0.319369	0.605487	0.0687291	0.409671	0.651396	0.0150849	0.853554	0.999926	2185.7	2525.5	2374.6	2397	2542.6	2560.2	2412.7	2444.8	2563.6
Q99856	ARID3A	AT-rich interactive domain-containing protein 3A	Homo sapiens	High	0	3.74097	10	0.319674	0.011295	0.099141	0.450262	0.00162053	0.0279628	-0.130588	0.223561	0.999926	483.9	537	501	620.2	677.4	602.4	614	708.3	763.5
Q8IVW6	ARID3B	AT-rich interactive domain-containing protein 3B	Homo sapiens	High	0	4.20619	17	0.0109008	0.901971	0.958525	0.0344843	0.697986	0.851427	-0.0235835	0.790219	0.999926	1631.2	1895.2	1779.7	1812.9	1789.7	1734.6	1750.9	1957.5	1724.6
P29374	ARID4A	AT-rich interactive domain-containing protein 4A	Homo sapiens	High	0	4.20889	28	-0.0948436	0.322339	0.609279	-0.0728875	0.441459	0.676486	-0.0219561	0.813647	0.999926	1873.4	1811.8	1910.9	1752.8	1683.5	1804.6	1688.9	1646.6	2004.3
Q4LE39	ARID4B	AT-rich interactive domain-containing protein 4B	Homo sapiens	High	0	4.56131	42	0.0968732	0.293059	0.579985	0.131142	0.165373	0.407761	-0.034269	0.701626	0.999926	3921.2	3869.7	3705.3	4005.5	4331.7	3963.6	3835.3	4196	4589
Q03989	ARID5A	AT-rich interactive domain-containing protein 5A	Homo sapiens	High	0	4.0812	14	-1.28667	1.22085e-06	0.00039768	-1.28468	1.23632e-06	0.000388337	-0.00198708	0.985726	0.999926	2326.9	2051	2239	856	843.5	1019.2	816.5	920.2	983.5
Q14865	ARID5B	AT-rich interactive domain-containing protein 5B	Homo sapiens	High	0	3.94255	16	-1.33424	2.02985e-06	0.000510073	-1.57857	5.14296e-07	0.000205601	0.244328	0.0719337	0.999926	1535.3	1646.2	1878.5	597.4	693.1	715.3	503	627.8	564.3
[truncated: 8,296 more rows]
