# Supplementary material for: Functional proteomic atlas of HIV infection in primary human CD4+ T cells
Source: eLife. 2019 Mar 12;8:e41431. doi: 10.7554/eLife.41431 (PMC6414203; doi:10.7554/eLife.41431)
Supplement: Figure 3—source data 1. — Interactive filter table summarising proteomic data for proteins significantly regulated by HIV (‘q < 0.05_WT HIV (n = 650)’ worksheet) and/or control lentivectors (‘q < 0.05_ctrl lentivectors (n = 37)’ worksheet). Log2(ratio)s and q values (Benjamini-Hochberg FDR-adjusted) from the single time point proteomic experiment (Figure 3A) and SBP-ΔLNGFR control proteomic experiment (Figure 3—figure supplement 4A) are included, with q values < 0.05 highlighted in red. Where known, mechanisms underlying HIV-dependent proteins changes are shown, with proteins colour-coded to match the volcano plots in Figure 3C and pie chart in Figure 3—figure supplement 3B (green, controls/known accessory protein targets; gold, novel Vpr targets/Vpr-dependent changes [Greenwood et al., 2019]); red, novel/uncharacterised changes). NaN, protein not detected. [file elife-41431-fig3-data1.xlsx]

## Sheet: q<0.05_WT HIV (n=650)
	Accession	Gene ID	Mechanism		Single time point experiment				SBP-ΔLNGFR control experiment
					WT HIV/Mock		ΔVif HIV/Mock		pSBP-ΔLNGFR/Mock		pTat/SBP-ΔLNGFR
					Log2(ratio)	q value	Log2(ratio)	q value	Log2(ratio)	q value	Log2(ratio)	q value
	Q86V21	AACS		Vpr-dependent (Greenwood et al., 2018)	0.686451	0.00103651	0.640142	0.00187287	0.152116	0.526236	0.224416	0.751533
	Q9UG63	ABCF2		Novel/uncharacterised (also regulated in CEM-T4s)	-0.287374	0.0466107	-0.349805	0.0205935	-0.0685907	0.791607	-0.0422109	0.99996
	Q8TB40	ABHD4		Novel/uncharacterised (only identified in primary T cells)	1.05141	0.00561742	1.15389	0.00404658	NaN	NaN	NaN	NaN
	P09110	ACAA1		Novel/uncharacterised (only regulated in primary T-cells)	0.375686	0.0135681	0.428966	0.0081037	-0.104065	0.694475	0.0359151	0.99996
	P16219	ACADS		Vpr-dependent (Greenwood et al., 2018)	0.609709	0.00386454	0.646041	0.00337227	-0.0212919	0.971253	0.14955	0.99996
	Q5T8D3	ACBD5		Novel/uncharacterised (also regulated in CEM-T4s)	0.402153	0.0491142	0.434584	0.0344801	-0.065662	0.633408	0.0756668	0.99996
	P21399	ACO1		Novel/uncharacterised (also regulated in CEM-T4s)	0.377686	0.0408821	0.320835	0.0654533	0.0296804	0.907834	0.08031	0.99996
	Q96CM8	ACSF2		Novel/uncharacterised (also regulated in CEM-T4s)	0.527579	0.0342976	0.449005	0.0563482	0.0110273	0.973954	0.177642	0.99996
	Q53FZ2	ACSM3		Vpr-dependent (Greenwood et al., 2018)	0.414035	0.0330598	0.352675	0.0545054	0.0265995	0.948053	0.0424389	0.99996
	Q6DHV7	ADAL		Vpr-dependent (Greenwood et al., 2018)	0.569654	0.0132115	0.545889	0.0156549	-0.116044	0.644675	0.164788	0.99996
	P35612	ADD2		Novel/uncharacterised (only identified in primary T cells)	0.704767	0.00962246	0.775488	0.00678509	-0.296603	0.459512	-0.180148	0.99996
	P51826	AFF3		Novel/uncharacterised (also regulated in CEM-T4s)	0.78567	0.0410015	0.93673	0.0192332	NaN	NaN	NaN	NaN
	P27144	AK4		Novel/uncharacterised (only regulated in primary T-cells)	1.17421	0.00696636	1.31142	0.00455282	0.213326	0.670144	0.198641	0.99996
	Q9P0M2	AKAP7		Novel/uncharacterised (only identified in primary T cells)	0.734671	0.00365029	0.578774	0.0105114	0.143663	0.680382	0.161903	0.99996
	O43823	AKAP8		Vpr-dependent (Greenwood et al., 2018)	-0.800662	0.000559648	-0.995361	0.0001851	-0.141316	0.593332	-0.0476281	0.99996
	Q9ULX6	AKAP8L		Vpr-dependent (Greenwood et al., 2018)	-0.643724	0.0155377	-0.56196	0.025573	-0.00467099	0.987169	0.125769	0.99996
	P30038	ALDH4A1		Vpr-dependent (Greenwood et al., 2018)	0.412156	0.0439263	0.445674	0.0298889	-0.0931943	0.694231	0.0414435	0.99996
	Q02252	ALDH6A1		Vpr-dependent (Greenwood et al., 2018)	0.55793	0.034279	0.642872	0.0181088	-0.0186123	0.951481	0.222178	0.99996
	Q9H9E1	ANKRA2		Novel/uncharacterised (only regulated in primary T-cells)	1.23172	0.0123828	1.08519	0.0197667	0.433527	0.560634	-0.000685605	0.99996
	Q9NXR5	ANKRD10		Novel/uncharacterised (only regulated in primary T-cells)	-0.549343	0.0461529	-0.498083	0.0602261	-0.110832	0.839226	0.1637	0.99996
	Q6NXT1	ANKRD54		Novel/uncharacterised (only regulated in primary T-cells)	-0.515256	0.0455419	-0.770431	0.00902501	-0.0823764	0.786381	-0.0274469	0.99996
	Q9NQW6	ANLN		Vpr-dependent (Greenwood et al., 2018)	0.708987	0.00907431	0.841308	0.00458314	-0.110874	0.718008	-0.025281	0.99996
	P58335	ANTXR2		Novel/uncharacterised (only regulated in primary T-cells)	0.720904	0.0094678	0.768685	0.00768001	0.0855861	0.851265	0.00314663	0.99996
	P04114	APOB		Novel/uncharacterised (only identified in primary T cells)	-0.579511	0.0212196	-0.598824	0.0175051	0.357783	0.464828	0.161627	0.99996
	Q9NRW3	APOBEC3C		Vif (control)	-2.42011	0.000540208	0.48829	0.219655	0.587211	0.539722	0.0528791	0.99996
	Q96AK3	APOBEC3D		Vif (control)	-1.0981	0.00148794	0.0331218	0.90224	0.407158	0.516685	0.227837	0.99996
	Q8IUX4	APOBEC3F		Vif (control)	-2.00905	0.000510073	0.421943	0.191923	0.151998	0.596131	0.191205	0.99996
	Q9HC16	APOBEC3G		Vif (control)	-2.28767	0.00160934	0.188471	0.719974	0.149064	0.743112	0.192486	0.99996
	Q6P4F7	ARHGAP11A		Vpr (Greenwood et al., 2018)	-1.77279	3.10476e-05	-1.7708	3.26456e-05	-0.224164	0.489593	-0.147263	0.99996
	Q8N392	ARHGAP18		Novel/uncharacterised (only identified in primary T cells)	0.6294	0.00766674	0.628709	0.00815901	0.103016	0.646812	0.0718536	0.99996
	Q14CB8	ARHGAP19		Novel/uncharacterised (only regulated in primary T-cells)	-0.890239	0.00354229	-0.936421	0.00303952	-0.123433	0.700776	-0.0260803	0.99996
	Q2M1Z3	ARHGAP31		Vpr-dependent (Greenwood et al., 2018)	0.896836	0.00218374	0.878852	0.00273534	-0.0309235	0.961926	0.030288	0.99996
	Q13017	ARHGAP5		Novel/uncharacterised (also regulated in CEM-T4s)	0.405223	0.0376773	0.264814	0.13071	-0.0779096	0.801289	0.000675618	0.99996
	Q9NZN5	ARHGEF12		Novel/uncharacterised (only identified in primary T cells)	0.685262	0.0354938	0.758769	0.0219882	0.608075	0.459512	0.465726	0.99996
	Q03989	ARID5A		Novel/uncharacterised (only identified in primary T cells)	-1.28667	0.00039768	-1.28468	0.000388337	-0.202673	0.61875	-0.347281	0.99996
	Q14865	ARID5B		Vpr-dependent (Greenwood et al., 2018)	-1.33424	0.000510073	-1.57857	0.000205601	-0.245709	0.489593	-0.294321	0.828666
	Q9NXU5	ARL15		Vpr-dependent (Greenwood et al., 2018)	0.350459	0.0262505	0.348912	0.0253043	0.0836774	0.665728	-0.118352	0.99996
	Q9UH62	ARMCX3		Novel/uncharacterised (also regulated in CEM-T4s)	0.423561	0.0437754	0.232672	0.214141	-0.152529	0.586797	-0.0735104	0.99996
	P32121	ARRB2		Novel/uncharacterised (only regulated in primary T-cells)	-0.373998	0.0495824	-0.354811	0.0552967	-0.170846	0.611481	-0.206769	0.99996
	P15289	ARSA		Vpr-dependent (Greenwood et al., 2018)	0.784547	0.0103825	0.563004	0.0376919	0.220924	0.526236	0.120972	0.99996
	Q9HBK9	AS3MT		Vpr-dependent (Greenwood et al., 2018)	0.931194	0.00704025	1.0539	0.00434509	0.087792	0.866363	-0.00173993	0.99996
	P45381	ASPA		Novel/uncharacterised (only identified in primary T cells)	0.777389	0.0132977	0.629317	0.0292225	NaN	NaN	NaN	NaN
	Q8WXF7	ATL1		Novel/uncharacterised (only identified in primary T cells)	0.72911	0.00696636	0.931436	0.00240229	0.0123084	0.981052	-0.11074	0.99996
	Q8N5M1	ATPAF2		Novel/uncharacterised (also regulated in CEM-T4s)	0.348762	0.0429564	0.458739	0.0141467	0.0496389	0.863031	0.175973	0.99996
	O15265	ATXN7		Vpr-dependent (Greenwood et al., 2018)	-1.49008	0.00152178	-1.9182	0.000534606	-0.111603	0.593332	-0.0103793	0.99996
	O14965	AURKA		Vpr-dependent (Greenwood et al., 2018)	0.79491	0.00704025	0.926157	0.00391432	-0.124804	0.598336	-0.113966	0.99996
	Q96GD4	AURKB		Vpr-dependent (Greenwood et al., 2018)	0.584756	0.0158783	0.654372	0.00989355	-0.187342	0.539722	-0.138186	0.99996
	O95817	BAG3		Novel/uncharacterised (also regulated in CEM-T4s)	0.495149	0.0420262	0.605656	0.0179791	0.0265397	0.90689	-0.0641741	0.99996
	Q99728	BARD1		Novel/uncharacterised (also regulated in CEM-T4s)	0.483497	0.0475113	0.513495	0.0359097	-0.140617	0.719738	0.0202958	0.99996
	Q9UIG0	BAZ1B		Vpr-dependent (Greenwood et al., 2018)	-0.817269	0.0123806	-0.939041	0.0071107	-0.17906	0.555464	-0.121698	0.99996
	Q9BXH1	BBC3		Novel/uncharacterised (only identified in primary T cells)	1.26109	0.00122195	1.19447	0.00189776	-0.0374149	0.951249	0.269719	0.99996
	Q8IWZ6	BBS7		Novel/uncharacterised (only identified in primary T cells)	0.639757	0.0119739	0.576954	0.0175433	NaN	NaN	NaN	NaN
	Q8WY36	BBX		Vpr (Greenwood et al., 2018)	-2.43033	8.49411e-06	-2.50968	6.58546e-06	-0.167606	0.544616	-0.00813025	0.99996
	P12694	BCKDHA		Novel/uncharacterised (also regulated in CEM-T4s)	0.42763	0.0432456	0.480994	0.0259712	0.0338232	0.967742	0.104113	0.99996
	P21953	BCKDHB		Novel/uncharacterised (also regulated in CEM-T4s)	0.48913	0.011477	0.467675	0.0137146	0.28247	0.772345	0.0272139	0.99996
	O14874	BCKDK		Vpr-dependent (Greenwood et al., 2018)	0.606749	0.0119239	0.732577	0.00571468	0.226927	0.516685	0.128339	0.99996
	Q4VC05	BCL7A		Novel/uncharacterised (also regulated in CEM-T4s)	0.572318	0.0155377	0.607926	0.0122945	-0.0320098	0.928194	0.276971	0.99996
	Q6W2J9	BCOR		Vpr-dependent (Greenwood et al., 2018)	-1.31847	0.000783575	-1.25243	0.00104904	-0.337038	0.0825041	-0.198544	0.750861
	P53004	BLVRA		Novel/uncharacterised (also regulated in CEM-T4s)	0.40037	0.0410482	0.394981	0.0398	0.235059	0.526236	0.0886203	0.99996
	Q14692	BMS1		Vpr-dependent (Greenwood et al., 2018)	-0.862175	0.000933925	-0.82023	0.00145579	-0.253468	0.438147	-0.0632678	0.99996
	Q58F21	BRDT		Novel/uncharacterised (only identified in primary T cells)	-0.553243	0.0468983	-0.0431519	0.885361	NaN	NaN	NaN	NaN
	Q10589	BST2		Vpu (control)	-0.93972	0.0108392	-0.867844	0.0150558	-0.0165263	0.978182	0.144954	0.99996
	P78410	BTN3A2		Novel/uncharacterised (also regulated in CEM-T4s)	0.515555	0.00639168	0.27999	0.0655539	0.104482	0.825452	0.188113	0.99996
	Q13895	BYSL		Vpr-dependent (Greenwood et al., 2018)	-0.524292	0.0039115	-0.320884	0.0297389	-0.0820572	0.639288	-0.0372095	0.99996
	Q9UKR5	C14orf1		Novel/uncharacterised (also regulated in CEM-T4s)	0.696853	0.00878367	0.73626	0.00716911	0.421453	0.234413	0.396373	0.370237
	Q6ZRI6	C15orf39		Novel/uncharacterised (only identified in primary T cells)	-1.06474	0.000853618	-1.13786	0.000622676	-0.140383	0.586797	-0.0768933	0.99996
	Q96GQ5	C16orf58		Novel/uncharacterised (also regulated in CEM-T4s)	0.368101	0.0378017	0.390354	0.0279628	-0.186497	0.560634	0.155997	0.99996
	Q32NC0	C18orf21		Novel/uncharacterised (also regulated in CEM-T4s)	-1.92034	0.000614718	-1.90689	0.000663495	0.0039914	0.997364	-0.0629791	0.99996
	Q6ZSJ8	C1orf122		Novel/uncharacterised (only regulated in primary T-cells)	-0.418732	0.035457	-0.222654	0.202126	0.096432	0.635258	0.0442128	0.99996
	Q8NDD1	C1orf131		Vpr-dependent (Greenwood et al., 2018)	-0.992302	0.0162041	-0.891458	0.0237258	-0.199248	0.472202	-0.0013983	0.99996
	P57076	C21orf59		Novel/uncharacterised (also regulated in CEM-T4s)	-0.365789	0.0159564	-0.339296	0.0205935	-0.0942691	0.729158	-0.0386642	0.99996
	Q6P1S2	C3orf33		Novel/uncharacterised (only identified in primary T cells)	0.505214	0.0162041	0.267642	0.131074	NaN	NaN	NaN	NaN
	Q6NTE8	C5orf45		Novel/uncharacterised (only identified in primary T cells)	-0.889428	0.00144555	-0.958451	0.0011465	-0.201065	0.560634	-0.0813436	0.99996
	Q9BUW7	C9orf16		Novel/uncharacterised (also regulated in CEM-T4s)	1.45493	0.045326	2.15222	0.00917019	NaN	NaN	NaN	NaN
	Q9P1Z2	CALCOCO1		Vpr-dependent (Greenwood et al., 2018)	0.460478	0.0403683	0.371014	0.0770959	-0.128288	0.56944	-0.174328	0.99996
	Q5EG05	CARD16		Novel/uncharacterised (only identified in primary T cells)	1.23928	0.0280236	1.21096	0.0285211	0.250083	0.591976	0.215394	0.99996
	Q5XLA6	CARD17		Novel/uncharacterised (only identified in primary T cells)	1.61741	0.0449683	1.69807	0.0348247	0.135008	0.635258	0.277527	0.99996
	O15234	CASC3		Novel/uncharacterised (also regulated in CEM-T4s)	-0.414212	0.0280698	-0.389347	0.0332606	-0.008068	0.981661	-0.013082	0.99996
	Q8WXE0	CASKIN2		Novel/uncharacterised (only identified in primary T cells)	0.535244	0.0129164	0.50208	0.0162145	0.0534263	0.85113	-0.213094	0.99996
	P42575	CASP2		Vpr-dependent (Greenwood et al., 2018)	-0.597676	0.00672329	-0.519545	0.0124939	0.0480895	0.924738	-0.106932	0.99996
	P49662	CASP4		Vpr-dependent (Greenwood et al., 2018)	0.837898	0.0082012	0.86404	0.00768001	0.0760074	0.875146	0.204261	0.99996
	Q13951	CBFB		Novel/uncharacterised (also regulated in CEM-T4s)	-0.425367	0.0468874	-0.0719247	0.733818	-0.104064	0.646996	-0.0764378	0.99996
	Q6PK04	CCDC137		Vpr (Greenwood et al., 2018)	-1.92056	0.00354229	-2.16329	0.00214768	-0.24018	0.523974	-0.0724691	0.99996
	Q6ZP82	CCDC141		Novel/uncharacterised (only identified in primary T cells)	0.697493	0.00760242	0.519014	0.0253452	-0.315767	0.472202	0.129957	0.99996
	P14635	CCNB1		Vpr-dependent (Greenwood et al., 2018)	0.501054	0.049157	0.720981	0.0117068	-0.155777	0.593332	-0.049824	0.99996
	O95067	CCNB2		Vpr-dependent (Greenwood et al., 2018)	0.54969	0.00705998	0.535315	0.00830257	-0.0602268	0.774251	-0.0349126	0.99996
	O60563	CCNT1		Vpr (Greenwood et al., 2018)	-0.641195	0.00467115	-0.49448	0.0143592	0.0355861	0.911547	0.074359	0.99996
	O14618	CCS		Vpr-dependent (Greenwood et al., 2018)	0.406598	0.0497103	0.430321	0.0379067	-0.0104546	0.978644	0.0824264	0.99996
	P10747	CD28		Novel/uncharacterised (only regulated in primary T-cells)	-0.558797	0.00696636	-0.509558	0.0103335	-0.0998478	0.744443	-0.188669	0.99996
	P28907	CD38		Vpr-dependent (Greenwood et al., 2018)	1.13539	0.0159233	0.934672	0.0321058	0.173423	0.52032	0.215118	0.914073
	P01730	CD4		Nef/Vpu (control)	-1.70432	3.91918e-05	-1.9595	2.46015e-05	-0.119317	0.584967	0.00137826	0.99996
	P19397	CD53		Nef/Vpu (control)	-0.486164	0.0481799	-0.644222	0.0157674	0.458976	0.56967	-0.128618	0.99996
	P60033	CD81		Nef/Vpu (control)	-0.846418	0.00988659	-0.907991	0.00800264	-0.0272341	0.942545	-0.0390987	0.99996
	P27701	CD82		Nef/Vpu (control)	-1.0493	0.0234563	-0.857136	0.0469116	0.201155	0.680382	0.16832	0.99996
	P30307	CDC25C		Novel/uncharacterised (also regulated in CEM-T4s)	0.687095	0.00365029	0.375104	0.0438469	-0.0511315	0.898828	0.00728986	0.99996
	Q9NRR3	CDC42SE2		Novel/uncharacterised (also regulated in CEM-T4s)	-0.440764	0.0146783	-0.481956	0.00999853	-0.0877732	0.698193	0.0113691	0.99996
	O00311	CDC7		Novel/uncharacterised (also regulated in CEM-T4s)	-0.596678	0.0229022	-0.681589	0.0130715	-0.207179	0.56944	-0.189273	0.99996
	Q69YH5	CDCA2		Vpr (Greenwood et al., 2018)	-0.952367	0.0028342	-0.818182	0.00614504	-0.214233	0.567425	-0.0808127	0.99996
	Q99618	CDCA3		Novel/uncharacterised (also regulated in CEM-T4s)	0.509891	0.0205363	0.458929	0.0286973	-0.0747845	0.825452	-0.0543165	0.99996
	Q96FF9	CDCA5		Vpr (Greenwood et al., 2018)	-1.19769	0.000929948	-1.21669	0.0010034	-0.175392	0.539722	-0.00967294	0.99996
	Q14004-2	CDK13		Vpr-dependent (Greenwood et al., 2018)	-0.973794	0.000892486	-1.02584	0.000745655	0.149816	0.75464	-0.00188882	0.99996
	Q14004	CDK13		Vpr-dependent (Greenwood et al., 2018)	-0.651294	0.00919983	-0.704011	0.00689287	0.149816	0.75464	-0.00188882	0.99996
	Q00537	CDK17		Novel/uncharacterised (also regulated in CEM-T4s)	1.47987	0.000929948	0.773069	0.0179791	-0.059812	0.853431	-0.0709377	0.99996
	P50750	CDK9		Vpr-dependent (Greenwood et al., 2018)	-0.485138	0.0234137	-0.314704	0.097714	-0.0234211	0.931656	0.0782165	0.99996
	P38936	CDKN1A		Novel/uncharacterised (only identified in primary T cells)	1.67655	0.00216827	1.24071	0.0088264	0.0822925	0.8894	0.375576	0.99996
	Q9H211	CDT1		Novel/uncharacterised (also regulated in CEM-T4s)	-0.645325	0.00833388	-0.693952	0.00640611	-0.19099	0.586797	-0.152308	0.99996
	P17676	CEBPB		Novel/uncharacterised (also regulated in CEM-T4s)	-0.912642	0.0272894	-0.985681	0.0187096	-0.212103	0.479605	-0.441404	0.103122
	Q03188	CENPC		Vpr-dependent (Greenwood et al., 2018)	-0.497908	0.011477	-0.527017	0.00905683	-0.14181	0.526236	-0.0240338	0.99996
	Q02224	CENPE		Vpr-dependent (Greenwood et al., 2018)	0.391586	0.0496643	0.470683	0.0233019	-0.240313	0.438147	-0.14277	0.99996
	Q76N32	CEP68		Novel/uncharacterised (only regulated in primary T-cells)	1.03292	0.0108392	0.801622	0.028722	NaN	NaN	NaN	NaN
	P41208	CETN2		Novel/uncharacterised (also regulated in CEM-T4s)	0.425673	0.0337593	0.438059	0.0276653	-0.178147	0.589935	0.0747526	0.99996
	Q8TD26	CHD6		Vpr-dependent (Greenwood et al., 2018)	-0.463525	0.0395267	-0.311899	0.125751	-0.129207	0.591976	0.0408913	0.99996
	P26374	CHML		Vpr-dependent (Greenwood et al., 2018)	0.354691	0.0307983	0.361071	0.0267921	-0.124525	0.605747	-0.0304921	0.99996
	Q8WWK9	CKAP2		Vpr-dependent (Greenwood et al., 2018)	0.76146	0.00600386	0.688512	0.00925884	-0.0718546	0.738264	0.0802199	0.99996
	Q96NY7	CLIC6		Novel/uncharacterised (also regulated in CEM-T4s)	1.88259	0.00988659	2.0349	0.00768001	NaN	NaN	NaN	NaN
	O94985	CLSTN1		Vpr-dependent (Greenwood et al., 2018)	0.642768	0.0108027	0.96602	0.00187807	-0.150853	0.646979	-0.186125	0.99996
	I3L2B0	CLUH		Vpr-dependent (Greenwood et al., 2018)	-0.346024	0.0196865	-0.330798	0.0216184	-0.00122974	0.997364	-0.0480439	0.99996
	O75153	CLUH		Vpr-dependent (Greenwood et al., 2018)	-0.34456	0.0326003	-0.358018	0.0263452	-0.124408	0.594409	-0.0775393	0.99996
	Q8N0X4	CLYBL		Vpr-dependent (Greenwood et al., 2018)	0.539918	0.00531475	0.597342	0.00374458	0.0720063	0.794921	0.0147728	0.99996
	Q96DG6	CMBL		Novel/uncharacterised (only identified in primary T cells)	1.92015	0.00281296	1.61282	0.00640568	0.236067	0.736099	0.448937	0.99996
	Q15417	CNN3		Novel/uncharacterised (only identified in primary T cells)	1.10485	0.0108027	0.902294	0.0235991	-0.0280893	0.983178	-0.119879	0.99996
	P43155	CRAT		Novel/uncharacterised (only identified in primary T cells)	0.543798	0.0129164	0.676556	0.00551236	0.140797	0.639288	0.159552	0.99996
	Q9Y2S2	CRYL1		Novel/uncharacterised (only identified in primary T cells)	0.690527	0.00988659	0.644428	0.0133987	0.111989	0.738264	0.251134	0.99996
	Q01459	CTBS		Vpr-dependent (Greenwood et al., 2018)	0.593444	0.00965871	0.646752	0.0071107	0.341192	0.518356	0.228255	0.99996
	Q9NRF8	CTPS2		Novel/uncharacterised (only identified in primary T cells)	0.414445	0.0277608	0.314878	0.0690665	0.035888	0.885233	0.122763	0.99996
	P07858	CTSB		Novel/uncharacterised (also regulated in CEM-T4s)	0.405362	0.0276582	0.484563	0.0130824	0.871708	0.560634	-0.0192253	0.99996
	P07711	CTSL		Novel/uncharacterised (only identified in primary T cells)	1.59984	0.00286578	1.2899	0.00802301	NaN	NaN	NaN	NaN
	Q9H467	CUEDC2		Novel/uncharacterised (also regulated in CEM-T4s)	0.75268	0.0258004	0.724053	0.0277924	0.0506693	0.857379	0.292162	0.920392
	Q9NXE8	CWC25		Vpr (Greenwood et al., 2018)	-1.63147	0.000840032	-1.62896	0.000886609	-0.241588	0.516685	-0.0686144	0.99996
	Q9UHQ9	CYB5R1		Vpr-dependent (Greenwood et al., 2018)	0.447939	0.0240489	0.391737	0.0376919	0.191659	0.595526	0.0587184	0.99996
	Q7Z449	CYP2U1		Novel/uncharacterised (only regulated in primary T-cells)	0.55786	0.0144839	0.620191	0.00917019	-0.0616648	0.815841	0.163427	0.99996
	Q16850	CYP51A1		Novel/uncharacterised (also regulated in CEM-T4s)	0.634731	0.00962246	0.387943	0.0621877	0.0941228	0.617433	0.0970252	0.99996
	O60759	CYTIP		Novel/uncharacterised (only identified in primary T cells)	-0.505101	0.0366204	-0.275689	0.195028	-0.0972633	0.695214	-0.139503	0.99996
	P11182	DBT		Novel/uncharacterised (also regulated in CEM-T4s)	0.276482	0.0420532	0.39037	0.0103335	-0.128786	0.56967	0.132395	0.99996
	Q66K64	DCAF15		Novel/uncharacterised (also regulated in CEM-T4s)	-0.55705	0.0364003	-0.468058	0.0623609	-0.0411356	0.887478	-0.103556	0.99996
	Q9H816	DCLRE1B		Novel/uncharacterised (also regulated in CEM-T4s)	-0.695704	0.0424396	-1.01031	0.00917019	-0.0840533	0.782004	-0.0232389	0.99996
	Q92466	DDB2		Vpr-dependent (Greenwood et al., 2018)	0.437526	0.0233704	0.355462	0.0473977	0.137623	0.614792	0.22885	0.99996
	Q13206	DDX10		Novel/uncharacterised (only regulated in primary T-cells)	0.328784	0.0309687	0.386907	0.0156549	-0.143702	0.56967	-0.0996165	0.99996
	Q9UHI6	DDX20		Vpr (Greenwood et al., 2018)	-0.496314	0.00962246	-0.509557	0.00883735	0.0433601	0.901483	-0.00963684	0.99996
	Q9GZR7	DDX24		Vpr-dependent (Greenwood et al., 2018)	-0.717049	0.0100903	-0.711209	0.0106406	-0.193659	0.478145	0.0249144	0.99996
	Q96GQ7	DDX27		Vpr-dependent (Greenwood et al., 2018)	-0.593817	0.0129265	-0.558407	0.0162145	-0.244373	0.459512	-0.076215	0.99996
	Q9H8H2	DDX31		Vpr-dependent (Greenwood et al., 2018)	-0.844996	0.00365029	-0.693429	0.00905486	-0.183723	0.523563	-0.0441303	0.99996
	Q9Y2R4	DDX52		Vpr-dependent (Greenwood et al., 2018)	-0.440118	0.0216002	-0.343261	0.0506322	-0.203597	0.516685	-0.0447954	0.99996
	Q8TDD1	DDX54		Vpr-dependent (Greenwood et al., 2018)	-0.76256	0.046041	-0.785661	0.0379212	-0.281454	0.379052	-0.0904217	0.99996
	Q16698	DECR1		Vpr-dependent (Greenwood et al., 2018)	0.532868	0.00750129	0.472717	0.0128057	-0.116706	0.598121	0.000278281	0.99996
	Q5TB30	DEPDC1		Vpr-dependent (Greenwood et al., 2018)	1.1282	0.000112008	1.30289	6.48643e-05	NaN	NaN	NaN	NaN
	Q8WUY9	DEPDC1B		Vpr-dependent (Greenwood et al., 2018)	0.954303	0.0354938	0.656527	0.111148	0.110601	0.584967	0.105939	0.99996
	O60443	DFNA5		Novel/uncharacterised (only identified in primary T cells)	1.45509	0.00750129	1.32069	0.011538	-0.0389964	0.900422	0.261182	0.99996
	Q96DF8	DGCR14		Novel/uncharacterised (also regulated in CEM-T4s)	-0.756778	0.0148085	-0.764207	0.014131	-0.287642	0.472202	-0.0663695	0.99996
	Q16760	DGKD		Novel/uncharacterised (also regulated in CEM-T4s)	0.413762	0.0261199	0.44581	0.0181088	NaN	NaN	NaN	NaN
	Q13574	DGKZ		Novel/uncharacterised (also regulated in CEM-T4s)	0.308354	0.031098	0.289439	0.0367861	-0.114316	0.597111	0.0443407	0.99996
	Q15392	DHCR24		Vpr-dependent (Greenwood et al., 2018)	0.729076	0.00286578	0.585692	0.0081037	0.0928839	0.847885	0.260202	0.99996
	Q68CQ4	DIEXF		Vpr-dependent (Greenwood et al., 2018)	-0.401342	0.0408821	-0.264681	0.134062	-0.123277	0.80983	0.0486665	0.99996
	Q8TF46	DIS3L		Novel/uncharacterised (also regulated in CEM-T4s)	-0.283231	0.0403114	-0.336654	0.0190006	-0.201837	0.558768	-0.0766896	0.99996
	Q15398	DLGAP5		Vpr-dependent (Greenwood et al., 2018)	0.505721	0.00947514	0.432449	0.0176391	-0.111839	0.612785	0.00400992	0.99996
	Q15398-3	DLGAP5		Vpr-dependent (Greenwood et al., 2018)	0.636338	0.0436165	0.571233	0.059294	-0.111839	0.612785	0.00400992	0.99996
	Q14565	DMC1		Novel/uncharacterised (only identified in primary T cells)	0.905862	0.0178674	0.988974	0.0126219	NaN	NaN	NaN	NaN
	Q86Y56	DNAAF5		Vpr-dependent (Greenwood et al., 2018)	-0.441245	0.0421336	-0.361817	0.0759028	-0.113039	0.693814	-0.0369111	0.99996
	Q9UDY4	DNAJB4		Vpr-dependent (Greenwood et al., 2018)	0.772737	0.0127388	0.735158	0.0153563	0.21097	0.564307	0.0840552	0.99996
	O75190	DNAJB6		Vpr (Greenwood et al., 2018)	-0.684969	0.0325285	-0.708478	0.0265989	-0.000946092	0.998455	-0.0738245	0.99996
	Q9UKB3	DNAJC12		Novel/uncharacterised (only identified in primary T cells)	-1.39881	0.0137339	-1.27318	0.0193463	NaN	NaN	NaN	NaN
	Q99615	DNAJC7		Vpr-dependent (Greenwood et al., 2018)	-0.599375	0.0229022	-0.519177	0.0374496	0.0401394	0.833714	0.00470945	0.99996
	Q5QJE6	DNTTIP2		Vpr (Greenwood et al., 2018)	-0.862747	0.0128381	-0.739841	0.0225368	-0.197442	0.459512	-0.0680363	0.99996
	Q9BTV6	DPH7		Novel/uncharacterised (shown here to be Vif-dependent)	-1.98934	8.2783e-05	-0.0961598	0.713254	-0.286142	0.516685	-0.111713	0.99996
	O60762	DPM1		Novel/uncharacterised (also regulated in CEM-T4s)	0.432936	0.016282	0.531879	0.0071107	-0.125855	0.609798	0.0644481	0.99996
	A0A1C7CYX9	DPYSL2		Vpr-dependent (Greenwood et al., 2018)	2.25913	0.0129164	2.46813	0.00902389	0.0149114	0.962784	0.129871	0.99996
	Q14126	DSG2		Novel/uncharacterised (only regulated in primary T-cells)	1.08961	0.0190432	0.371323	0.338775	NaN	NaN	NaN	NaN
	Q96G46	DUS3L		Vpr-dependent (Greenwood et al., 2018)	-0.350813	0.0364738	-0.308324	0.0538619	-0.0712973	0.760081	-0.0464829	0.99996
	O75319	DUSP11		Vpr-dependent (Greenwood et al., 2018)	-1.30411	0.00111958	-1.23157	0.00187287	-0.0345524	0.946112	-0.204746	0.99996
	Q9NRW4	DUSP22		Novel/uncharacterised (also regulated in CEM-T4s)	0.758276	0.0265016	0.819549	0.0181088	0.0103535	0.982519	0.0569323	0.99996
	Q13011	ECH1		Novel/uncharacterised (also regulated in CEM-T4s)	0.469239	0.0272894	0.558382	0.0130824	-0.135766	0.602097	-0.00829784	0.99996
	O75521	ECI2		Novel/uncharacterised (only regulated in primary T-cells)	0.695427	0.0275294	0.738257	0.0203982	-0.0921245	0.777067	0.0281509	0.99996
	Q9H8V3	ECT2		Vpr (Greenwood et al., 2018)	-0.780742	0.00117323	-0.704009	0.0022701	-0.127593	0.596131	-0.098928	0.99996
	Q08426	EHHADH		Novel/uncharacterised (only identified in primary T cells)	0.693171	0.0354938	0.563439	0.067215	-0.0710759	0.822215	0.0425662	0.99996
	O14681	EI24		Novel/uncharacterised (also regulated in CEM-T4s)	0.505957	0.0121158	0.212067	0.191545	0.0358195	0.914308	0.168598	0.99996
	P55884	EIF3B		Vpr-dependent (Greenwood et al., 2018)	-0.282457	0.0395013	-0.238046	0.0654007	-0.00486025	0.989627	0.0293037	0.99996
	O15371	EIF3D		Vpr-dependent (Greenwood et al., 2018)	-0.343023	0.0458036	-0.322364	0.0526495	-0.0864661	0.687738	-0.0658923	0.99996
	P60228	EIF3E		Vpr-dependent (Greenwood et al., 2018)	-0.299894	0.0344408	-0.243913	0.0654007	-0.124726	0.593332	-0.0689593	0.99996
	Q14240	EIF4A2		Novel/uncharacterised (only regulated in primary T-cells)	-0.344009	0.0225217	-0.317261	0.028178	0.00161301	0.997364	0.0386905	0.99996
	P55010	EIF5		Vpr-dependent (Greenwood et al., 2018)	-0.338978	0.0493952	-0.358326	0.0376919	0.0298271	0.906852	-0.072678	0.99996
	A0A1C7CYX1	ELMSAN1		Vpr-dependent (Greenwood et al., 2018)	-0.677744	0.022607	-0.676781	0.0212166	-0.262907	0.822717	-0.179685	0.99996
	Q6PJG2	ELMSAN1		Vpr-dependent (Greenwood et al., 2018)	-0.605786	0.0495824	-0.623186	0.0419928	-0.0609396	0.80128	0.100134	0.99996
	Q96AY2	EME1		Vpr (control)	-0.874603	0.0364738	-0.814183	0.0441833	-0.117906	0.782034	0.111845	0.99996
	Q92979	EMG1		Vpr-dependent (Greenwood et al., 2018)	-0.443	0.0261353	-0.32911	0.07012	-0.16941	0.563956	-0.0589533	0.99996
	P54852	EMP3		Novel/uncharacterised (only regulated in primary T-cells)	-0.510323	0.0203504	-0.590459	0.0106843	0.413166	0.464828	0.263798	0.99996
	Q7L775	EPM2AIP1		Vpr-dependent (Greenwood et al., 2018)	0.881753	0.00281296	0.875322	0.00309743	-0.109818	0.700822	0.0496858	0.99996
	Q12929	EPS8		Novel/uncharacterised (only identified in primary T cells)	0.809164	0.0468248	0.632985	0.0963777	0.0507814	0.893179	-0.0707203	0.99996
	Q9H6S3	EPS8L2		Novel/uncharacterised (only regulated in primary T-cells)	1.56545	0.000559648	1.28921	0.00163943	1.03292	0.526236	0.406655	0.99996
	Q7Z2K6	ERMP1		Vpr-dependent (Greenwood et al., 2018)	0.446566	0.0258004	0.52443	0.0130824	0.309772	0.563833	0.105782	0.99996
	O75460	ERN1		Novel/uncharacterised (only regulated in primary T-cells)	-0.773247	0.0454025	-1.17042	0.00869497	NaN	NaN	NaN	NaN
	Q56NI9	ESCO2		Vpr (Greenwood et al., 2018)	-2.65472	1.52519e-05	-2.77226	1.56492e-05	-0.26194	0.459512	-0.0250989	0.99996
	Q6IPR1	ETFRF1		Novel/uncharacterised (only regulated in primary T-cells)	0.746025	0.0341507	0.774359	0.0273336	NaN	NaN	NaN	NaN
	P14921	ETS1		Vpr-dependent (Greenwood et al., 2018)	-0.540313	0.02182	-0.580583	0.0157246	-0.232652	0.568301	-0.11732	0.99996
	P41162	ETV3		Novel/uncharacterised (only regulated in primary T-cells)	-0.827672	0.0214603	-1.12227	0.00614504	-0.147612	0.599528	-0.173404	0.99996
	Q9UQ84	EXO1		Vpr-dependent (Greenwood et al., 2018)	-1.88678	9.13739e-05	-1.81718	0.000160015	-0.319387	0.539722	-0.147756	0.99996
	Q9UBQ6	EXTL2		Novel/uncharacterised (also regulated in CEM-T4s)	0.781175	0.022607	0.54415	0.0762015	NaN	NaN	NaN	NaN
	A6ZKI3	FAM127A		Novel/uncharacterised (only identified in primary T cells)	1.44087	0.00365029	1.4057	0.00453339	-0.2024	0.52032	-0.279528	0.751533
	Q3B820	FAM161A		Novel/uncharacterised (only identified in primary T cells)	-0.769252	0.00386454	-1.0255	0.00104904	NaN	NaN	NaN	NaN
	Q9NSI2	FAM207A		Vpr-dependent (Greenwood et al., 2018)	-0.843795	0.00394551	-0.687061	0.0103241	-0.135878	0.818941	-0.0674475	0.99996
	Q96KR6	FAM210B		Novel/uncharacterised (only identified in primary T cells)	0.645571	0.0146783	0.857834	0.00455282	0.0249856	0.942993	0.0657729	0.99996
	Q9BRX8	FAM213A		Novel/uncharacterised (only identified in primary T cells)	1.07086	0.00639168	0.907604	0.0130715	0.319106	0.598336	0.235313	0.99996
	Q9Y247	FAM50B		Novel/uncharacterised (only identified in primary T cells)	-0.372676	0.0436165	-0.229581	0.165249	0.0977189	0.845632	-0.174243	0.99996
	Q9NP50	FAM60A		Vpr-dependent (Greenwood et al., 2018)	-0.713178	0.0376674	-0.923335	0.0130824	-0.13253	0.676354	-0.19526	0.99996
	Q6ZS17	FAM65A		Novel/uncharacterised (also regulated in CEM-T4s)	0.701329	0.00186335	0.651168	0.00309743	0.189128	0.584603	0.0941231	0.99996
	Q9H4H8	FAM83D		Vpr-dependent (Greenwood et al., 2018)	0.793277	0.0167698	0.910404	0.00925884	-0.0152739	0.976258	0.0942374	0.99996
	Q9UKT4	FBXO5		Vpr-dependent (Greenwood et al., 2018)	-0.750542	0.00760242	-0.572772	0.0226098	-0.0825555	0.634009	0.0160205	0.99996
	P55899	FCGRT		Novel/uncharacterised (only identified in primary T cells)	1.20557	0.00416857	0.934352	0.0130824	0.0557532	0.803705	-0.0507917	0.99996
	P37268	FDFT1		Vpr-dependent (Greenwood et al., 2018)	1.29452	0.00526289	1.26905	0.00614504	-0.0477165	0.943875	0.353023	0.99996
	P22570	FDXR		Vpr-dependent (Greenwood et al., 2018)	1.17556	0.0170655	1.10326	0.0209673	0.123353	0.706289	0.275464	0.99996
	P49789	FHIT		Novel/uncharacterised (only identified in primary T cells)	0.405867	0.0319338	0.535959	0.00999853	-0.12582	0.717913	0.220488	0.99996
	Q8N6M3	FITM2		Vpr-dependent (Greenwood et al., 2018)	0.413037	0.0201627	0.223204	0.138566	NaN	NaN	NaN	NaN
	Q06787	FMR1		Novel/uncharacterised (shown here to be Vif-dependent)	-0.856199	0.000729591	0.00671066	0.970138	-0.112149	0.595526	0.0207809	0.99996
	Q06787-2	FMR1		Novel/uncharacterised (shown here to be Vif-dependent)	-0.742381	0.00394551	0.00216442	0.993197	0.0441504	0.89363	0.195227	0.99996
	Q5T0N5	FNBP1L		Novel/uncharacterised (only identified in primary T cells)	1.39611	0.0094678	1.26371	0.0143849	NaN	NaN	NaN	NaN
	Q9Y2H6	FNDC3A		Vpr-dependent (Greenwood et al., 2018)	0.400147	0.0229022	0.458017	0.0130715	0.0310272	0.895964	0.08424	0.99996
	Q08050	FOXM1		Novel/uncharacterised (also regulated in CEM-T4s)	-0.634992	0.0149009	-0.510543	0.0333369	-0.17805	0.549945	0.0778928	0.99996
	O43524	FOXO3		Novel/uncharacterised (only regulated in primary T-cells)	0.687957	0.00988659	0.78957	0.00614504	NaN	NaN	NaN	NaN
	Q9BZS1	FOXP3		Novel/uncharacterised (only identified in primary T cells)	-1.49073	5.89298e-05	-1.30316	0.000160015	0.248419	0.526236	0.0718652	0.99996
	Q8IVH2	FOXP4		Novel/uncharacterised (only regulated in primary T-cells)	0.61144	0.00538274	0.454551	0.0181088	-0.0837644	0.797473	-0.000808734	0.99996
	Q6ZNA5	FRRS1		Vpr-dependent (Greenwood et al., 2018)	1.46115	0.000757646	1.54878	0.000603713	NaN	NaN	NaN	NaN
	P02792	FTL		Novel/uncharacterised (only regulated in primary T-cells)	-0.566084	0.0344254	-0.578784	0.0289627	0.460992	0.606075	0.143051	0.99996
	O60353	FZD6		Vpr-dependent (Greenwood et al., 2018)	0.579175	0.0454205	0.773816	0.014179	-0.0535866	0.810882	-0.0180138	0.99996
	P24522	GADD45A		Novel/uncharacterised (only identified in primary T cells)	1.18031	0.0132115	0.903697	0.0364903	NaN	NaN	NaN	NaN
	Q96PP8	GBP5		Vpr-dependent (Greenwood et al., 2018)	0.543148	0.0233704	0.364707	0.0889236	0.101543	0.602564	-0.103611	0.99996
	P57678	GEMIN4		Vpr (Greenwood et al., 2018)	-0.369105	0.019359	-0.427816	0.0102269	0.0518525	0.892977	-0.0601727	0.99996
	Q9NZM4	GLTSCR1		Novel/uncharacterised (only identified in primary T cells)	0.305877	0.0360628	0.143166	0.264968	-0.000826524	0.998127	0.0992686	0.99996
	Q13823	GNL2		Vpr (Greenwood et al., 2018)	-1.00539	0.00907431	-1.12513	0.00614504	-0.124611	0.617433	-0.154654	0.99996
	Q9NVN8	GNL3L		Vpr (Greenwood et al., 2018)	-1.04317	0.0275294	-1.17967	0.016109	-0.285101	0.526236	-0.251696	0.99996
	Q3T8J9	GON4L		Vpr-dependent (Greenwood et al., 2018)	-0.737141	0.00501902	-0.646743	0.00905683	-0.0661493	0.658483	-0.00862645	0.99996
	Q86WP2	GPBP1		Novel/uncharacterised (also regulated in CEM-T4s)	-0.460372	0.0289884	-0.668811	0.00640568	-0.117518	0.68866	-0.00854181	0.99996
	Q7Z3F1	GPR155		Novel/uncharacterised (only identified in primary T cells)	0.702889	0.0055288	0.863417	0.0022701	0.599883	0.614792	-0.0971087	0.99996
	Q86YR5	GPSM1		Novel/uncharacterised (only identified in primary T cells)	0.652656	0.0205363	0.680006	0.0164209	0.0146306	0.964502	0.115074	0.99996
	Q6IC98	GRAMD4		Novel/uncharacterised (also regulated in CEM-T4s)	0.51751	0.0481799	0.796609	0.00870812	0.0185672	0.968418	0.12522	0.99996
	Q8TF76	GSG2		Vpr (Greenwood et al., 2018)	-2.2472	3.3122e-05	-2.47967	2.46015e-05	-0.147739	0.603285	-0.119869	0.99996
	P13984	GTF2F2		Vpr-dependent (Greenwood et al., 2018)	-0.372297	0.0146783	-0.403944	0.0103462	-0.0245982	0.94981	0.0319908	0.99996
	Q92664	GTF3A		Vpr-dependent (Greenwood et al., 2018)	-0.830845	0.00695427	-1.01693	0.00303887	-0.219987	0.885887	-0.0535592	0.99996
	Q9BX10	GTPBP2		Novel/uncharacterised (only regulated in primary T-cells)	-0.368872	0.0329028	-0.449111	0.0144521	-0.0629639	0.75464	-0.142632	0.99996
	Q9BZE4	GTPBP4		Vpr-dependent (Greenwood et al., 2018)	-0.615772	0.00354229	-0.745489	0.00158349	-0.19694	0.539722	-0.0875414	0.99996
	Q9NYZ3	GTSE1		Novel/uncharacterised (only regulated in primary T-cells)	-0.462308	0.0280401	-0.347774	0.0717989	-0.0506498	0.938023	0.00471085	0.99996
	P46976	GYG1		Novel/uncharacterised (also regulated in CEM-T4s)	-0.740202	0.0205147	-0.894326	0.00905683	0.472084	0.180064	0.0351332	0.99996
	P12544	GZMA		Vpr-dependent (Greenwood et al., 2018)	1.23019	0.046661	1.20561	0.046418	0.862663	0.516685	0.203226	0.99996
	Q5VWC8	HACD4		Novel/uncharacterised (also regulated in CEM-T4s)	0.757432	0.0358538	0.493661	0.128302	NaN	NaN	NaN	NaN
	P56524	HDAC4		Vpr-dependent (Greenwood et al., 2018)	0.425673	0.032505	0.411578	0.0340602	-0.123437	0.74752	0.0888066	0.99996
	Q8NCD3	HJURP		Vpr-dependent (Greenwood et al., 2018)	-0.735329	0.0163628	-0.532562	0.0530881	-0.191875	0.578369	-0.0272133	0.99996
	Q14527	HLTF		Vpr (control)	-1.70437	1.52519e-05	-1.53026	2.46015e-05	-0.103701	0.584967	-0.110536	0.99996
	P35914	HMGCL		Vpr-dependent (Greenwood et al., 2018)	0.774906	0.00897369	0.858535	0.00614504	-0.074733	0.676939	0.309968	0.346457
	Q8TB92	HMGCLL1		Novel/uncharacterised (only identified in primary T cells)	-0.484945	0.0391752	-0.19921	0.337485	NaN	NaN	NaN	NaN
	Q01581	HMGCS1		Vpr-dependent (Greenwood et al., 2018)	1.0218	0.0129164	0.855276	0.0253452	0.031339	0.926447	0.355178	0.726637
	O75330	HMMR		Vpr-dependent (Greenwood et al., 2018)	1.01809	0.000980613	1.19509	0.000534606	-0.00199819	0.998513	0.103259	0.99996
	Q9UPZ3	HPS5		Vpr-dependent (Greenwood et al., 2018)	0.580762	0.0468248	0.522021	0.0625107	-0.128852	0.589935	0.0378389	0.99996
	Q6YN16	HSDL2		Vpr-dependent (Greenwood et al., 2018)	0.600663	0.0313373	0.443032	0.0824972	-0.138951	0.577703	0.0470373	0.99996
	Q9Y6W8	ICOS		Novel/uncharacterised (only identified in primary T cells)	-0.578259	0.0171164	-0.723047	0.00692704	-0.00172868	0.997364	-0.0789943	0.99996
	Q13907	IDI1		Novel/uncharacterised (also regulated in CEM-T4s)	0.612308	0.00306736	0.674568	0.00214263	-0.0421843	0.890569	0.165979	0.99996
	Q12894	IFRD2		Novel/uncharacterised (also regulated in CEM-T4s)	-0.524322	0.0438778	-0.41586	0.087919	-0.156321	0.591976	-0.0615159	0.99996
	Q8WYA0	IFT81		Novel/uncharacterised (also regulated in CEM-T4s)	0.37869	0.0205363	0.282456	0.0566181	NaN	NaN	NaN	NaN
	O00425	IGF2BP3		Novel/uncharacterised (only regulated in primary T-cells)	1.43139	0.0339391	1.62829	0.0189082	NaN	NaN	NaN	NaN
	Q9H665	IGFLR1		Novel/uncharacterised (only identified in primary T cells)	0.458149	0.0358538	0.468383	0.0301133	0.106689	0.858383	0.0471213	0.99996
	Q969P0	IGSF8		Vpr-dependent (Greenwood et al., 2018)	-0.810375	0.00286578	-0.885605	0.0020411	-0.103199	0.685136	-0.236766	0.99996
	Q6UWB1	IL27RA		Novel/uncharacterised (only regulated in primary T-cells)	-0.467716	0.0395267	-0.487399	0.0308999	-0.00236871	0.997364	-0.12509	0.99996
	Q9NQS7	INCENP		Vpr-dependent (Greenwood et al., 2018)	0.583093	0.0229022	0.736023	0.00870812	-0.196488	0.516685	-0.0369817	0.99996
	Q8WWN9	IPCEF1		Novel/uncharacterised (only identified in primary T cells)	0.879661	0.0171164	0.637355	0.0547516	0.137232	0.825452	0.176737	0.99996
	Q9H1K1	ISCU		Vpr-dependent (Greenwood et al., 2018)	0.442952	0.0383898	0.417544	0.0441833	-0.161183	0.596131	0.0858141	0.99996
	Q9H9L3	ISG20L2		Vpr-dependent (Greenwood et al., 2018)	-0.468078	0.00795916	-0.568387	0.00376506	-0.176238	0.526236	-0.129949	0.99996
	Q9NPH2	ISYNA1		Novel/uncharacterised (only regulated in primary T-cells)	0.595708	0.0407813	0.425619	0.110576	0.143215	0.750053	-0.00187815	0.99996
	P17301	ITGA2		Novel/uncharacterised (only identified in primary T cells)	1.04983	0.0229022	1.16459	0.0148045	0.149975	0.742521	-0.0652852	0.99996
	P26006	ITGA3		Novel/uncharacterised (only identified in primary T cells)	0.726784	0.0411674	0.430901	0.174042	0.0351205	0.868036	0.0138085	0.99996
	Q08881	ITK		Novel/uncharacterised (also regulated in CEM-T4s)	-0.798438	0.00501902	-0.621165	0.0149133	-0.0024352	0.997364	-0.168844	0.99996
	O43736	ITM2A		Novel/uncharacterised (only regulated in primary T-cells)	1.29523	0.00600386	1.10083	0.0125412	-0.249619	0.635258	-0.217842	0.99996
	Q9Y287	ITM2B		Novel/uncharacterised (also regulated in CEM-T4s)	1.02065	0.000974719	1.23025	0.000480199	-0.0571444	0.920462	-0.0740493	0.99996
	Q14571	ITPR2		Novel/uncharacterised (also regulated in CEM-T4s)	0.686988	0.0094678	0.750522	0.00678509	-0.0649236	0.736469	0.114802	0.99996
	O75564	JRK		Novel/uncharacterised (also regulated in CEM-T4s)	-1.66617	0.0111063	-1.78194	0.00869497	-0.459364	0.205423	-0.273625	0.960248
	Q9Y4F3	KIAA0430		Novel/uncharacterised (also regulated in CEM-T4s)	-0.441181	0.0111629	-0.403329	0.0160047	0.0157607	0.940264	-0.0190518	0.99996
	O60268	KIAA0513		Novel/uncharacterised (only identified in primary T cells)	0.899646	0.0280766	1.02716	0.0160047	-0.0284604	0.969909	-0.0769572	0.99996
	Q9HCM1	KIAA1551		Vpr-dependent (Greenwood et al., 2018)	-0.78031	0.00977937	-0.68826	0.0163397	-0.0602067	0.837098	-0.237056	0.99996
	Q9BY89	KIAA1671		Novel/uncharacterised (only identified in primary T cells)	0.792827	0.0213345	0.809998	0.0181088	-0.143972	0.825861	0.207726	0.99996
	Q9ULH0	KIDINS220		Novel/uncharacterised (also regulated in CEM-T4s)	0.397693	0.0294706	0.458501	0.0160047	-0.114009	0.642777	0.0275506	0.99996
	P52732	KIF11		Vpr-dependent (Greenwood et al., 2018)	0.456863	0.0125823	0.506412	0.00830257	-0.145448	0.586797	-0.0342638	0.99996
	Q15058	KIF14		Vpr-dependent (Greenwood et al., 2018)	0.384831	0.0272894	0.422959	0.0176391	0.00680704	0.981524	-0.0323873	0.99996
	Q8NI77	KIF18A		Vpr (Greenwood et al., 2018)	-1.98242	8.59124e-05	-1.82911	0.000183432	-0.244252	0.401646	-0.0771659	0.99996
	Q86Y91	KIF18B		Vpr (Greenwood et al., 2018)	-2.04632	0.000892486	-2.02738	0.00104904	-0.845455	0.527795	-0.04878	0.99996
	O60282	KIF5C		Novel/uncharacterised (only identified in primary T cells)	0.525	0.0320884	0.61212	0.016391	0.0626536	0.859735	0.0760123	0.99996
	Q1ED39	KNOP1		Vpr-dependent (Greenwood et al., 2018)	-0.601465	0.0375966	-0.549979	0.0477093	-0.199638	0.464828	-0.0258434	0.99996
	Q16773	KYAT1		Vpr-dependent (Greenwood et al., 2018)	0.519544	0.0167402	0.503509	0.0181088	-0.0890857	0.749309	0.139949	0.99996
	Q9UQV4	LAMP3		Novel/uncharacterised (only identified in primary T cells)	1.63999	0.000579096	1.64049	0.000606562	-0.107197	0.665774	-0.0333153	0.99996
	Q9NS86	LANCL2		Novel/uncharacterised (also regulated in CEM-T4s)	-0.332234	0.0431779	-0.205931	0.160706	0.0923817	0.683328	0.0794085	0.99996
	P06239	LCK		Novel/uncharacterised (only regulated in primary T-cells)	-0.732639	0.00480798	-0.632038	0.00917019	-0.0456055	0.852139	-0.0483823	0.99996
	Q9UJU2	LEF1		Novel/uncharacterised (also regulated in CEM-T4s)	-1.21493	0.00538274	-0.942511	0.015873	-0.0958406	0.813633	-0.237213	0.99996
	Q96BZ8	LENG1		Novel/uncharacterised (also regulated in CEM-T4s)	-0.521941	0.0430333	-0.565385	0.0290237	0.0368799	0.891307	-0.0338109	0.99996
	O00182	LGALS9		Novel/uncharacterised (only regulated in primary T-cells)	0.449935	0.0225312	0.186521	0.26487	-0.0452913	0.976927	-0.00229762	0.99996
	Q9BT23	LIMD2		Novel/uncharacterised (only regulated in primary T-cells)	-0.60703	0.0272894	-0.600205	0.0267366	-0.065387	0.841612	0.0461319	0.99996
	P38571	LIPA		Vpr-dependent (Greenwood et al., 2018)	0.666522	0.0230141	0.456432	0.0820777	0.0190679	0.956249	0.218339	0.99996
	Q9BRT6	LLPH		Vpr-dependent (Greenwood et al., 2018)	-0.930079	0.00725595	-0.808934	0.0130824	-0.194772	0.472367	-0.14339	0.99996
	Q9NUN5	LMBRD1		Novel/uncharacterised (also regulated in CEM-T4s)	-0.593324	0.0299891	-0.564793	0.0333369	0.940349	0.401646	0.996087	0.461901
	Q8IWU2	LMTK2		Novel/uncharacterised (also regulated in CEM-T4s)	-0.721175	0.0299817	-0.975251	0.00870812	0.00631296	0.986084	0.0988872	0.99996
	Q07954	LRP1		Novel/uncharacterised (only identified in primary T cells)	1.7336	0.000876306	1.36548	0.00315092	NaN	NaN	NaN	NaN
	Q86X40	LRRC28		Novel/uncharacterised (only identified in primary T cells)	0.398723	0.0337036	0.356019	0.0466104	0.0136652	0.957173	-0.0770023	0.99996
	P48449	LSS		Novel/uncharacterised (also regulated in CEM-T4s)	0.702101	0.0418281	0.741106	0.0310803	0.00178514	0.997364	0.260087	0.697507
	Q5U5X0	LYRM7		Novel/uncharacterised (also regulated in CEM-T4s)	0.314128	0.0470002	0.326344	0.0381528	0.0270181	0.968061	0.32512	0.99996
	A8MSI8	LYRM9		Novel/uncharacterised (only identified in primary T cells)	1.14607	0.0048349	0.756667	0.0265989	NaN	NaN	NaN	NaN
	Q9HCI5	MAGEE1		Novel/uncharacterised (only identified in primary T cells)	0.811772	0.0216187	0.916951	0.0129063	NaN	NaN	NaN	NaN
	Q9NR34	MAN1C1		Novel/uncharacterised (only identified in primary T cells)	0.571223	0.0260212	0.416049	0.0744977	-0.159951	0.596524	0.100284	0.99996
	O14733	MAP2K7		Novel/uncharacterised (also regulated in CEM-T4s)	-0.368813	0.0167698	-0.310817	0.0308999	-0.0352914	0.8894	-0.124202	0.99996
	Q96GX5	MASTL		Vpr-dependent (Greenwood et al., 2018)	-0.867107	0.0209367	-0.923903	0.0156549	-0.0143372	0.974896	0.100903	0.99996
	O95243	MBD4		Vpr-dependent (Greenwood et al., 2018)	-1.04229	0.00556675	-1.00814	0.00678509	-0.278239	0.373009	-0.203171	0.936418
	P43121	MCAM		Novel/uncharacterised (only regulated in primary T-cells)	0.722809	0.0133274	0.87863	0.00614504	0.102785	0.813633	-0.00202732	0.99996
	P23508	MCC		Novel/uncharacterised (only identified in primary T cells)	0.822314	0.00696636	0.846374	0.00640611	0.183069	0.794991	0.0851893	0.99996
	Q7L590	MCM10		Vpr (control)	-1.37202	0.000401974	-1.4173	0.000345451	-0.113391	0.731657	0.017257	0.99996
	Q8NEM0	MCPH1		Novel/uncharacterised (also regulated in CEM-T4s)	-0.63467	0.0277027	-0.605545	0.0308787	-0.0885474	0.716771	-0.0580344	0.99996
	Q6DN12	MCTP2		Novel/uncharacterised (only identified in primary T cells)	0.47043	0.0209367	0.640137	0.00614504	0.0189681	0.983178	-0.372029	0.99996
	Q00987	MDM2		Novel/uncharacterised (only identified in primary T cells)	1.05301	0.0272894	0.965648	0.0356593	-0.339634	0.526236	0.293286	0.99996
	Q7L2J0	MEPCE		Vpr-dependent (Greenwood et al., 2018)	-0.626992	0.00498473	-0.738503	0.00252661	-0.091235	0.657982	-0.122974	0.99996
	O00587	MFNG		Novel/uncharacterised (only identified in primary T cells)	-0.680763	0.0276582	-0.592056	0.0439581	-0.130883	0.589935	-0.040642	0.99996
	Q8NAN2	MIGA1		Novel/uncharacterised (also regulated in CEM-T4s)	0.514967	0.0357593	0.743189	0.0081037	NaN	NaN	NaN	NaN
	Q8IUF8	MINA		Vpr-dependent (Greenwood et al., 2018)	-0.392179	0.0166503	-0.44275	0.00999577	-0.0086817	0.982821	-0.0111389	0.99996
	Q6P0N0	MIS18BP1		Novel/uncharacterised (only identified in primary T cells)	-0.656147	0.00408477	-0.492745	0.0147455	-0.275799	0.471574	-0.233462	0.99996
	Q8WV92	MITD1		Novel/uncharacterised (also regulated in CEM-T4s)	0.340217	0.041016	0.306761	0.0546973	-0.174168	0.48693	-0.048686	0.99996
	P46013	MKI67		Vpr-dependent (Greenwood et al., 2018)	-0.563358	0.0323481	-0.370352	0.117328	-0.162672	0.549945	-0.0353818	0.99996
	Q9HBH9	MKNK2		Novel/uncharacterised (only identified in primary T cells)	1.40031	0.0468918	1.5291	0.0313004	0.0529681	0.878417	0.309155	0.99996
	Q96EY8	MMAB		Novel/uncharacterised (also regulated in CEM-T4s)	0.744424	0.0092945	0.725189	0.0104558	-0.0993703	0.911308	0.209824	0.99996
	Q9BU76	MMTAG2		Vpr-dependent (Greenwood et al., 2018)	-0.740358	0.00185963	-0.665153	0.0035405	-0.150031	0.651298	0.140397	0.99996
	Q8NHP6	MOSPD2		Novel/uncharacterised (also regulated in CEM-T4s)	0.398309	0.0245433	0.352906	0.0367784	0.0330983	0.949409	0.0171175	0.99996
	P39210	MPV17		Novel/uncharacterised (only regulated in primary T-cells)	0.426297	0.0376674	0.32195	0.0897573	-0.0690051	0.681352	0.0509568	0.99996
	Q8N565	MREG		Novel/uncharacterised (also regulated in CEM-T4s)	0.41379	0.0270995	0.405855	0.0270362	NaN	NaN	NaN	NaN
	P43246	MSH2		Vpr-dependent (Greenwood et al., 2018)	-0.434893	0.0205147	-0.407318	0.0247483	-0.127512	0.617433	-0.0110113	0.99996
	P52701	MSH6		Vpr (Greenwood et al., 2018)	-0.470093	0.0338901	-0.506121	0.0234065	-0.0103631	0.972415	0.0449413	0.99996
	Q9HCI7	MSL2		Vpr-dependent (Greenwood et al., 2018)	-0.722982	0.0145044	-0.746157	0.0128057	-0.103563	0.56944	-0.0404312	0.99996
	Q15800	MSMO1		Novel/uncharacterised (also regulated in CEM-T4s)	1.3291	0.0403683	1.07555	0.0760193	0.166023	0.593332	0.430316	0.516298
	Q9Y3D2	MSRB2		Novel/uncharacterised (also regulated in CEM-T4s)	1.22448	0.00138175	0.908406	0.00640568	-0.0440681	0.886314	0.0667862	0.99996
	Q96NY9	MUS81		Vpr (control)	-1.32512	0.00600386	-1.47527	0.00404658	-0.0442911	0.926879	0.138279	0.99996
	Q9H7P6	MVB12B		Vpr-dependent (Greenwood et al., 2018)	0.612266	0.024283	0.815678	0.00768001	NaN	NaN	NaN	NaN
	P10242	MYB		Vpr-dependent (Greenwood et al., 2018)	-1.17157	0.0178674	-1.03335	0.0275859	-0.546631	0.0615114	-0.611156	0.0383532
	Q86UW6	N4BP2		Novel/uncharacterised (only regulated in primary T-cells)	0.252949	0.0497103	0.145769	0.209688	-0.0547536	0.798006	0.0518444	0.99996
	Q14596	NBR1		Novel/uncharacterised (also regulated in CEM-T4s)	-0.472278	0.0234832	-0.497999	0.01809	0.0100612	0.973954	-0.0312106	0.99996
	Q6PIU2	NCEH1		Vpr-dependent (Greenwood et al., 2018)	0.772641	0.0157111	0.661714	0.0274877	0.0383078	0.943248	0.0677214	0.99996
	O14777	NDC80		Vpr-dependent (Greenwood et al., 2018)	0.277693	0.0483157	0.362057	0.0165185	-0.0406676	0.901483	-0.0638433	0.99996
	Q969S2	NEIL2		Vpr-dependent (Greenwood et al., 2018)	-0.604277	0.00661887	-0.786265	0.00214186	0.117412	0.655601	-0.00361315	0.99996
	Q8TAT5	NEIL3		Novel/uncharacterised (also regulated in CEM-T4s)	-1.81828	0.000863215	-1.66865	0.00147725	NaN	NaN	NaN	NaN
	Q96PY6	NEK1		Vpr-dependent (Greenwood et al., 2018)	0.352236	0.0205363	0.342369	0.0214218	-0.136941	0.598121	0.0444873	0.99996
	Q6NW34	NEPRO		Vpr (Greenwood et al., 2018)	-0.624527	0.0395267	-0.904049	0.00881189	-0.0749689	0.64612	0.0193079	0.99996
	Q9BYG3	NIFK		Vpr-dependent (Greenwood et al., 2018)	-0.473019	0.0239438	-0.506733	0.0174576	-0.0960509	0.695664	-0.0653246	0.99996
	Q86UT6	NLRX1		Novel/uncharacterised (also regulated in CEM-T4s)	0.396052	0.0193388	0.484233	0.00830508	0.0424802	0.906838	0.00488848	0.99996
	Q9HAN9	NMNAT1		Vpr-dependent (Greenwood et al., 2018)	0.501068	0.0256101	0.589337	0.0130715	0.120477	0.586797	0.238922	0.813469
	Q9BVI4	NOC4L		Vpr-dependent (Greenwood et al., 2018)	-0.766429	0.000870192	-0.840321	0.000603713	-0.0264912	0.942993	-0.0267334	0.99996
	Q9UMY1	NOL7		Vpr (Greenwood et al., 2018)	-0.482569	0.0193388	-0.346906	0.0609143	-0.303474	0.459512	-0.124557	0.99996
	P78316	NOP14		Vpr-dependent (Greenwood et al., 2018)	-0.864346	0.00129407	-0.835592	0.00187287	-0.0858858	0.665728	-0.0154795	0.99996
	Q9Y3C1	NOP16		Vpr-dependent (Greenwood et al., 2018)	-0.742609	0.0138856	-0.710088	0.0163052	-0.133725	0.591976	-0.157863	0.99996
	Q04721	NOTCH2		Vpr-dependent (Greenwood et al., 2018)	0.724691	0.0252512	0.567779	0.0576429	0.0829428	0.854511	0.0481371	0.99996
	O95478	NSA2		Vpr-dependent (Greenwood et al., 2018)	-0.455318	0.0399877	-0.714417	0.00640611	-0.242758	0.539722	-0.209195	0.99996
	Q96L73	NSD1		Novel/uncharacterised (only identified in primary T cells)	-1.10404	0.00148443	-0.754265	0.00917019	-0.16753	0.539722	-0.0981728	0.99996
	P46459	NSF		Novel/uncharacterised (also regulated in CEM-T4s)	0.470233	0.0229022	0.602299	0.00830257	0.0456438	0.778347	0.125337	0.99996
	Q96P11-2	NSUN5		Vpr-dependent (Greenwood et al., 2018)	-0.468895	0.0301993	-0.243035	0.195041	-0.102407	0.741438	-0.118255	0.99996
	Q9Y5A7	NUB1		Novel/uncharacterised (also regulated in CEM-T4s)	0.539332	0.0173017	0.511753	0.0204774	0.0698919	0.83966	0.19704	0.99996
	Q9BZD4	NUF2		Vpr-dependent (Greenwood et al., 2018)	0.297133	0.043176	0.388691	0.0144521	-0.104661	0.742303	-0.063926	0.99996
	Q14980	NUMA1		Vpr-dependent (Greenwood et al., 2018)	-0.804243	0.0149009	-1.00766	0.00614504	-0.155289	0.526236	0.00790972	0.99996
	Q14980-2	NUMA1		Vpr-dependent (Greenwood et al., 2018)	-0.620722	0.00760242	-0.740272	0.00388499	-0.155289	0.526236	0.00790972	0.99996
	P49790	NUP153		Vpr-dependent (Greenwood et al., 2018)	-0.535561	0.00750129	-0.625586	0.00406944	-0.264532	0.489593	-0.0348693	0.99996
	Q9BXS6	NUSAP1		Vpr (Greenwood et al., 2018)	-0.784319	0.00602669	-0.800439	0.00614504	0.023511	0.943248	-0.076726	0.99996
	P00973	OAS1		Novel/uncharacterised (also regulated in CEM-T4s)	1.08929	0.00974478	1.08938	0.00999577	0.00241964	0.998451	0.0207524	0.99996
	Q9H4B0	OSGEPL1		Novel/uncharacterised (also regulated in CEM-T4s)	0.540282	0.0127388	0.560078	0.0106933	0.0460897	0.810298	0.222983	0.828666
	O00398	P2RY10		Novel/uncharacterised (only identified in primary T cells)	-0.786806	0.0129164	-0.983001	0.00540267	NaN	NaN	NaN	NaN
	Q9ULR5	PAIP2B		Novel/uncharacterised (also regulated in CEM-T4s)	1.04258	0.00736575	0.937056	0.0118041	NaN	NaN	NaN	NaN
	Q13153	PAK1		Vpr-dependent (Greenwood et al., 2018)	0.590993	0.00381137	0.61321	0.00359893	0.0997575	0.656185	0.170752	0.99996
	Q8NDF8	PAPD5		Vpr-dependent (Greenwood et al., 2018)	-0.493411	0.027858	-0.539797	0.0182562	-0.144722	0.560634	0.0108442	0.99996
	Q8N5Y8	PARP16		Novel/uncharacterised (only identified in primary T cells)	0.649308	0.0468248	0.718432	0.0295949	-0.129637	0.619083	0.131666	0.99996
	Q9Y6F1	PARP3		Novel/uncharacterised (only identified in primary T cells)	0.811186	0.00962246	0.636255	0.0253663	NaN	NaN	NaN	NaN
	Q9HBE1	PATZ1		Vpr-dependent (Greenwood et al., 2018)	-0.532508	0.03707	-0.555493	0.0289937	-0.0979882	0.683285	-0.0268045	0.99996
	P57723	PCBP4		Novel/uncharacterised (only identified in primary T cells)	0.770282	0.0464375	0.537767	0.128735	NaN	NaN	NaN	NaN
	Q9BSM1	PCGF1		Vpr-dependent (Greenwood et al., 2018)	-0.759437	0.0248484	-0.746477	0.0252138	-0.167671	0.567976	0.0148034	0.99996
	Q96MG8	PCMTD1		Vpr-dependent (Greenwood et al., 2018)	0.512718	0.0108392	0.559449	0.00800703	NaN	NaN	NaN	NaN
	Q9NV79	PCMTD2		Novel/uncharacterised (only regulated in primary T-cells)	0.317238	0.0467223	0.258049	0.0858985	-0.101669	0.71678	-0.17221	0.99996
	Q9UKL6	PCTP		Novel/uncharacterised (also regulated in CEM-T4s)	0.624503	0.0172864	0.556159	0.0263452	-0.147125	0.721957	0.0909148	0.99996
	Q9UHG3	PCYOX1		Vpr-dependent (Greenwood et al., 2018)	0.35979	0.0495824	0.350106	0.0506322	0.263709	0.610384	-0.00488396	0.99996
	Q8NBM8	PCYOX1L		Novel/uncharacterised (only identified in primary T cells)	0.463842	0.0277608	0.523984	0.0163052	-0.191007	0.586797	0.179387	0.99996
	Q15118	PDK1		Novel/uncharacterised (only regulated in primary T-cells)	0.808847	0.0132115	0.848143	0.0106933	0.110306	0.683285	0.175268	0.99996
	Q15120	PDK3		Vpr-dependent (Greenwood et al., 2018)	0.538399	0.0129164	0.586645	0.00905486	0.0113997	0.960376	0.129696	0.99996
	Q9P0J1	PDP1		Novel/uncharacterised (also regulated in CEM-T4s)	0.3839	0.0467678	0.317944	0.0806552	-0.0636068	0.782919	-0.0167497	0.99996
	P56589	PEX3		Novel/uncharacterised (also regulated in CEM-T4s)	0.291513	0.0354938	0.372124	0.0130715	0.0476939	0.778871	0.0996211	0.99996
	P78364	PHC1		Vpr-dependent (Greenwood et al., 2018)	0.76622	0.0255693	0.50963	0.0963777	0.172712	0.591976	0.3172	0.962732
	Q9UIL8	PHF11		Novel/uncharacterised (only identified in primary T cells)	-2.45627	3.3122e-05	-2.50539	3.26456e-05	-0.00917532	0.987485	0.280289	0.99996
	Q5T6S3	PHF19		Novel/uncharacterised (also regulated in CEM-T4s)	-0.790333	0.00974478	-0.927654	0.00543027	-0.0667033	0.81453	-0.00785048	0.99996
	Q96BD5	PHF21A		Vpr-dependent (Greenwood et al., 2018)	0.336369	0.0233327	0.273989	0.0469523	-0.0623279	0.712494	0.0649157	0.99996
	Q9UPP1	PHF8		Vpr-dependent (Greenwood et al., 2018)	-1.01334	0.00286578	-1.03259	0.00298197	-0.150563	0.539722	-0.10158	0.99996
	P46020	PHKA1		Vpr-dependent (Greenwood et al., 2018)	0.464832	0.0377934	0.535983	0.0203885	-0.00613137	0.995826	0.00814667	0.99996
	Q9Y5J5	PHLDA3		Novel/uncharacterised (only identified in primary T cells)	1.1677	0.0309687	1.03894	0.0442462	NaN	NaN	NaN	NaN
	Q96S52	PIGS		Novel/uncharacterised (also regulated in CEM-T4s)	0.302926	0.0418749	0.368777	0.0181088	-0.0584881	0.719153	0.0876148	0.99996
	O00443	PIK3C2A		Novel/uncharacterised (only regulated in primary T-cells)	0.30837	0.0470002	0.260371	0.0771778	0.00690286	0.980423	-0.0202685	0.99996
	O00750	PIK3C2B		Novel/uncharacterised (also regulated in CEM-T4s)	0.44273	0.0148212	0.380506	0.0260791	0.106154	0.596131	0.0424218	0.99996
	Q96BK5	PINX1		Vpr (Greenwood et al., 2018)	-1.30409	0.0048349	-1.29436	0.00551236	-0.235014	0.49538	-0.145782	0.99996
	Q9UKF7	PITPNC1		Vpr-dependent (Greenwood et al., 2018)	0.478365	0.0384789	0.437229	0.0490003	-0.0264115	0.947908	-0.0621604	0.99996
	Q8IV08	PLD3		Vpr-dependent (Greenwood et al., 2018)	0.447956	0.0490641	0.358404	0.0933321	0.436652	0.567425	0.192855	0.99996
	O00444	PLK4		Novel/uncharacterised (only identified in primary T cells)	-0.639734	0.0219707	-0.625625	0.0219882	-0.0402793	0.890794	-0.113472	0.99996
	Q8IY26	PLPP6		Novel/uncharacterised (only identified in primary T cells)	0.918221	0.00907431	0.581178	0.0520648	-0.15876	0.814775	0.091645	0.99996
	O15031	PLXNB2		Novel/uncharacterised (only identified in primary T cells)	0.977046	0.0137339	0.865982	0.0214218	0.699856	0.459512	0.47153	0.99996
	Q92871	PMM1		Novel/uncharacterised (also regulated in CEM-T4s)	0.539465	0.0156321	0.513624	0.0181088	-0.083572	0.799456	0.0990345	0.99996
	Q9NRX1	PNO1		Vpr-dependent (Greenwood et al., 2018)	-0.631137	0.00919983	-0.435508	0.0387517	-0.181814	0.629575	-0.161141	0.99996
	P06746	POLB		Novel/uncharacterised (also regulated in CEM-T4s)	-0.361452	0.0408821	-0.461235	0.0150558	-0.0498077	0.880395	0.0620376	0.99996
	Q9HCU8	POLD4		Novel/uncharacterised (also regulated in CEM-T4s)	0.962516	0.00248773	0.891484	0.00391432	0.541084	0.438147	0.215321	0.99996
	Q9BY77-2	POLDIP3		Novel/uncharacterised (also regulated in CEM-T4s)	-0.661838	0.0113892	-0.420566	0.0613838	-0.0441028	0.888621	-0.0870777	0.99996
	Q9NR33	POLE4		Novel/uncharacterised (also regulated in CEM-T4s)	-0.448691	0.0239438	-0.389509	0.0382816	0.00485497	0.995826	0.0488923	0.99996
	Q9UBT6	POLK		Vpr-dependent (Greenwood et al., 2018)	-0.392016	0.0302164	-0.406399	0.0246804	-0.208519	0.555464	-0.0699783	0.99996
	Q99575	POP1		Vpr-dependent (Greenwood et al., 2018)	-0.499474	0.00947533	-0.421975	0.0182985	0.120027	0.782804	-0.0773282	0.99996
	Q13136	PPFIA1		Novel/uncharacterised (also regulated in CEM-T4s)	-0.473169	0.0157728	0.144637	0.374307	0.014478	0.959421	0.0795435	0.99996
	P50336	PPOX		Vpr-dependent (Greenwood et al., 2018)	0.398455	0.0132115	0.433666	0.00922015	0.090795	0.611481	0.0528189	0.99996
	P67775	PPP2CA		Novel/uncharacterised (also regulated in CEM-T4s)	-0.683577	0.00295764	-0.124256	0.44547	-0.16568	0.883752	-0.0573735	0.99996
	P30153	PPP2R1A		Novel/uncharacterised (also regulated in CEM-T4s)	-0.491507	0.00386454	-0.106145	0.391599	0.0359133	0.894033	-0.0481347	0.99996
	P30154	PPP2R1B		Novel/uncharacterised (also regulated in CEM-T4s)	-0.943013	0.00148794	-0.162989	0.407249	-0.0642183	0.766462	-0.102662	0.99996
	Q15172	PPP2R5A		Vif (control)	-1.5095	3.10476e-05	0.10389	0.498405	0.118332	0.596696	0.00321527	0.99996
	Q13362-4	PPP2R5C		Vif (control)	-2.41082	1.52519e-05	-0.0745398	0.754861	-0.206259	0.549945	-0.060209	0.99996
	Q13362	PPP2R5C		Vif (control)	-1.81847	5.74141e-05	-0.147621	0.478006	0.108464	0.670144	0.0117682	0.99996
	Q14738	PPP2R5D		Vif (control)	-2.27609	8.49411e-06	-0.115862	0.501615	-0.028304	0.890496	-0.0198868	0.99996
	Q16537	PPP2R5E		Vif (control)	-1.95239	8.59124e-05	-0.0311935	0.914399	-0.0425303	0.879797	0.0467191	0.99996
	Q08209	PPP3CA		Vpr-dependent (Greenwood et al., 2018)	0.454391	0.00873092	0.487235	0.00670615	0.0676129	0.782578	0.0758397	0.99996
	Q8TF05	PPP4R1		Novel/uncharacterised (also regulated in CEM-T4s)	0.433785	0.0303167	0.355141	0.0582808	0.0513186	0.837098	-0.0328518	0.99996
	O43663	PRC1		Vpr-dependent (Greenwood et al., 2018)	0.719535	0.00696636	0.837734	0.00388499	-0.135455	0.691819	-0.00904918	0.99996
	Q9NQV6	PRDM10		Vpr-dependent (Greenwood et al., 2018)	-0.388006	0.0136771	-0.319758	0.028178	-0.131121	0.570735	0.0534292	0.99996
	Q13029	PRDM2		Novel/uncharacterised (also regulated in CEM-T4s)	-0.838068	0.00760242	-0.770586	0.0110018	-0.166375	0.503397	-0.0118258	0.99996
	Q9BZL6	PRKD2		Novel/uncharacterised (also regulated in CEM-T4s)	0.329715	0.0454025	0.237571	0.117247	0.060749	0.772941	0.0623982	0.99996
	O94806	PRKD3		Novel/uncharacterised (only regulated in primary T-cells)	0.883527	0.0324105	0.718511	0.0624859	1.16269	0.459512	0.148162	0.99996
	P04156	PRNP		Novel/uncharacterised (only regulated in primary T-cells)	-0.4489	0.0434499	-0.511438	0.0247483	0.208294	0.534291	0.0879616	0.99996
	Q9UNN8	PROCR		Novel/uncharacterised (only regulated in primary T-cells)	1.05007	0.0229022	1.118	0.0169086	NaN	NaN	NaN	NaN
	Q86WR7	PROSER2		Novel/uncharacterised (only regulated in primary T-cells)	1.16873	0.0341507	1.40605	0.0157674	NaN	NaN	NaN	NaN
	Q96HE9	PRR11		Vpr-dependent (Greenwood et al., 2018)	1.06855	0.00815898	0.982194	0.0120215	-0.220477	0.604645	-0.0771413	0.99996
	Q9ULL5	PRR12		Vpr-dependent (Greenwood et al., 2018)	-0.832638	0.00892571	-0.8429	0.00869497	-0.143287	0.551921	-0.0297833	0.99996
	Q9BWN1	PRR14		Novel/uncharacterised (only regulated in primary T-cells)	-1.10557	0.00270885	-0.805025	0.010752	-0.117589	0.652059	0.0701401	0.99996
	Q5THK1	PRR14L		Novel/uncharacterised (also regulated in CEM-T4s)	-1.21314	0.00217875	-0.894224	0.00903625	-0.364416	0.428128	-0.20726	0.99996
	Q05397	PTK2		Novel/uncharacterised (only identified in primary T cells)	0.818315	0.00760242	0.918962	0.00505044	0.0743707	0.882996	0.114013	0.99996
	Q9Y2R2	PTPN22		Novel/uncharacterised (only identified in primary T cells)	-1.04323	0.000974719	-0.904794	0.0022701	0.0305116	0.920461	0.0448038	0.99996
	P10586	PTPRF		Novel/uncharacterised (only regulated in primary T-cells)	0.63198	0.0132115	0.598392	0.0162145	NaN	NaN	NaN	NaN
	Q86Y79	PTRH1		Novel/uncharacterised (also regulated in CEM-T4s)	0.462044	0.0444328	0.398119	0.067701	-0.0216394	0.930116	0.0506697	0.99996
	Q9Y6I8	PXMP4		Vpr-dependent (Greenwood et al., 2018)	0.694034	0.0261199	0.568787	0.0506322	0.223902	0.653902	0.208124	0.99996
	Q15274	QPRT		Vpr-dependent (Greenwood et al., 2018)	2.31925	0.000853618	2.44493	0.000663495	NaN	NaN	NaN	NaN
	Q9BXF6	RAB11FIP5		Novel/uncharacterised (only identified in primary T cells)	1.33035	0.0180989	1.50502	0.0106406	0.397663	0.279055	0.142742	0.99996
	P59190	RAB15		Vpr-dependent (Greenwood et al., 2018)	1.24307	0.0205363	1.03939	0.0379067	NaN	NaN	NaN	NaN
	O00194	RAB27B		Novel/uncharacterised (only identified in primary T cells)	0.963313	0.00281514	1.19768	0.00104904	0.186194	0.89148	-0.410107	0.99996
	Q15771	RAB30		Novel/uncharacterised (also regulated in CEM-T4s)	0.759268	0.0496643	0.633516	0.0835544	-0.0917631	0.716771	0.0903098	0.99996
	Q13636	RAB31		Novel/uncharacterised (only identified in primary T cells)	2.97142	0.00122195	3.63266	0.000534606	NaN	NaN	NaN	NaN
	P57729	RAB38		Novel/uncharacterised (only identified in primary T cells)	1.9766	0.00499501	2.01504	0.00501818	0.153333	0.738348	-0.0884693	0.99996
	Q9NP90	RAB9B		Vpr-dependent (Greenwood et al., 2018)	0.457094	0.0497103	0.453608	0.0473977	NaN	NaN	NaN	NaN
	Q5R372	RABGAP1L		Vpr-dependent (Greenwood et al., 2018)	0.31249	0.049157	0.251991	0.0921557	-0.0133878	0.981052	0.103352	0.99996
	Q9H0H5	RACGAP1		Novel/uncharacterised (also regulated in CEM-T4s)	0.596037	0.00394551	0.513797	0.00819075	-0.0580772	0.864255	0.0736459	0.99996
	Q9Y620	RAD54B		Vpr-dependent (Greenwood et al., 2018)	-0.728148	0.00907431	-0.838343	0.0054188	-0.183498	0.560634	-0.0850846	0.99996
	Q92698	RAD54L		Vpr-dependent (Greenwood et al., 2018)	-0.646677	0.0276582	-0.689452	0.0202397	-0.15833	0.607015	-0.0223431	0.99996
	Q9UKM9	RALY		Vpr-dependent (Greenwood et al., 2018)	-1.30704	0.00394551	-1.42869	0.00303887	-0.137795	0.665528	-0.0405688	0.99996
	O60518	RANBP6		Vpr-dependent (Greenwood et al., 2018)	0.792586	0.00365029	0.928856	0.00191884	-0.145747	0.541656	-0.264851	0.55378
	P46060	RANGAP1		Novel/uncharacterised (also regulated in CEM-T4s)	-0.445686	0.0159641	-0.0855806	0.58825	-0.194872	0.567425	-0.0796271	0.99996
	Q86WH2	RASSF3		Vpr-dependent (Greenwood et al., 2018)	0.705721	0.0089346	0.560477	0.0217766	0.0734401	0.760976	0.0369913	0.99996
	Q8IY67	RAVER1		Vpr-dependent (Greenwood et al., 2018)	-0.992781	0.00102545	-1.03558	0.00101808	-0.0557387	0.7778	-0.0352003	0.99996
	E9PAU2	RAVER1		Vpr-dependent (Greenwood et al., 2018)	-0.861429	0.00100773	-0.989421	0.000603713	-0.188903	0.560634	-0.0845453	0.99996
	Q9Y4C8	RBM19		Vpr-dependent (Greenwood et al., 2018)	0.623112	0.0446597	0.683424	0.0288992	-0.150612	0.516685	-0.102174	0.99996
	Q9NW13	RBM28		Vpr-dependent (Greenwood et al., 2018)	-0.578063	0.00365029	-0.4919	0.00802301	-0.161213	0.586797	-0.134426	0.99996
	Q9Y2P8	RCL1		Vpr-dependent (Greenwood et al., 2018)	-0.681549	0.0134974	-0.551352	0.0296895	-0.233473	0.442807	-0.089107	0.99996
	O94761	RECQL4		Novel/uncharacterised (also regulated in CEM-T4s)	-0.71419	0.0256101	-0.64535	0.0354614	-0.00246881	0.997364	0.0538575	0.99996
	O94762	RECQL5		Vpr-dependent (Greenwood et al., 2018)	-0.527398	0.0225312	-0.627421	0.0106406	-0.00321323	0.995826	0.0607457	0.99996
	Q8N1G1	REXO1		Vpr-dependent (Greenwood et al., 2018)	-0.575763	0.0374092	-0.673495	0.0188331	-0.0924727	0.617433	0.0751073	0.99996
	Q2KHR2	RFX7		Novel/uncharacterised (only regulated in primary T-cells)	0.586342	0.0451864	0.565821	0.0469523	0.149748	0.586797	0.100061	0.99996
	P49795	RGS19		Novel/uncharacterised (also regulated in CEM-T4s)	-0.401138	0.0447769	-0.238941	0.181082	-0.0875854	0.803705	0.0782885	0.99996
	P08134	RHOC		Novel/uncharacterised (also regulated in CEM-T4s)	1.35886	0.0339391	1.01108	0.0858985	-0.254553	0.786909	-0.399451	0.99996
	Q5EBL4	RILPL1		Novel/uncharacterised (only identified in primary T cells)	0.518976	0.0302164	0.526048	0.0267921	-0.165792	0.597111	-0.0578588	0.99996
	O14730	RIOK3		Vpr-dependent (Greenwood et al., 2018)	-0.451154	0.0497103	-0.58461	0.0175433	-0.0752417	0.845972	0.112462	0.99996
	Q96LZ7	RMDN2		Novel/uncharacterised (only identified in primary T cells)	0.641809	0.00305108	0.610506	0.0041601	0.0206383	0.978644	-0.00980317	0.99996
	Q8NCN4	RNF169		Vpr-dependent (Greenwood et al., 2018)	-1.41802	6.12001e-05	-1.37494	0.000100402	-0.13562	0.560634	-0.0683376	0.99996
	Q9H9Y2	RPF1		Novel/uncharacterised (only regulated in primary T-cells)	0.347895	0.0272539	0.358432	0.0222994	0.0334737	0.920462	-0.184315	0.99996
	P78345	RPP38		Novel/uncharacterised (also regulated in CEM-T4s)	-0.469034	0.0149766	-0.443406	0.0181088	-0.183422	0.567425	-0.0404611	0.99996
	Q86WX3	RPS19BP1		Vpr-dependent (Greenwood et al., 2018)	-1.04135	0.0216044	-0.90955	0.0337546	-0.281079	0.428128	-0.00679164	0.99996
	P55042	RRAD		Novel/uncharacterised (only identified in primary T cells)	2.97492	0.000666175	2.20692	0.00315092	NaN	NaN	NaN	NaN
	Q9NQL2	RRAGD		Novel/uncharacterised (only identified in primary T cells)	0.514083	0.0471486	0.705508	0.0133402	-0.175592	0.586797	0.0150337	0.99996
	Q7LG56	RRM2B		Vpr-dependent (Greenwood et al., 2018)	0.53403	0.0384789	0.193409	0.401038	0.010479	0.982519	0.0682283	0.99996
	O43159	RRP8		Vpr-dependent (Greenwood et al., 2018)	-0.386204	0.0133274	-0.343864	0.0205935	-0.209999	0.549945	-0.0646432	0.99996
	Q15404	RSU1		Vpr-dependent (Greenwood et al., 2018)	0.276939	0.0449683	0.299095	0.0308999	-0.063419	0.798132	0.0190294	0.99996
	Q96DX8	RTP4		Novel/uncharacterised (only identified in primary T cells)	1.05352	0.00129407	1.01701	0.00187287	-0.181585	0.786909	-0.173954	0.99996
	Q7L099	RUFY3		Vpr-dependent (Greenwood et al., 2018)	0.305988	0.0462025	0.348918	0.0264571	0.170477	0.716146	0.0135358	0.99996
	P57060	RWDD2B		Novel/uncharacterised (also regulated in CEM-T4s)	0.378801	0.0363493	0.397774	0.0277924	0.0685796	0.784052	0.264939	0.960248
	Q9Y3V2	RWDD3		Novel/uncharacterised (also regulated in CEM-T4s)	0.317957	0.0408821	0.405018	0.0151065	-0.0306283	0.962784	0.0280237	0.99996
	Q96BU1	S100PBP		Novel/uncharacterised (only identified in primary T cells)	-1.28009	0.000510073	-1.28848	0.000534606	-0.0549942	0.754714	0.115789	0.99996
	Q8IVG5	SAMD9L		Vpr-dependent (Greenwood et al., 2018)	1.16628	0.00350059	1.16105	0.00388499	0.165158	0.611976	0.177164	0.99996
	Q9NSI8	SAMSN1		Novel/uncharacterised (only regulated in primary T-cells)	0.81445	0.000870192	0.260765	0.0932045	0.0196728	0.970073	-0.0468718	0.99996
	O75845	SC5D		Vpr-dependent (Greenwood et al., 2018)	1.0024	0.00501902	0.700024	0.0217477	0.506185	0.658483	0.189745	0.99996
	Q14108	SCARB2		Vpr-dependent (Greenwood et al., 2018)	1.08168	0.00142606	1.10095	0.00158349	0.632892	0.45938	0.212287	0.99996
	O00767	SCD		Novel/uncharacterised (also regulated in CEM-T4s)	1.52246	0.00204412	1.55775	0.00207186	-0.269796	0.526236	0.0694686	0.99996
	Q9NVU7	SDAD1		Vpr-dependent (Greenwood et al., 2018)	-0.345581	0.0407813	-0.441397	0.0150251	-0.140094	0.539722	0.0160142	0.99996
	P31431	SDC4		Novel/uncharacterised (only identified in primary T cells)	-1.06505	0.0307508	-0.94211	0.0447465	0.433906	0.612785	0.124993	0.99996
	Q96C92	SDCCAG3		Novel/uncharacterised (only regulated in primary T-cells)	0.477478	0.0312899	0.417403	0.0472789	-0.200228	0.600754	0.0236688	0.99996
	Q92503	SEC14L1		Vpr-dependent (Greenwood et al., 2018)	0.37348	0.0398427	0.38756	0.0316138	0.238455	0.465501	-0.137378	0.99996
	Q96T21	SECISBP2		Vpr-dependent (Greenwood et al., 2018)	-0.84853	0.000929948	-1.04113	0.000388337	-0.0926452	0.60173	-0.0403863	0.99996
	Q9GZR1	SENP6		Vpr-dependent (Greenwood et al., 2018)	-0.560255	0.0493952	-0.602571	0.0355647	-0.0871097	0.679899	-0.0515245	0.99996
	Q9NVA2	SEPT11		Novel/uncharacterised (only identified in primary T cells)	0.40677	0.0160725	0.522473	0.00614504	0.328235	0.602038	0.268347	0.99996
	Q9UH03	SEPT3		Novel/uncharacterised (only identified in primary T cells)	1.45825	0.0225217	1.01616	0.075738	-0.0190201	0.974733	-0.0452299	0.99996
	Q86VE9	SERINC5		Nef (control)	-0.871711	0.0055288	-0.720494	0.0128057	NaN	NaN	NaN	NaN
	Q9BYW2	SETD2		Vpr-dependent (Greenwood et al., 2018)	-0.559557	0.0229022	-0.596081	0.0169642	-0.165721	0.516685	0.0319574	0.99996
	Q5FBB7	SGO1		Novel/uncharacterised (also regulated in CEM-T4s)	-0.669361	0.0220205	0.11159	0.671248	-0.0280891	0.894276	0.18853	0.99996
	Q562F6	SGO2		Vpr-dependent (Greenwood et al., 2018)	1.01789	0.000559648	1.17986	0.000287548	-0.0353215	0.863627	0.0339306	0.99996
	Q9HAT2	SIAE		Novel/uncharacterised (only identified in primary T cells)	0.728965	0.0256468	0.733535	0.0233206	0.125014	0.845632	0.222757	0.99996
	Q9NXL6	SIDT1		Novel/uncharacterised (only identified in primary T cells)	1.18159	0.000929948	1.26557	0.000745385	NaN	NaN	NaN	NaN
	Q8NBJ9	SIDT2		Vpr-dependent (Greenwood et al., 2018)	0.845077	0.00365029	0.845158	0.00398506	0.279403	0.666693	-0.00213852	0.99996
	Q9H173	SIL1		Vpr-dependent (Greenwood et al., 2018)	0.757615	0.035457	0.713062	0.0409779	0.360328	0.56967	0.101612	0.99996
	Q96EB6	SIRT1		Novel/uncharacterised (also regulated in CEM-T4s)	-0.95547	0.00286763	-1.05537	0.00198135	-0.192329	0.555464	-0.201328	0.99996
	Q8IXJ6	SIRT2		Novel/uncharacterised (also regulated in CEM-T4s)	0.285337	0.0358409	0.269352	0.0410484	0.00757752	0.982519	0.0163582	0.99996
	Q9NTG7	SIRT3		Vpr-dependent (Greenwood et al., 2018)	0.617306	0.00594208	0.68956	0.00392413	-0.147957	0.596131	0.220809	0.99996
	Q14493	SLBP		Vpr-dependent (Greenwood et al., 2018)	-0.522803	0.0434499	-0.689605	0.0141977	-0.180428	0.555464	-0.0238335	0.99996
	P41440	SLC19A1		Vpr-dependent (Greenwood et al., 2018)	-0.727279	0.00892571	-0.557144	0.0253452	-0.213878	0.560634	-0.134692	0.99996
	Q15758	SLC1A5		Vpr-dependent (Greenwood et al., 2018)	-0.57859	0.0461529	-0.576691	0.0435427	-0.31377	0.539916	-0.0972301	0.99996
	P53007	SLC25A1		Novel/uncharacterised (also regulated in CEM-T4s)	0.495127	0.00602669	0.576819	0.00337863	-0.00651518	0.981052	0.142739	0.99996
	O14975	SLC27A2		Novel/uncharacterised (only identified in primary T cells)	0.509226	0.0293392	0.550691	0.0202381	-0.110041	0.614892	-0.125697	0.99996
	Q96QE2	SLC2A13		Novel/uncharacterised (also regulated in CEM-T4s)	1.35209	0.00328235	1.27309	0.00464661	NaN	NaN	NaN	NaN
	L0R6Q1	SLC35A4		Novel/uncharacterised (only identified in primary T cells)	0.516352	0.0253851	0.610074	0.0128057	0.234924	0.591976	0.116176	0.99996
	Q9H2H9	SLC38A1		Vpu (control)	-1.28076	0.00394551	-1.19184	0.00614504	-0.190164	0.591976	-0.114386	0.99996
	Q96QD8	SLC38A2		Novel/uncharacterised (only regulated in primary T-cells)	-1.06295	0.0201627	-1.10421	0.0162145	-0.0907626	0.839911	-0.388252	0.99996
	Q8WUX1	SLC38A5		Novel/uncharacterised (only identified in primary T cells)	-0.670708	0.0201627	-0.837361	0.00807925	-0.257655	0.471574	-0.153764	0.99996
	Q9BRY0	SLC39A3		Vpr-dependent (Greenwood et al., 2018)	-0.609524	0.0416534	-0.707839	0.0215097	NaN	NaN	NaN	NaN
	P30825	SLC7A1		Vpr-dependent (Greenwood et al., 2018)	-0.930967	0.0432456	-0.904324	0.0442462	-0.21051	0.539722	-0.171971	0.99996
	P82251	SLC7A9		Novel/uncharacterised (only identified in primary T cells)	-1.14257	0.0497103	-0.555886	0.291933	NaN	NaN	NaN	NaN
	Q9BQI6	SLF1		Novel/uncharacterised (also regulated in CEM-T4s)	-1.0085	0.0149009	-1.36468	0.0042688	-0.117539	0.617433	-0.165199	0.99996
	Q8IX21	SLF2		Vpr-dependent (Greenwood et al., 2018)	-3.11242	0.000113229	-3.32372	0.000102059	-0.211113	0.523563	-0.135877	0.99996
	A0A087WVP4	SMTN		Vpr-dependent (Greenwood et al., 2018)	1.25965	0.00186335	1.29563	0.00189776	-0.0521318	0.865559	-0.0128966	0.99996
	P53814	SMTN		Vpr-dependent (Greenwood et al., 2018)	1.86591	0.00386454	1.8555	0.00430389	-0.0521318	0.865559	-0.0128966	0.99996
	Q53HV7	SMUG1		Vpr (control)	-2.74702	4.46693e-05	-2.87177	3.91982e-05	NaN	NaN	NaN	NaN
	Q16533	SNAPC1		Novel/uncharacterised (also regulated in CEM-T4s)	-0.574372	0.00773658	-0.702162	0.0035405	-0.0433043	0.832532	-0.0220717	0.99996
	Q13487	SNAPC2		Novel/uncharacterised (only identified in primary T cells)	-0.755657	0.0301768	-0.704022	0.0367784	-0.098054	0.765282	-0.0185188	0.99996
	Q5SXM2	SNAPC4		Novel/uncharacterised (also regulated in CEM-T4s)	-0.780242	0.026784	-0.918739	0.0133373	0.0518886	0.845632	-0.0465182	0.99996
	Q9NRH2	SNRK		Vpr-dependent (Greenwood et al., 2018)	0.524064	0.0194315	-0.0721345	0.726359	-0.0639918	0.780471	0.133559	0.99996
	Q13884	SNTB1		Novel/uncharacterised (only identified in primary T cells)	0.359414	0.0341507	0.477154	0.0105114	0.0701564	0.75464	0.174542	0.99996
	Q13573	SNW1		Vpr-dependent (Greenwood et al., 2018)	-0.418503	0.024283	-0.439322	0.0188218	-0.141977	0.586797	-0.0586539	0.99996
	Q96RF0	SNX18		Vpr-dependent (Greenwood et al., 2018)	0.707495	0.0149388	0.748295	0.0120551	0.0332868	0.904606	-0.0812194	0.99996
	Q5VWJ9	SNX30		Vpr-dependent (Greenwood et al., 2018)	0.442646	0.0200166	0.289013	0.0844075	0.156746	0.578369	0.0943523	0.99996
	Q9Y5X1	SNX9		Novel/uncharacterised (only identified in primary T cells)	0.581135	0.00704025	0.554731	0.0088264	0.326197	0.285548	0.254977	0.750861
	Q07890	SOS2		Novel/uncharacterised (only identified in primary T cells)	0.623593	0.0312511	0.57225	0.0398058	0.0306056	0.908361	0.167668	0.99996
	Q9HB58	SP110		Novel/uncharacterised (only regulated in primary T-cells)	0.489737	0.0108392	0.532483	0.00802301	-0.128741	0.712494	0.0505036	0.99996
	Q13342	SP140		Novel/uncharacterised (only identified in primary T cells)	0.581461	0.0349091	0.650122	0.0210868	-0.231854	0.658483	0.099982	0.99996
	Q96R06	SPAG5		Vpr-dependent (Greenwood et al., 2018)	0.473515	0.0205909	0.515514	0.014179	-0.0367411	0.851031	-0.0344585	0.99996
	Q56A73	SPIN4		Vpr-dependent (Greenwood et al., 2018)	0.983958	0.0196551	0.906011	0.0253663	NaN	NaN	NaN	NaN
	P16150	SPN		Novel/uncharacterised (also regulated in CEM-T4s)	-0.590205	0.0463056	-0.345742	0.191923	-0.171413	0.595526	0.0124551	0.99996
	Q8NCJ5	SPRYD3		Novel/uncharacterised (also regulated in CEM-T4s)	-0.366035	0.0307508	-0.337553	0.0382861	-0.0662192	0.782627	0.0121863	0.99996
	Q14534	SQLE		Vpr-dependent (Greenwood et al., 2018)	1.37147	0.000666175	1.09174	0.00220819	0.156529	0.593332	0.298722	0.95126
	Q13501	SQSTM1		Novel/uncharacterised (also regulated in CEM-T4s)	-0.457134	0.0475454	-0.289389	0.165251	-0.242347	0.489593	-0.0775361	0.99996
	Q8NEF9	SRFBP1		Novel/uncharacterised (only regulated in primary T-cells)	0.674633	0.00244617	0.736441	0.00187287	-0.130136	0.591976	-0.0746117	0.99996
	O43295	SRGAP3		Novel/uncharacterised (only identified in primary T cells)	1.11025	0.0364003	1.3	0.0181581	NaN	NaN	NaN	NaN
	P28290	SSFA2		Novel/uncharacterised (also regulated in CEM-T4s)	0.653412	0.0256101	0.763927	0.0130873	0.165337	0.560634	0.193323	0.99996
	Q8TE77	SSH3		Novel/uncharacterised (only identified in primary T cells)	0.822749	0.00596702	0.850259	0.0056465	0.201726	0.646812	0.0156534	0.99996
	P15907	ST6GAL1		Novel/uncharacterised (only regulated in primary T-cells)	-0.369317	0.0464375	-0.461552	0.0182562	0.0370417	0.922569	-0.171594	0.99996
	P42224	STAT1		Novel/uncharacterised (also regulated in CEM-T4s)	0.509003	0.00533503	0.41805	0.0128057	-0.160254	0.547224	0.132327	0.99996
	P52630	STAT2		Novel/uncharacterised (also regulated in CEM-T4s)	0.567952	0.0434499	0.553137	0.0442462	0.00262522	0.997364	0.0822545	0.99996
	Q9ULQ0	STRIP2		Novel/uncharacterised (also regulated in CEM-T4s)	0.452033	0.0287532	0.51288	0.0165142	-0.00750495	0.976889	-0.153184	0.99996
	Q6ZWJ1	STXBP4		Vpr-dependent (Greenwood et al., 2018)	0.483604	0.0462025	0.671397	0.0127454	0.490843	0.570735	-0.0222313	0.99996
	Q5T5C0	STXBP5		Vpr-dependent (Greenwood et al., 2018)	-0.79317	0.00157889	-0.769841	0.00214263	0.124584	0.639696	-0.0497908	0.99996
	O75683	SURF6		Vpr-dependent (Greenwood et al., 2018)	-0.734752	0.00690037	-0.622883	0.013607	-0.292871	0.573668	-0.0566049	0.99996
	O95425	SVIL		Vpr-dependent (Greenwood et al., 2018)	0.436017	0.0136771	0.523061	0.00662258	0.0403002	0.904617	0.0608166	0.99996
	Q8NF91	SYNE1		Vpr-dependent (Greenwood et al., 2018)	0.448256	0.0205363	0.532809	0.00977822	-0.127689	0.597111	-4.57554e-06	0.99996
	P57105	SYNJ2BP		Vpr-dependent (Greenwood et al., 2018)	0.681328	0.00955589	0.758732	0.00640568	-0.0318651	0.896318	0.142525	0.99996
	Q9HCH5	SYTL2		Novel/uncharacterised (only identified in primary T cells)	0.96738	0.0229022	0.923886	0.0260791	NaN	NaN	NaN	NaN
	Q4VX76	SYTL3		Novel/uncharacterised (only identified in primary T cells)	0.807492	0.0314739	0.924088	0.0174576	0.154158	0.555464	0.226902	0.920392
	Q9Y6A5	TACC3		Vpr-dependent (Greenwood et al., 2018)	0.384607	0.0354938	0.355393	0.04413	-0.146908	0.595526	0.0388033	0.99996
	Q53T94	TAF1B		Novel/uncharacterised (also regulated in CEM-T4s)	-0.984424	0.029779	-0.859919	0.0452624	-0.23244	0.472202	-0.116334	0.99996
	Q15572	TAF1C		Novel/uncharacterised (also regulated in CEM-T4s)	-1.2146	0.0132115	-1.17134	0.0151065	-0.219484	0.555464	-0.139484	0.99996
	Q9HCD6	TANC2		Novel/uncharacterised (only regulated in primary T-cells)	1.09972	0.000510073	1.05958	0.000605109	NaN	NaN	NaN	NaN
	Q9Y4C2	TCAF1		Novel/uncharacterised (also regulated in CEM-T4s)	0.399701	0.0447068	0.292521	0.111055	-0.0371819	0.864538	0.0582047	0.99996
	O75764	TCEA3		Novel/uncharacterised (only regulated in primary T-cells)	1.58401	0.0272894	1.57564	0.0263452	0.175447	0.551921	0.320959	0.588414
	Q969E4	TCEAL3		Novel/uncharacterised (only identified in primary T cells)	0.8738	0.00639168	0.895229	0.00614504	0.0620403	0.883329	0.21615	0.99996
	Q99081	TCF12		Novel/uncharacterised (also regulated in CEM-T4s)	-0.408973	0.0475845	-0.536508	0.0161061	-0.315337	0.465501	-0.17153	0.99996
	Q8NHU6	TDRD7		Novel/uncharacterised (also regulated in CEM-T4s)	0.623396	0.0162041	0.573765	0.0214218	0.123921	0.661421	0.259975	0.99996
	Q9Y2W6	TDRKH		Vpr-dependent (Greenwood et al., 2018)	0.697346	0.0361833	0.672744	0.0380871	-0.130747	0.591976	-0.0922673	0.99996
	Q99973	TEP1		Vpr-dependent (Greenwood et al., 2018)	0.589681	0.0151339	0.51009	0.0260791	0.00104572	0.997364	0.0658114	0.99996
	Q96EK4	THAP11		Novel/uncharacterised (also regulated in CEM-T4s)	-0.806709	0.0149009	-0.922833	0.00870812	0.123433	0.711105	-0.00760046	0.99996
	O43422	THAP12		Vpr-dependent (Greenwood et al., 2018)	-0.501863	0.00919983	-0.524662	0.00802301	0.116636	0.693814	0.0283137	0.99996
	Q8WY91	THAP4		Novel/uncharacterised (also regulated in CEM-T4s)	-1.00197	0.00186335	-1.22147	0.000753818	-0.100002	0.621653	-0.119742	0.99996
	Q9UDY2	TJP2		Vpr-dependent (Greenwood et al., 2018)	0.424444	0.0497103	0.492926	0.0268429	0.344866	0.586797	-0.0507001	0.99996
	Q86UB9	TMEM135		Novel/uncharacterised (only regulated in primary T-cells)	0.556624	0.0225217	0.467841	0.0402237	0.178376	0.558768	0.0808403	0.99996
	Q6UW68	TMEM205		Novel/uncharacterised (only regulated in primary T-cells)	0.454874	0.0121254	0.357358	0.0297389	0.235901	0.539722	0.0575132	0.99996
	Q96MH6	TMEM68		Novel/uncharacterised (only regulated in primary T-cells)	0.352932	0.0364738	0.215904	0.148856	0.0253386	0.885753	0.2061	0.706305
	Q8NBN3	TMEM87A		Novel/uncharacterised (also regulated in CEM-T4s)	-0.645049	0.00600386	-0.767578	0.00303887	0.0951814	0.651222	0.073028	0.99996
	Q9P0T7	TMEM9		Novel/uncharacterised (also regulated in CEM-T4s)	0.482204	0.0461529	0.704698	0.00999577	0.0126719	0.966229	0.0902714	0.99996
	Q5BJF2	TMEM97		Novel/uncharacterised (also regulated in CEM-T4s)	0.36018	0.0229022	0.388405	0.0161061	0.108825	0.670144	0.282544	0.962583
	P62328	TMSB4X		Novel/uncharacterised (also regulated in CEM-T4s)	0.664939	0.0186692	0.466179	0.0645286	-0.417242	0.593332	-0.191484	0.99996
	Q6ZXV5	TMTC3		Novel/uncharacterised (also regulated in CEM-T4s)	0.387714	0.0172117	0.32883	0.0308999	0.448928	0.528689	0.107415	0.99996
	O14763	TNFRSF10B		Novel/uncharacterised (only identified in primary T cells)	1.15032	0.0170724	1.40835	0.00768001	NaN	NaN	NaN	NaN
	P23510	TNFSF4		Novel/uncharacterised (only identified in primary T cells)	1.88672	0.0089346	1.86688	0.00925576	NaN	NaN	NaN	NaN
	P11388	TOP2A		Vpr-dependent (Greenwood et al., 2018)	0.588083	0.0048349	0.669107	0.00303014	-0.244293	0.464828	-0.278616	0.747827
	P04637	TP53		Novel/uncharacterised (also regulated in CEM-T4s)	1.04339	0.00584997	0.776905	0.0193463	-0.0194431	0.962784	0.118023	0.99996
	O14683	TP53I11		Novel/uncharacterised (only identified in primary T cells)	0.948576	0.0346969	1.12524	0.0165786	0.116236	0.723672	0.100415	0.99996
	O14545	TRAFD1		Novel/uncharacterised (also regulated in CEM-T4s)	0.448783	0.0200087	0.531528	0.00952009	0.0865617	0.83963	0.0568777	0.99996
	O15050	TRANK1		Novel/uncharacterised (also regulated in CEM-T4s)	0.922883	0.0366204	0.9761	0.0274877	0.139095	0.700913	0.300758	0.99996
	O43715	TRIAP1		Novel/uncharacterised (only regulated in primary T-cells)	0.435151	0.0226761	0.458497	0.0174576	0.0664595	0.910259	0.0866698	0.99996
	P19474	TRIM21		Novel/uncharacterised (also regulated in CEM-T4s)	0.372618	0.0424396	0.299533	0.0808021	0.0387156	0.868155	0.0742198	0.99996
	Q8IYM9	TRIM22		Novel/uncharacterised (only identified in primary T cells)	0.736402	0.0236815	0.746382	0.0212338	-0.0391475	0.890594	0.144925	0.99996
	Q13263	TRIM28		Vpr-dependent (Greenwood et al., 2018)	-0.48055	0.0375966	-0.475356	0.0364399	-0.03798	0.854511	0.0171533	0.99996
	O75382	TRIM3		Vpr-dependent (Greenwood et al., 2018)	0.779335	0.00467115	0.823033	0.00397778	NaN	NaN	NaN	NaN
	Q9BYJ4	TRIM34		Novel/uncharacterised (only identified in primary T cells)	1.13031	0.00186335	1.10255	0.00239141	0.362924	0.711105	0.172125	0.99996
	Q9NRE2	TSHZ2		Novel/uncharacterised (only identified in primary T cells)	-1.058	0.0344254	-0.980169	0.0424113	-0.389211	0.496775	-0.161591	0.99996
	Q8WUA8	TSKU		Novel/uncharacterised (only identified in primary T cells)	0.719176	0.00750129	0.720688	0.00800264	NaN	NaN	NaN	NaN
	Q9UJ04	TSPYL4		Novel/uncharacterised (also regulated in CEM-T4s)	0.575949	0.0469724	0.559615	0.048351	NaN	NaN	NaN	NaN
	Q49AM3	TTC31		Novel/uncharacterised (only identified in primary T cells)	-0.439659	0.0468918	-0.585792	0.0150558	-0.47139	0.478145	-0.0349643	0.99996
	Q15361	TTF1		Vpr-dependent (Greenwood et al., 2018)	-0.554381	0.00365029	-0.516563	0.0056465	-0.0932547	0.600053	-0.0949791	0.99996
	Q9C0H2	TTYH3		Vpr-dependent (Greenwood et al., 2018)	0.994261	0.00283737	0.454022	0.0643446	-0.146049	0.686861	-0.0560755	0.99996
	Q16881	TXNRD1		Novel/uncharacterised (also regulated in CEM-T4s)	-0.322921	0.0214528	-0.234496	0.0639935	-0.0655414	0.842817	0.0228469	0.99996
	P41226	UBA7		Novel/uncharacterised (also regulated in CEM-T4s)	0.587355	0.0170724	0.537557	0.0231164	0.0262837	0.940922	0.00893589	0.99996
	Q8TF42	UBASH3B		Vpr-dependent (Greenwood et al., 2018)	1.0149	0.00365029	1.00515	0.00415766	0.0337285	0.885753	-0.0952841	0.99996
	Q9Y385	UBE2J1		Vpr-dependent (Greenwood et al., 2018)	0.572898	0.0324105	0.631055	0.0205935	0.130353	0.56944	0.0914594	0.99996
	Q7Z3V4	UBE3B		Vpr-dependent (Greenwood et al., 2018)	0.599311	0.0089346	0.520559	0.0158676	-0.02737	0.888634	0.210183	0.813469
	Q6BDS2	UHRF1BP1		Novel/uncharacterised (only regulated in primary T-cells)	0.32902	0.0466053	0.417888	0.0175433	-0.0159028	0.956249	-0.00925207	0.99996
	P13051	UNG		Vpr (control)	-1.39431	0.00218374	-1.61817	0.00114823	-0.154101	0.567425	-0.0206488	0.99996
	Q9UMW8	USP18		Novel/uncharacterised (also regulated in CEM-T4s)	1.37369	0.00736575	1.2151	0.0128057	-0.00847897	0.995826	0.150518	0.99996
	Q9Y3A2	UTP11		Vpr-dependent (Greenwood et al., 2018)	-1.18884	0.00129407	-1.05996	0.00273534	-0.205196	0.522196	-0.0795566	0.99996
	Q9BVJ6	UTP14A		Vpr (Greenwood et al., 2018)	-1.11286	0.00295764	-0.971196	0.00614504	-0.276098	0.428128	-0.0760219	0.99996
	O75691	UTP20		Vpr-dependent (Greenwood et al., 2018)	-0.469619	0.0376674	-0.423388	0.0506322	-0.231508	0.496775	-0.0740026	0.99996
	P46939	UTRN		Vpr-dependent (Greenwood et al., 2018)	0.533703	0.010866	0.614469	0.00640568	0.042968	0.842375	0.172607	0.99996
	Q14119	VEZF1		Vpr-dependent (Greenwood et al., 2018)	-0.314905	0.0349031	-0.498791	0.00551236	-0.00380409	0.995826	-0.0333677	0.99996
	Q9Y4B6	VPRBP		Vpr (control)	-1.36644	0.000201704	-1.57367	0.000102059	0.00425277	0.994777	0.0170329	0.99996
	Q8IV63	VRK3		Vpr-dependent (Greenwood et al., 2018)	0.461254	0.0122132	0.427214	0.0162145	-0.0921667	0.68806	0.107525	0.99996
	O15213	WDR46		Novel/uncharacterised (only regulated in primary T-cells)	0.355156	0.0229022	0.354002	0.0216667	-0.285404	0.463295	-0.135049	0.99996
	Q14191	WRN		Vpr-dependent (Greenwood et al., 2018)	-0.514264	0.0498882	-0.502086	0.0506322	-0.127758	0.868014	-0.0388327	0.99996
	O00308	WWP2		Vpr-dependent (Greenwood et al., 2018)	-0.559778	0.00795916	-0.474632	0.0160047	-0.0507539	0.842538	0.0756834	0.99996
	Q01831	XPC		Novel/uncharacterised (only regulated in primary T-cells)	0.636314	0.00561742	0.633888	0.00614504	-0.0416675	0.901483	0.193886	0.99996
	O75132	ZBED4		Novel/uncharacterised (also regulated in CEM-T4s)	-0.783421	0.041242	-0.596463	0.0933321	-0.0716158	0.639288	-0.12237	0.99996
	Q9P1Z0	ZBTB4		Novel/uncharacterised (also regulated in CEM-T4s)	0.758362	0.0162041	0.802908	0.0129063	-0.0778394	0.816213	0.154689	0.99996
	Q8N5P1	ZC3H8		Novel/uncharacterised (also regulated in CEM-T4s)	-0.382315	0.0462025	-0.459554	0.0214218	-0.360445	0.526236	-0.152921	0.99996
	Q8N3Z6	ZCCHC7		Vpr-dependent (Greenwood et al., 2018)	-0.983035	0.00105271	-1.18181	0.000534606	-0.210381	0.438147	0.0292257	0.99996
	Q8N567	ZCCHC9		Vpr-dependent (Greenwood et al., 2018)	-0.580216	0.0276582	-0.607924	0.0214218	-0.184935	0.686861	-0.0244474	0.99996
	Q9NUE0	ZDHHC18		Novel/uncharacterised (only regulated in primary T-cells)	-0.516527	0.0280903	-0.279607	0.171887	-0.0194144	0.951028	0.0631177	0.99996
	Q8TF47	ZFP90		Novel/uncharacterised (only identified in primary T cells)	0.619648	0.00286578	0.487297	0.00873363	0.621906	0.463295	0.40811	0.99996
	Q8N5A5	ZGPAT		Vpr (control)	-1.2003	0.00048254	-1.28647	0.000331385	0.125849	0.611481	0.0504342	0.99996
	Q8N5A5-2	ZGPAT		Vpr (control)	-0.845882	0.0225312	-0.953746	0.0132745	0.125849	0.611481	0.0504342	0.99996
	Q86YA3	ZGRF1		Vpr-dependent (Greenwood et al., 2018)	-0.656533	0.00386454	-0.687689	0.0035405	-0.0908017	0.92439	-0.116719	0.99996
	Q9H2Y7	ZNF106		Vpr-dependent (Greenwood et al., 2018)	-1.00149	0.00394551	-0.911978	0.00654462	-0.101111	0.651222	-0.0147041	0.99996
	Q03924	ZNF117		Novel/uncharacterised (only identified in primary T cells)	-1.58512	0.00325223	-1.52555	0.0041601	NaN	NaN	NaN	NaN
	P52746	ZNF142		Novel/uncharacterised (only identified in primary T cells)	-1.89118	0.0115907	-1.70095	0.0174576	NaN	NaN	NaN	NaN
	O14628	ZNF195		Novel/uncharacterised (also regulated in CEM-T4s)	-1.36934	0.000540208	-1.48873	0.000380445	NaN	NaN	NaN	NaN
	P17028	ZNF24		Vpr-dependent (Greenwood et al., 2018)	-0.739896	0.00531398	-0.94813	0.00187287	0.0597712	0.836182	-0.0402281	0.99996
	Q14586	ZNF267		Vpr (Greenwood et al., 2018)	-1.23774	0.000559648	-1.10137	0.00106166	-0.196954	0.526236	-0.126327	0.99996
	Q5BKZ1	ZNF326		Vpr-dependent (Greenwood et al., 2018)	-0.706182	0.0334874	-0.698895	0.0316524	-0.183539	0.57021	-0.0931506	0.99996
	Q9H9D4	ZNF408		Novel/uncharacterised (also regulated in CEM-T4s)	-0.555989	0.0395267	-0.669201	0.0179438	NaN	NaN	NaN	NaN
	P17038	ZNF43		Novel/uncharacterised (only identified in primary T cells)	-1.29537	0.000510073	-1.11498	0.00104904	NaN	NaN	NaN	NaN
	Q9H8G1	ZNF430		Novel/uncharacterised (also regulated in CEM-T4s)	-0.898763	0.00559216	-0.934273	0.00520251	0.480543	0.685426	-0.0484512	0.99996
	Q8N0Y2	ZNF444		Vpr-dependent (Greenwood et al., 2018)	-1.17486	0.043196	-1.2094	0.0359154	-0.279116	0.516685	-0.0536701	0.99996
	P59923	ZNF445		Vpr-dependent (Greenwood et al., 2018)	-0.565714	0.0410015	-0.438434	0.0887184	-0.224955	0.593332	0.0405465	0.99996
	Q9Y4E5	ZNF451		Vpr-dependent (Greenwood et al., 2018)	-0.611736	0.0120917	-0.577573	0.0150558	-0.00351649	0.993998	0.125843	0.99996
	Q14592	ZNF460		Novel/uncharacterised (only identified in primary T cells)	-0.839079	0.0122132	-1.05844	0.00472066	NaN	NaN	NaN	NaN
	Q96MX3	ZNF48		Vpr-dependent (Greenwood et al., 2018)	-2.21373	0.000510073	-2.13724	0.000605109	-0.133226	0.570735	0.057914	0.99996
	Q96KM6	ZNF512B		Vpr (Greenwood et al., 2018)	-1.94037	0.000988672	-1.92785	0.00118417	-0.196296	0.549945	-0.0157658	0.99996
	Q6AHZ1	ZNF518A		Novel/uncharacterised (only identified in primary T cells)	-0.583455	0.0229022	-0.258003	0.237163	-0.0377458	0.913535	0.0731274	0.99996
	Q9H582	ZNF644		Vpr-dependent (Greenwood et al., 2018)	-0.629345	0.00795818	-0.619213	0.00881189	-0.0799721	0.615188	-0.109351	0.99996
	Q8IZM8	ZNF654		Novel/uncharacterised (only regulated in primary T-cells)	0.427611	0.0272894	0.514036	0.0128057	-0.0550823	0.825452	0.14677	0.99996
	A0A1B0GWA0	ZNF654		Novel/uncharacterised (only regulated in primary T-cells)	0.509015	0.046041	0.525897	0.0376919	0.08989	0.638015	0.223708	0.877812
	Q8N720	ZNF655		Novel/uncharacterised (only regulated in primary T-cells)	-0.310063	0.0470002	-0.220494	0.125238	-0.0956022	0.686861	0.0535255	0.99996
	Q9Y5V0	ZNF706		Novel/uncharacterised (also regulated in CEM-T4s)	-0.323398	0.0432456	-0.310729	0.0457652	0.0241658	0.946541	-0.0562047	0.99996
	Q8NE65	ZNF738		Novel/uncharacterised (also regulated in CEM-T4s)	1.04593	0.0179423	0.866288	0.0355647	NaN	NaN	NaN	NaN
	Q6IQ21	ZNF770		Novel/uncharacterised (only identified in primary T cells)	-1.20385	0.00295764	-1.14395	0.00411039	-0.00379358	0.997364	0.0771969	0.99996
	Q96IR2	ZNF845		Vpr-dependent (Greenwood et al., 2018)	-1.0197	0.0244511	-1.24246	0.0106406	-0.0346868	0.951028	-0.0920679	0.99996
	P0CJ78	ZNF865		Vpr-dependent (Greenwood et al., 2018)	-0.775414	0.034694	-0.732714	0.0394356	-0.305638	0.205423	-0.0462762	0.99996
	Q49A33	ZNF876P		Novel/uncharacterised (only identified in primary T cells)	-0.724188	0.00703206	-0.544418	0.0217837	NaN	NaN	NaN	NaN
	Q86W11	ZSCAN30		Novel/uncharacterised (only identified in primary T cells)	-0.822425	0.0323481	-0.722952	0.0473977	NaN	NaN	NaN	NaN
	Q2QGD7	ZXDC		Novel/uncharacterised (only identified in primary T cells)	-0.874732	0.00736575	-0.644183	0.0253452	NaN	NaN	NaN	NaN

## Sheet: q<0.05_ctrl lentivectors (n=37)
	Accession	Gene ID	Mechanism		Single time point experiment				SBP-ΔLNGFR control experiment
					HIV-WT/Mock		HIV-ΔVif/Mock		pSBP-ΔLNGFR/Mock		pTat/SBP-ΔLNGFR
					Log2(ratio)	q value	Log2(ratio)	q value	Log2(ratio)	q value	Log2(ratio)	q value
	P01023	A2M	NaN		-0.184627	0.752121	0.752121	0.752121	2.84698	7.84862e-05	1.88106	0.0016456
	P02771	AFP	NaN		-0.251308	0.907128	0.907128	0.907128	2.42301	0.00010477	1.59492	0.00216684
	P02765	AHSG	NaN		0.386748	0.861271	0.861271	0.861271	3.839	9.80395e-05	3.0859	0.000653198
	P02647	APOA1	NaN		0.17586	0.917951	0.917951	0.917951	2.03114	0.00529674	1.18643	0.171517
	P06727	APOA4	NaN		NaN	NaN	NaN	NaN	3.10983	7.84862e-05	2.06227	0.0016456
	P02655	APOC2	NaN		-0.236584	0.9436	0.9436	0.9436	2.8643	7.84862e-05	2.47964	0.000351564
	P02656	APOC3	NaN		NaN	NaN	NaN	NaN	3.47701	2.73698e-05	2.90325	7.02245e-05
	P02649	APOE	NaN		0.14796	0.865935	0.865935	0.865935	1.22247	0.00438847	0.671467	0.196908
	P02749	APOH	NaN		0.796479	0.672367	0.672367	0.672367	3.38107	0.000754635	2.11825	0.0267595
	O95445	APOM	NaN		NaN	NaN	NaN	NaN	1.39193	0.00109191	0.744233	0.0792994
	P01024	C3	NaN		NaN	NaN	NaN	NaN	1.18909	0.00533546	0.555367	0.460978
	P0C0L4	C4A	NaN		0.192063	0.877093	0.877093	0.877093	2.05526	0.000332815	1.06367	0.0370707
	P62158	CALM1	NaN		0.0359554	0.881186	0.881186	0.881186	-1.26964	0.205423	-1.8266	0.0370707
	Q9Y2V2	CARHSP1	NaN		-0.0712478	0.855231	0.855231	0.855231	0.755472	0.00867177	0.552974	0.0792994
	P05452	CLEC3B	NaN		NaN	NaN	NaN	NaN	2.37962	0.000119537	1.56696	0.00236015
	P12109	COL6A1	NaN		NaN	NaN	NaN	NaN	0.961978	0.00529674	0.412681	0.585244
	P00734	F2	NaN		NaN	NaN	NaN	NaN	0.801544	0.0211611	0.423421	0.585244
	P35544	FAU	NaN		-0.277176	0.546735	0.546735	0.546735	-1.27866	0.000447025	-1.09808	0.00191793
	P23142	FBLN1	NaN		NaN	NaN	NaN	NaN	1.81074	7.84862e-05	1.31567	0.000653198
	P55316	FOXG1	NaN		NaN	NaN	NaN	NaN	4.30551	7.84862e-05	3.58293	0.000403211
	P02774	GC	NaN		NaN	NaN	NaN	NaN	1.87621	0.00138257	0.935722	0.143244
	P02100	HBE1	NaN		NaN	NaN	NaN	NaN	2.0315	7.84862e-05	1.34064	0.000903076
	P19827	ITIH1	NaN		NaN	NaN	NaN	NaN	1.321	0.000214669	0.584571	0.0613437
	P19823	ITIH2	NaN		-0.203563	0.778746	0.778746	0.778746	3.33835	3.37566e-05	2.51084	0.000189586
	Q06033	ITIH3	NaN		NaN	NaN	NaN	NaN	3.07564	0.000180317	2.10183	0.00271468
	Q14624	ITIH4	NaN		-0.0596052	0.988143	0.988143	0.988143	3.3317	0.000310818	2.58734	0.00222494
	P01042	KNG1	NaN		NaN	NaN	NaN	NaN	3.34717	2.73698e-05	2.597	7.02245e-05
	Q9UPT6	MAPK8IP3	NaN		NaN	NaN	NaN	NaN	0.3445	0.211273	0.492287	0.0383532
	O75352	MPDU1	NaN		0.1429	0.785558	0.785558	0.785558	-1.06359	0.0130781	-0.514061	0.598004
	P10242	MYB	NaN		-1.17157	0.0178674	0.0178674	0.0178674	-0.546631	0.0615114	-0.611156	0.0383532
	Q8NI35	PATJ	NaN		0.28007	0.0793436	0.0793436	0.0793436	0.705202	0.00386556	0.521036	0.0370707
	Q15063	POSTN	NaN		0.0849161	0.899236	0.899236	0.899236	2.74205	2.73698e-05	1.99014	0.000124771
	Q15493	RGN	NaN		NaN	NaN	NaN	NaN	1.33814	0.000676786	0.784339	0.0358469
	Q15582	TGFBI	NaN		NaN	NaN	NaN	NaN	3.42407	7.84862e-05	2.55965	0.00069484
	P35443	THBS4	NaN		NaN	NaN	NaN	NaN	1.89561	7.84862e-05	1.15399	0.00216684
	Q9NZR1	TMOD2	NaN		-0.210694	0.542401	0.542401	0.542401	1.2166	0.00830381	0.756751	0.176347
	P62987	UBA52	NaN		0.797816	0.177094	0.177094	0.177094	-1.68762	0.0261012	-1.07979	0.35793
